# Supplementary material for: Crystal structure, Hirshfeld surface analysis and DFT studies of 1-benzyl-3-[(1-benzyl-1H-1,2,3-triazol-5-yl)meth­yl]-2,3-di­hydro-1H-1,3-benzo­diazol-2-one monohydrate
Source: Acta Crystallogr E Crystallogr Commun. 2020 Jan 1;76(Pt 1):95–101. doi: 10.1107/S2056989019016876 (PMC6944078; doi:10.1107/S2056989019016876)
Supplement: Supplementary file 1 [file e-76-00095-sup1.cif]

##############################################################################
#                                                                            #
# This CIF contains the data in a paper accepted for publication in          #
# Acta Crystallographica Section E. It conforms to the requirements of       #
# Notes for Authors for Acta Crystallographica Section E, and has been       #
# peer reviewed under the auspices of the IUCr Commission on Journals.       #
#                                                                            #
# Full details of the Crystallographic Information File format               #
# are given in the paper "The Crystallographic Information File (CIF):       #
# a New Standard Archive File for Crystallography" by S. R. Hall, F. H.      #
# Allen and I. D. Brown [Acta Cryst. (1991), A47, 655-685].                  #
#                                                                            #
# The current version of the core CIF dictionary is obtainable from          #
# ftp://ftp.iucr.org/pub/cif_core.dic.                                       #
#                                                                            #
# Software is freely available for graphical display of the structure(s)     #
# in this CIF. For information consult the CIF software page                 #
# http://www.iucr.org/resources/cif/software.                                #
#                                                                            #
# This file may be used for bona fide research purposes within the           #
# scientific community so long as proper attribution is given to the journal # 
# article from which it was obtained.                                        #
#                                                                            #
##############################################################################
data_I
_audit_creation_method     'SHELXL-2018/1'
_chemical_name_systematic
;\
1-Benzyl-3-[(1-benzyl-1<i>H</i>-1,2,3-triazol-5-yl)methyl]-2,3-\
dihydro-1<i>H</i>-1,3-benzodiazol-2-one monohydrate
;
_chemical_name_common     ?
_chemical_formula_moiety     'C24 H21 N5 O, H2 O'
_chemical_formula_sum     'C24 H23 N5 O2'
_chemical_formula_iupac     'C24 H21 N5 O, H2 O'
_chemical_formula_weight     413.47
_chemical_melting_point     ?
_space_group_crystal_system     monoclinic
_space_group_name_H-M_alt     'P 21/c'
_space_group_name_Hall     '-P 2ybc'
loop_
    _space_group_symop_operation_xyz
    'x, y, z'
    '-x, y+1/2, -z+1/2'
    '-x, -y, -z'
    'x, -y-1/2, z-1/2'
_cell_length_a     9.0872(2)
_cell_length_b     21.1012(4)
_cell_length_c     11.7134(2)
_cell_angle_alpha     90
_cell_angle_beta     112.6540(10)
_cell_angle_gamma     90
_cell_volume     2072.77(7)
_cell_formula_units_Z     4
_cell_measurement_reflns_used     9060
_cell_measurement_theta_min     4.1903
_cell_measurement_theta_max     70.1528
_cell_measurement_temperature     150(2)
_exptl_crystal_description     plate
_exptl_crystal_colour     colourless
_exptl_crystal_size_max     0.177
_exptl_crystal_size_mid     0.076
_exptl_crystal_size_min     0.012
_exptl_crystal_density_diffrn     1.325
_exptl_crystal_density_meas     ?
_exptl_crystal_density_method     'not measured'
_exptl_crystal_F_000     872
_exptl_absorpt_coefficient_mu     0.704
_exptl_absorpt_correction_type     multi-scan
_exptl_absorpt_process_details
;
(<i>SADABS</i>; Krause <i>et al.</i>,  2015)
;
_exptl_absorpt_correction_T_min     0.85
_exptl_absorpt_correction_T_max     0.99
_diffrn_ambient_temperature     150(2)
_diffrn_source     'INCOATEC I\mS micro--focus source'
_diffrn_radiation_type     CuK\a
_diffrn_radiation_wavelength     1.54178
_diffrn_radiation_monochromator     mirror
_diffrn_measurement_device_type     'Bruker D8 VENTURE PHOTON 100 CMOS'
_diffrn_measurement_method     '\w scans'
_diffrn_detector_area_resol_mean     10.4167
_diffrn_reflns_number     15080
_diffrn_reflns_av_R_equivalents     0.0572
_diffrn_reflns_av_unetI/netI     0.0472
_diffrn_reflns_theta_min     4.190
_diffrn_reflns_theta_max     70.205
_diffrn_reflns_theta_full     69.000
_diffrn_measured_fraction_theta_max     0.986
_diffrn_measured_fraction_theta_full     0.990
_diffrn_reflns_limit_h_min     -11
_diffrn_reflns_limit_h_max     10
_diffrn_reflns_limit_k_min     -24
_diffrn_reflns_limit_k_max     25
_diffrn_reflns_limit_l_min     -14
_diffrn_reflns_limit_l_max     13
_refine_special_details
;
Refinement of F^2^ against ALL reflections.  The weighted R-factor wR and
goodness of fit S are based on F^2^, conventional R-factors R are based
on F, with F set to zero for negative F^2^. The threshold expression of
F^2^ > 2sigma(F^2^) is used only for calculating R-factors(gt) etc. and is
not relevant to the choice of reflections for refinement.  R-factors based
on F^2^ are statistically about twice as large as those based on F, and R-
factors based on ALL data will be even larger. H-atoms attached to carbon
were placed in calculated positions (C---H = 0.95 - 0.99 \%A) while those
attached to oxygen were placed in locations derived from a difference
map and their coordinates adjusted to give O---H = 0.87 \%A. All were
included as riding contributions with isotropic displacement parameters
1.2 - 1.5 times those of the attached atoms.
;
_reflns_number_total     3887
_reflns_number_gt     2909
_reflns_threshold_expression     'I > 2\s(I)'
_refine_ls_structure_factor_coef     Fsqd
_refine_ls_matrix_type     full
_refine_ls_R_factor_all     0.0682
_refine_ls_R_factor_gt     0.0475
_refine_ls_wR_factor_gt     0.1018
_refine_ls_wR_factor_ref     0.1126
_refine_ls_goodness_of_fit_ref     1.056
_refine_ls_restrained_S_all     1.056
_refine_ls_number_reflns     3887
_refine_ls_number_parameters     280
_refine_ls_number_restraints     0
_refine_ls_hydrogen_treatment     constr
_refine_ls_weighting_scheme     calc
_refine_ls_weighting_details
              'w=1/[\s^2^(Fo^2^)+(0.0367P)^2^+0.9010P] where P=(Fo^2^+2Fc^2^)/3'
_atom_sites_solution_hydrogens     mixed
_atom_sites_solution_primary     direct
_atom_sites_solution_secondary     difmap
_refine_ls_shift/su_max     0.000
_refine_ls_shift/su_mean     0.000
_refine_diff_density_max     0.220
_refine_diff_density_min     -0.215
_refine_ls_extinction_method     none
_refine_ls_extinction_coef     .
loop_
    _atom_type_symbol
    _atom_type_description
    _atom_type_scat_dispersion_real
    _atom_type_scat_dispersion_imag
    _atom_type_scat_source
    'C' 'C' 0.0181 0.0091
                         'International Tables Vol C Tables 4.2.6.8 and 6.1.1.4'
    'H' 'H' 0.0000 0.0000
                         'International Tables Vol C Tables 4.2.6.8 and 6.1.1.4'
    'N' 'N' 0.0311 0.0180
                         'International Tables Vol C Tables 4.2.6.8 and 6.1.1.4'
    'O' 'O' 0.0492 0.0322
                         'International Tables Vol C Tables 4.2.6.8 and 6.1.1.4'
_computing_data_collection
;
APEX3 (Bruker, 2016)
;
_computing_cell_refinement
;
SAINT (Bruker, 2016)
;
_computing_data_reduction
;
SAINT (Bruker, 2016
;
_computing_structure_solution
;
SHELXT2014 (Sheldrick, 2015a)
;
_computing_structure_refinement
;
SHELXL2018 (Sheldrick, 2015b)
;
_computing_molecular_graphics
;
DIAMOND (Brandenburg & Putz, 2012)
;
_computing_publication_material
;
SHELXL2018 (Sheldrick, 2015b)
;
loop_
    _atom_site_type_symbol
    _atom_site_label
    _atom_site_fract_x
    _atom_site_fract_y
    _atom_site_fract_z
    _atom_site_U_iso_or_equiv
    _atom_site_adp_type
    _atom_site_calc_flag
    _atom_site_occupancy
    _atom_site_disorder_assembly
    _atom_site_disorder_group
    O O1 0.85567(15) 0.39779(7) 0.93327(13) 0.0375(4) Uani d 1 . .
    N N1 0.58475(17) 0.39409(7) 0.89638(14) 0.0267(3) Uani d 1 . .
    N N2 0.68572(18) 0.48484(7) 0.86568(14) 0.0278(3) Uani d 1 . .
    N N3 0.3094(2) 0.22818(9) 0.68794(17) 0.0426(5) Uani d 1 . .
    N N4 0.4467(2) 0.21861(8) 0.67770(16) 0.0378(4) Uani d 1 . .
    N N5 0.55663(19) 0.25352(8) 0.76599(15) 0.0300(4) Uani d 1 . .
    C C1 0.5258(2) 0.49606(9) 0.84381(16) 0.0274(4) Uani d 1 . .
    C C2 0.4364(2) 0.55101(10) 0.81370(18) 0.0350(5) Uani d 1 . .
    H H2 0.480398 0.590041 0.801540 0.042 Uiso calc 1 . .
    C C3 0.2785(3) 0.54622(11) 0.80211(19) 0.0411(5) Uani d 1 . .
    H H3 0.213195 0.583008 0.781973 0.049 Uiso calc 1 . .
    C C4 0.2141(2) 0.48927(12) 0.8192(2) 0.0416(5) Uani d 1 . .
    H H4 0.105243 0.487817 0.808961 0.050 Uiso calc 1 . .
    C C5 0.3051(2) 0.43389(11) 0.85099(18) 0.0342(5) Uani d 1 . .
    H H5 0.261424 0.394902 0.863712 0.041 Uiso calc 1 . .
    C C6 0.4618(2) 0.43874(9) 0.86300(16) 0.0263(4) Uani d 1 . .
    C C7 0.7242(2) 0.42276(9) 0.90173(17) 0.0275(4) Uani d 1 . .
    C C8 0.5772(2) 0.32986(9) 0.93828(18) 0.0307(4) Uani d 1 . .
    H H8A 0.523147 0.330364 0.997257 0.037 Uiso calc 1 . .
    H H8B 0.686995 0.313896 0.982830 0.037 Uiso calc 1 . .
    C C9 0.4903(2) 0.28571(9) 0.83436(17) 0.0288(4) Uani d 1 . .
    C C10 0.3330(2) 0.26854(10) 0.7837(2) 0.0381(5) Uani d 1 . .
    H H10 0.252957 0.282630 0.811211 0.046 Uiso calc 1 . .
    C C11 0.7188(2) 0.25400(10) 0.77111(19) 0.0337(5) Uani d 1 . .
    H H11A 0.752881 0.209810 0.766704 0.040 Uiso calc 1 . .
    H H11B 0.790188 0.271831 0.851613 0.040 Uiso calc 1 . .
    C C12 0.7378(2) 0.29187(9) 0.66852(17) 0.0303(4) Uani d 1 . .
    C C13 0.6180(3) 0.32884(10) 0.58683(19) 0.0372(5) Uani d 1 . .
    H H13 0.516342 0.330255 0.592204 0.045 Uiso calc 1 . .
    C C14 0.6458(3) 0.36398(11) 0.4968(2) 0.0439(5) Uani d 1 . .
    H H14 0.562951 0.389101 0.440157 0.053 Uiso calc 1 . .
    C C15 0.7931(3) 0.36233(12) 0.4897(2) 0.0499(6) Uani d 1 . .
    H H15 0.813571 0.387548 0.430265 0.060 Uiso calc 1 . .
    C C16 0.9119(3) 0.32390(14) 0.5694(2) 0.0531(7) Uani d 1 . .
    H H16 1.012885 0.321923 0.563017 0.064 Uiso calc 1 . .
    C C17 0.8840(3) 0.28853(12) 0.6578(2) 0.0439(6) Uani d 1 . .
    H H17 0.965324 0.261779 0.711555 0.053 Uiso calc 1 . .
    C C18 0.8011(2) 0.53227(10) 0.86554(18) 0.0336(5) Uani d 1 . .
    H H18A 0.909556 0.515338 0.911413 0.040 Uiso calc 1 . .
    H H18B 0.787800 0.570113 0.910627 0.040 Uiso calc 1 . .
    C C19 0.7883(2) 0.55247(9) 0.73841(17) 0.0280(4) Uani d 1 . .
    C C20 0.7223(3) 0.51411(11) 0.6354(2) 0.0435(5) Uani d 1 . .
    H H20 0.679963 0.473924 0.643246 0.052 Uiso calc 1 . .
    C C21 0.7171(3) 0.53360(12) 0.5208(2) 0.0493(6) Uani d 1 . .
    H H21 0.671787 0.506684 0.450937 0.059 Uiso calc 1 . .
    C C22 0.7773(3) 0.59167(12) 0.5081(2) 0.0430(5) Uani d 1 . .
    H H22 0.772714 0.605182 0.429394 0.052 Uiso calc 1 . .
    C C23 0.8446(3) 0.63033(11) 0.6103(2) 0.0432(5) Uani d 1 . .
    H H23 0.886487 0.670536 0.602007 0.052 Uiso calc 1 . .
    C C24 0.8509(2) 0.61052(10) 0.7246(2) 0.0357(5) Uani d 1 . .
    H H24 0.898875 0.637078 0.794666 0.043 Uiso calc 1 . .
    O O2 0.10404(17) 0.18802(8) 0.44186(14) 0.0478(4) Uani d 1 . .
    H H2A 0.155922 0.195519 0.520249 0.072 Uiso d 1 . .
    H H2B 0.031707 0.160858 0.441258 0.072 Uiso d 1 . .
loop_
    _atom_site_aniso_label
    _atom_site_aniso_U_11
    _atom_site_aniso_U_22
    _atom_site_aniso_U_33
    _atom_site_aniso_U_12
    _atom_site_aniso_U_13
    _atom_site_aniso_U_23
    O1 0.0242(7) 0.0395(9) 0.0441(8) 0.0055(6) 0.0078(6) -0.0002(7)
    N1 0.0247(8) 0.0244(8) 0.0286(8) 0.0013(6) 0.0077(6) -0.0006(6)
    N2 0.0259(8) 0.0263(9) 0.0283(8) -0.0016(7) 0.0072(6) 0.0013(7)
    N3 0.0363(9) 0.0486(12) 0.0454(11) -0.0144(9) 0.0184(8) -0.0126(9)
    N4 0.0385(9) 0.0358(10) 0.0409(10) -0.0099(8) 0.0174(8) -0.0081(8)
    N5 0.0306(8) 0.0291(9) 0.0316(9) -0.0037(7) 0.0132(7) -0.0018(7)
    C1 0.0267(9) 0.0319(11) 0.0206(9) 0.0029(8) 0.0059(7) -0.0007(7)
    C2 0.0430(11) 0.0328(12) 0.0277(10) 0.0085(9) 0.0120(9) 0.0036(8)
    C3 0.0438(12) 0.0442(14) 0.0339(11) 0.0195(10) 0.0134(9) 0.0054(9)
    C4 0.0303(10) 0.0591(15) 0.0360(12) 0.0118(10) 0.0132(9) 0.0009(10)
    C5 0.0302(10) 0.0429(13) 0.0311(10) 0.0015(9) 0.0135(8) -0.0007(9)
    C6 0.0255(9) 0.0303(11) 0.0215(9) 0.0024(8) 0.0071(7) -0.0011(8)
    C7 0.0232(9) 0.0302(10) 0.0252(9) -0.0006(8) 0.0050(7) -0.0023(8)
    C8 0.0345(10) 0.0279(11) 0.0280(10) 0.0011(8) 0.0101(8) 0.0026(8)
    C9 0.0309(9) 0.0272(10) 0.0297(10) -0.0018(8) 0.0132(8) 0.0019(8)
    C10 0.0350(11) 0.0409(13) 0.0416(12) -0.0073(9) 0.0182(9) -0.0083(10)
    C11 0.0288(10) 0.0375(12) 0.0362(11) 0.0025(9) 0.0138(8) 0.0018(9)
    C12 0.0303(10) 0.0318(11) 0.0283(10) -0.0052(8) 0.0108(8) -0.0047(8)
    C13 0.0401(11) 0.0333(12) 0.0401(12) 0.0026(9) 0.0177(9) 0.0022(9)
    C14 0.0584(14) 0.0363(13) 0.0350(12) 0.0035(11) 0.0159(10) 0.0016(9)
    C15 0.0679(16) 0.0510(15) 0.0377(13) -0.0150(13) 0.0279(12) -0.0003(11)
    C16 0.0404(12) 0.0785(19) 0.0447(14) -0.0136(13) 0.0211(11) 0.0002(13)
    C17 0.0313(10) 0.0601(16) 0.0386(12) -0.0021(10) 0.0115(9) 0.0025(11)
    C18 0.0328(10) 0.0340(11) 0.0296(10) -0.0092(9) 0.0070(8) -0.0023(9)
    C19 0.0240(9) 0.0285(10) 0.0309(10) -0.0005(8) 0.0099(7) -0.0008(8)
    C20 0.0551(14) 0.0388(13) 0.0352(12) -0.0153(11) 0.0159(10) -0.0061(10)
    C21 0.0625(15) 0.0503(15) 0.0340(12) -0.0167(12) 0.0173(11) -0.0101(11)
    C22 0.0454(12) 0.0512(15) 0.0351(12) -0.0047(11) 0.0188(10) 0.0023(10)
    C23 0.0494(13) 0.0384(13) 0.0491(13) -0.0075(10) 0.0272(11) 0.0008(10)
    C24 0.0376(11) 0.0323(11) 0.0393(12) -0.0052(9) 0.0171(9) -0.0062(9)
    O2 0.0397(8) 0.0618(11) 0.0395(9) -0.0154(8) 0.0128(7) 0.0018(8)
_geom_special_details
;
 All esds (except the esd in the dihedral angle between two l.s. planes)
 are estimated using the full covariance matrix.  The cell esds are taken
 into account individually in the estimation of esds in distances, angles
 and torsion angles; correlations between esds in cell parameters are only
 used when they are defined by crystal symmetry.  An approximate (isotropic)
 treatment of cell esds is used for estimating esds involving l.s. planes.
;
loop_
    _geom_bond_atom_site_label_1
    _geom_bond_atom_site_label_2
    _geom_bond_site_symmetry_2
    _geom_bond_distance
    _geom_bond_publ_flag
    O1 C7 . 1.225(2) ?
    N1 C7 . 1.384(2) ?
    N1 C6 . 1.397(2) ?
    N1 C8 . 1.452(2) ?
    N2 C7 . 1.379(2) ?
    N2 C1 . 1.395(2) ?
    N2 C18 . 1.450(2) ?
    N3 N4 . 1.314(2) ?
    N3 C10 . 1.358(3) ?
    N4 N5 . 1.347(2) ?
    N5 C9 . 1.356(2) ?
    N5 C11 . 1.452(2) ?
    C1 C2 . 1.381(3) ?
    C1 C6 . 1.397(3) ?
    C2 C3 . 1.392(3) ?
    C2 H2 . 0.9500 ?
    C3 C4 . 1.384(3) ?
    C3 H3 . 0.9500 ?
    C4 C5 . 1.397(3) ?
    C4 H4 . 0.9500 ?
    C5 C6 . 1.379(3) ?
    C5 H5 . 0.9500 ?
    C8 C9 . 1.494(3) ?
    C8 H8A . 0.9900 ?
    C8 H8B . 0.9900 ?
    C9 C10 . 1.368(3) ?
    C10 H10 . 0.9500 ?
    C11 C12 . 1.507(3) ?
    C11 H11A . 0.9900 ?
    C11 H11B . 0.9900 ?
    C12 C13 . 1.381(3) ?
    C12 C17 . 1.384(3) ?
    C13 C14 . 1.390(3) ?
    C13 H13 . 0.9500 ?
    C14 C15 . 1.373(3) ?
    C14 H14 . 0.9500 ?
    C15 C16 . 1.385(4) ?
    C15 H15 . 0.9500 ?
    C16 C17 . 1.377(3) ?
    C16 H16 . 0.9500 ?
    C17 H17 . 0.9500 ?
    C18 C19 . 1.510(3) ?
    C18 H18A . 0.9900 ?
    C18 H18B . 0.9900 ?
    C19 C20 . 1.383(3) ?
    C19 C24 . 1.386(3) ?
    C20 C21 . 1.387(3) ?
    C20 H20 . 0.9500 ?
    C21 C22 . 1.373(3) ?
    C21 H21 . 0.9500 ?
    C22 C23 . 1.382(3) ?
    C22 H22 . 0.9500 ?
    C23 C24 . 1.383(3) ?
    C23 H23 . 0.9500 ?
    C24 H24 . 0.9500 ?
    O2 H2A . 0.8700 ?
    O2 H2B . 0.8701 ?
loop_
    _geom_contact_atom_site_label_1
    _geom_contact_atom_site_label_2
    _geom_contact_distance
    _geom_contact_site_symmetry_1
    _geom_contact_site_symmetry_2
    _geom_contact_publ_flag
    O2 O1 2.865(2) . 4_465 yes
    O2 C17 3.192(3) . 4_465 yes
    O2 N3 2.892(2) . . yes
    O1 H8B 2.55 . . yes
    O1 H11B 2.81 . . yes
    O1 H18A 2.56 . . yes
    O1 H18A 2.87 . 3_767 yes
    O2 H5 2.64 . 4_565 yes
    O2 H11B 2.77 . 4_465 yes
    O2 H17 2.71 . 4_465 yes
    N4 C13 3.200(3) . . yes
    N2 H20 2.60 . . yes
    N4 H13 2.73 . . yes
    N5 H13 2.52 . . yes
    C1 C20 3.557(3) . . yes
    C2 C6 3.542(3) . 3_667 yes
    C3 C7 3.540(3) . 3_667 yes
    C5 C9 3.592(3) . . yes
    C9 C5 3.592(3) . . yes
    C10 O2 3.402(3) . 4_566 yes
    C11 C15 3.421(3) . 4_566 yes
    C14 C20 3.505(3) . . yes
    C2 H18B 2.98 . . yes
    C3 H15 2.88 . 3_666 yes
    C8 H11B 2.79 . . yes
    C8 H5 2.99 . . yes
    C10 H5 2.98 . . yes
    C11 H8B 2.90 . . yes
    C14 H20 2.83 . . yes
    C18 H2 2.98 . . yes
    C22 H16 2.98 . 3_766 yes
    C22 H13 2.97 . 3_666 yes
    C23 H16 2.97 . 3_766 yes
    H2 N4 2.78 . 2_656 yes
    H2A N4 2.62 . . yes
    H2A N3 2.04 . . yes
    H2B O1 2.00 . 4_465 yes
    H2B H11B 2.48 . 4_465 yes
    H3 H15 2.48 . 3_666 yes
    H4 H18A 2.57 . 1_455 yes
    H5 H10 2.44 . . yes
    H8A N4 2.67 . 4_566 yes
    H8B H11B 2.27 . . yes
    H10 O2 2.48 . 4_566 yes
    H10 H17 2.46 . 1_455 yes
    H11A C15 2.92 . 4_566 yes
    H11A H17 2.51 . . yes
    H16 H23 2.44 . 3_766 yes
    H16 H22 2.46 . 3_766 yes
    H18A H18A 2.19 . 3_767 yes
    H18B H24 2.43 . . yes
    H24 N3 2.76 . 2_656 yes
loop_
    _geom_angle_atom_site_label_1
    _geom_angle_atom_site_label_2
    _geom_angle_atom_site_label_3
    _geom_angle_site_symmetry_1
    _geom_angle_site_symmetry_3
    _geom_angle
    _geom_angle_publ_flag
    C7 N1 C6 . . 109.72(15) ?
    C7 N1 C8 . . 123.68(15) ?
    C6 N1 C8 . . 125.96(15) ?
    C7 N2 C1 . . 109.90(15) ?
    C7 N2 C18 . . 123.91(16) ?
    C1 N2 C18 . . 125.82(16) ?
    N4 N3 C10 . . 108.55(17) ?
    N3 N4 N5 . . 107.17(16) ?
    N4 N5 C9 . . 111.14(15) ?
    N4 N5 C11 . . 118.44(16) ?
    C9 N5 C11 . . 130.35(17) ?
    C2 C1 N2 . . 131.12(19) ?
    C2 C1 C6 . . 121.84(18) ?
    N2 C1 C6 . . 106.99(16) ?
    C1 C2 C3 . . 116.5(2) ?
    C1 C2 H2 . . 121.7 ?
    C3 C2 H2 . . 121.7 ?
    C4 C3 C2 . . 121.7(2) ?
    C4 C3 H3 . . 119.1 ?
    C2 C3 H3 . . 119.1 ?
    C3 C4 C5 . . 121.65(19) ?
    C3 C4 H4 . . 119.2 ?
    C5 C4 H4 . . 119.2 ?
    C6 C5 C4 . . 116.6(2) ?
    C6 C5 H5 . . 121.7 ?
    C4 C5 H5 . . 121.7 ?
    C5 C6 C1 . . 121.66(18) ?
    C5 C6 N1 . . 131.39(18) ?
    C1 C6 N1 . . 106.93(15) ?
    O1 C7 N2 . . 127.11(18) ?
    O1 C7 N1 . . 126.52(18) ?
    N2 C7 N1 . . 106.37(15) ?
    N1 C8 C9 . . 112.68(15) ?
    N1 C8 H8A . . 109.1 ?
    C9 C8 H8A . . 109.1 ?
    N1 C8 H8B . . 109.1 ?
    C9 C8 H8B . . 109.1 ?
    H8A C8 H8B . . 107.8 ?
    N5 C9 C10 . . 103.82(17) ?
    N5 C9 C8 . . 125.29(17) ?
    C10 C9 C8 . . 130.88(18) ?
    N3 C10 C9 . . 109.31(18) ?
    N3 C10 H10 . . 125.3 ?
    C9 C10 H10 . . 125.3 ?
    N5 C11 C12 . . 113.37(16) ?
    N5 C11 H11A . . 108.9 ?
    C12 C11 H11A . . 108.9 ?
    N5 C11 H11B . . 108.9 ?
    C12 C11 H11B . . 108.9 ?
    H11A C11 H11B . . 107.7 ?
    C13 C12 C17 . . 119.63(19) ?
    C13 C12 C11 . . 123.39(18) ?
    C17 C12 C11 . . 116.99(18) ?
    C12 C13 C14 . . 120.1(2) ?
    C12 C13 H13 . . 119.9 ?
    C14 C13 H13 . . 119.9 ?
    C15 C14 C13 . . 119.9(2) ?
    C15 C14 H14 . . 120.1 ?
    C13 C14 H14 . . 120.1 ?
    C14 C15 C16 . . 120.0(2) ?
    C14 C15 H15 . . 120.0 ?
    C16 C15 H15 . . 120.0 ?
    C17 C16 C15 . . 120.2(2) ?
    C17 C16 H16 . . 119.9 ?
    C15 C16 H16 . . 119.9 ?
    C16 C17 C12 . . 120.1(2) ?
    C16 C17 H17 . . 119.9 ?
    C12 C17 H17 . . 119.9 ?
    N2 C18 C19 . . 114.52(15) ?
    N2 C18 H18A . . 108.6 ?
    C19 C18 H18A . . 108.6 ?
    N2 C18 H18B . . 108.6 ?
    C19 C18 H18B . . 108.6 ?
    H18A C18 H18B . . 107.6 ?
    C20 C19 C24 . . 118.34(19) ?
    C20 C19 C18 . . 122.54(18) ?
    C24 C19 C18 . . 119.06(17) ?
    C19 C20 C21 . . 120.8(2) ?
    C19 C20 H20 . . 119.6 ?
    C21 C20 H20 . . 119.6 ?
    C22 C21 C20 . . 120.2(2) ?
    C22 C21 H21 . . 119.9 ?
    C20 C21 H21 . . 119.9 ?
    C21 C22 C23 . . 119.6(2) ?
    C21 C22 H22 . . 120.2 ?
    C23 C22 H22 . . 120.2 ?
    C22 C23 C24 . . 120.0(2) ?
    C22 C23 H23 . . 120.0 ?
    C24 C23 H23 . . 120.0 ?
    C23 C24 C19 . . 121.0(2) ?
    C23 C24 H24 . . 119.5 ?
    C19 C24 H24 . . 119.5 ?
    H2A O2 H2B . . 103.2 ?
loop_
    _geom_torsion_atom_site_label_1
    _geom_torsion_atom_site_label_2
    _geom_torsion_atom_site_label_3
    _geom_torsion_atom_site_label_4
    _geom_torsion_site_symmetry_1
    _geom_torsion_site_symmetry_2
    _geom_torsion_site_symmetry_3
    _geom_torsion_site_symmetry_4
    _geom_torsion
    _geom_torsion_publ_flag
    C10 N3 N4 N5 . . . . -0.7(2) ?
    N3 N4 N5 C9 . . . . 0.3(2) ?
    N3 N4 N5 C11 . . . . -176.95(17) ?
    C7 N2 C1 C2 . . . . 175.59(19) ?
    C18 N2 C1 C2 . . . . 2.4(3) ?
    C7 N2 C1 C6 . . . . -1.9(2) ?
    C18 N2 C1 C6 . . . . -175.07(17) ?
    N2 C1 C2 C3 . . . . -177.86(19) ?
    C6 C1 C2 C3 . . . . -0.7(3) ?
    C1 C2 C3 C4 . . . . -0.4(3) ?
    C2 C3 C4 C5 . . . . 1.1(3) ?
    C3 C4 C5 C6 . . . . -0.8(3) ?
    C4 C5 C6 C1 . . . . -0.2(3) ?
    C4 C5 C6 N1 . . . . 178.04(18) ?
    C2 C1 C6 C5 . . . . 1.0(3) ?
    N2 C1 C6 C5 . . . . 178.79(17) ?
    C2 C1 C6 N1 . . . . -177.65(17) ?
    N2 C1 C6 N1 . . . . 0.13(19) ?
    C7 N1 C6 C5 . . . . -176.8(2) ?
    C8 N1 C6 C5 . . . . -5.8(3) ?
    C7 N1 C6 C1 . . . . 1.7(2) ?
    C8 N1 C6 C1 . . . . 172.72(16) ?
    C1 N2 C7 O1 . . . . -176.56(19) ?
    C18 N2 C7 O1 . . . . -3.2(3) ?
    C1 N2 C7 N1 . . . . 2.9(2) ?
    C18 N2 C7 N1 . . . . 176.23(16) ?
    C6 N1 C7 O1 . . . . 176.65(18) ?
    C8 N1 C7 O1 . . . . 5.4(3) ?
    C6 N1 C7 N2 . . . . -2.83(19) ?
    C8 N1 C7 N2 . . . . -174.11(16) ?
    C7 N1 C8 C9 . . . . -111.65(19) ?
    C6 N1 C8 C9 . . . . 78.5(2) ?
    N4 N5 C9 C10 . . . . 0.2(2) ?
    C11 N5 C9 C10 . . . . 177.1(2) ?
    N4 N5 C9 C8 . . . . -178.77(17) ?
    C11 N5 C9 C8 . . . . -1.9(3) ?
    N1 C8 C9 N5 . . . . 86.6(2) ?
    N1 C8 C9 C10 . . . . -92.1(3) ?
    N4 N3 C10 C9 . . . . 0.9(3) ?
    N5 C9 C10 N3 . . . . -0.7(2) ?
    C8 C9 C10 N3 . . . . 178.24(19) ?
    N4 N5 C11 C12 . . . . 73.3(2) ?
    C9 N5 C11 C12 . . . . -103.4(2) ?
    N5 C11 C12 C13 . . . . 7.5(3) ?
    N5 C11 C12 C17 . . . . -172.44(19) ?
    C17 C12 C13 C14 . . . . -1.9(3) ?
    C11 C12 C13 C14 . . . . 178.1(2) ?
    C12 C13 C14 C15 . . . . -0.6(3) ?
    C13 C14 C15 C16 . . . . 2.4(4) ?
    C14 C15 C16 C17 . . . . -1.7(4) ?
    C15 C16 C17 C12 . . . . -0.8(4) ?
    C13 C12 C17 C16 . . . . 2.6(3) ?
    C11 C12 C17 C16 . . . . -177.4(2) ?
    C7 N2 C18 C19 . . . . 109.6(2) ?
    C1 N2 C18 C19 . . . . -78.2(2) ?
    N2 C18 C19 C20 . . . . -24.7(3) ?
    N2 C18 C19 C24 . . . . 158.15(18) ?
    C24 C19 C20 C21 . . . . -0.8(3) ?
    C18 C19 C20 C21 . . . . -178.0(2) ?
    C19 C20 C21 C22 . . . . -0.2(4) ?
    C20 C21 C22 C23 . . . . 0.7(4) ?
    C21 C22 C23 C24 . . . . -0.1(4) ?
    C22 C23 C24 C19 . . . . -1.0(3) ?
    C20 C19 C24 C23 . . . . 1.4(3) ?
    C18 C19 C24 C23 . . . . 178.7(2) ?
loop_
    _geom_hbond_atom_site_label_D
    _geom_hbond_atom_site_label_H
    _geom_hbond_atom_site_label_A
    _geom_hbond_site_symmetry_A
    _geom_hbond_distance_DH
    _geom_hbond_distance_HA
    _geom_hbond_distance_DA
    _geom_hbond_angle_DHA
    _geom_hbond_publ_flag
    O2 H2A N3 . 0.87 2.04 2.892(2) 166 yes
    O2 H2B O1 4_465 0.87 2.00 2.865(2) 176 yes
    C10 H10 O2 4_566 0.95 2.48 3.402(3) 164 yes
    C13 H13 Cg . 0.95 2.83 3.451(3) 124 yes
_shelx_space_group_comment
;
The symmetry employed for this shelxl refinement is uniquely defined
by the following loop, which should always be used as a source of
symmetry information in preference to the above space-group names.
They are only intended as comments.
;
_shelx_estimated_absorpt_T_min     0.886
_shelx_estimated_absorpt_T_max     0.992
_shelx_hkl_file
;
   1   0   0 4292.67  202.28
  -1   0   0 4679.73  202.48
  -2   0   0 4876.21  206.88
   2   0   0 4281.97  206.58
   3   0   0 1174.38   55.29
  -3   0   0 1252.17   55.39
   4   0   0  154.48    8.50
   5   0   0  696.53   33.50
  -6   0   0   41.20    5.70
  -6   0   0   46.40    5.60
  -6   0   0   48.80    7.30
  -7   0   0  294.97   15.60
  -7   0   0  273.87   16.20
  -7   0   0  302.57   15.70
  -8   0   0   56.49    5.90
  -8   0   0   57.29    5.80
  -8   0   0   66.49    7.90
  -9   0   0   28.20    3.80
  -9   0   0   25.70    5.10
 -10   0   0   18.90    2.80
 -10   0   0   21.40    2.90
   0   1   0    0.00    0.10
   1  -1   0  355.26   16.10
   1   1   0  338.07   16.10
  -1   1   0  365.26   16.20
   2  -1   0  526.75   24.50
   2   1   0  517.45   24.40
  -2   1   0  552.94   24.50
   3  -1   0  185.28    9.70
  -3   1   0  206.38    9.90
   3   1   0  192.98    9.70
   4  -1   0  115.39    7.00
   4   1   0  118.99    7.00
  -4   1   0  119.49    7.20
   5  -1   0  121.49    9.10
   5   1   0  136.69    8.80
  -6  -1   0    4.10    3.00
  -6  -1   0    0.30    2.80
  -6  -1   0    2.90    4.20
  -6   1   0    0.90    2.70
  -6   1   0    1.20    3.50
  -6   1   0   -3.80    2.50
  -7  -1   0  191.38   12.20
  -7  -1   0  197.58   11.80
  -7   1   0  211.38   12.40
  -7   1   0  202.88   11.60
  -7   1   0  199.68   11.70
  -8  -1   0  111.49    7.80
  -8  -1   0  103.89   10.20
  -8  -1   0  111.99    7.80
  -8   1   0  119.49    8.00
  -8   1   0  113.19    8.50
  -8   1   0  111.29    7.80
  -9  -1   0   -1.50    2.00
  -9  -1   0   -0.90    1.70
  -9   1   0   -1.70    3.90
  -9   1   0   -0.30    1.90
  -9   1   0   -1.30    1.70
 -10  -1   0    4.90    1.60
 -10  -1   0    6.40    2.70
 -10   1   0    2.50    1.60
 -10   1   0   10.90    2.50
   0  -2   0   18.70    1.20
   0   2   0   18.70    1.10
   1  -2   0    2.30    0.80
  -1   2   0    5.50    1.40
   1   2   0    3.20    1.10
   2  -2   0 2615.14  119.99
  -2   2   0 2834.62  120.09
   2   2   0 2539.45  119.99
   3  -2   0   53.59    3.90
   3   2   0   56.49    3.90
  -3   2   0   56.69    3.90
   4  -2   0  652.43   30.40
   4   2   0  653.93   30.40
  -4   2   0  628.84   30.50
   5  -2   0   92.99    8.70
  -5   2   0  100.19    8.10
   5   2   0  115.79    8.00
  -5   2   0  106.19    8.20
  -6  -2   0   40.10    5.80
  -6  -2   0   24.00    8.00
  -6  -2   0   41.40    5.60
  -6   2   0   29.50    6.20
  -6   2   0   40.80    5.20
  -6   2   0   30.60    5.10
  -7  -2   0   16.20    5.20
  -7  -2   0   23.50    8.40
  -7   2   0    6.90    2.50
  -7   2   0    8.70    3.30
  -8  -2   0   26.60    5.00
  -8  -2   0   29.90    4.70
  -8   2   0   27.40    5.80
  -8   2   0   28.30    4.60
  -8   2   0   27.30    4.60
  -9  -2   0    0.10    2.00
  -9  -2   0    4.40    1.90
  -9   2   0    6.20    2.40
  -9   2   0    2.20    2.60
  -9   2   0   -4.70    3.30
 -10  -2   0   12.30    2.60
 -10  -2   0    7.90    2.50
 -10   2   0    7.90    2.80
   0  -3   0    0.20    0.50
   0   3   0   -0.40    0.40
   1  -3   0  163.18    8.30
  -1  -3   0  174.18    8.40
   1   3   0  176.18    8.30
  -1   3   0  186.48    8.50
   2  -3   0 1279.87   60.49
   2   3   0 1355.36   60.59
  -2   3   0 1369.06   60.59
   3  -3   0  784.82   37.50
   3   3   0  796.52   37.60
   3   3   0  836.62   37.70
  -3   3   0  830.72   37.50
   4  -3   0  113.39    7.00
  -4   3   0   96.99    7.00
   4   3   0  106.49    7.20
   4   3   0  112.69    6.60
  -5  -3   0  138.19    9.50
  -5  -3   0  129.19    9.20
   5  -3   0  134.79    9.40
  -5   3   0  157.08   11.10
  -5   3   0  122.09    8.40
   5   3   0  123.39    9.10
  -5   3   0  119.79    8.60
  -6  -3   0   30.90    5.40
  -6  -3   0   35.00    5.60
  -6   3   0   26.90    5.10
  -6   3   0   19.50    4.40
  -6   3   0   27.40    5.50
  -7  -3   0   -1.60    3.10
  -7  -3   0    6.50    2.90
  -7   3   0   -0.60    2.30
  -7   3   0    4.60    2.70
  -7   3   0   -4.00    3.30
  -8  -3   0   25.10    5.10
  -8  -3   0   22.80    4.50
  -8   3   0   16.20    4.40
  -8   3   0   23.40    5.40
  -8   3   0   21.50    4.50
  -9  -3   0   -0.40    1.80
  -9  -3   0    2.20    2.00
  -9   3   0    3.40    3.30
  -9   3   0    0.30    2.90
  -9   3   0   -0.30    1.60
 -10  -3   0    1.60    1.60
 -10  -3   0    3.70    1.80
 -10   3   0    3.00    1.90
 -10   3   0    3.20    1.60
   0  -4   0 2130.39   97.89
   0   4   0 2220.68   98.99
   1  -4   0 1886.41   93.39
  -1  -4   0 2109.89   93.49
   1   4   0 2083.59   93.39
  -1   4   0 2213.38   94.29
   2  -4   0  178.28    9.00
   2   4   0  190.08   10.20
   3  -4   0  656.23   30.80
  -3   4   0  673.63   30.90
   3   4   0  656.73   30.90
   3   4   0  664.43   30.80
  -4  -4   0 1675.83   79.99
   4  -4   0 1811.82   80.39
  -4   4   0 1725.83   80.59
   4   4   0 1886.21   80.49
   4   4   0 1689.43   80.59
  -5  -4   0  763.22   35.10
  -5  -4   0  694.53   35.20
  -5  -4   0  730.83   35.10
  -5   4   0  740.43   35.10
  -5   4   0  751.02   35.30
  -5   4   0  753.02   35.00
  -6  -4   0    2.30    2.90
  -6  -4   0    2.30    3.00
  -6   4   0    1.60    2.80
  -6   4   0    1.40    2.50
  -6   4   0    0.20    2.10
  -7  -4   0    0.80    2.80
  -7  -4   0    1.30    2.70
  -7   4   0    4.40    2.50
  -7   4   0    3.10    2.60
  -7   4   0    1.40    3.10
  -8  -4   0   85.09    7.10
  -8  -4   0   86.59    6.60
  -8   4   0   89.89    7.50
  -8   4   0   81.89    6.40
  -8   4   0   87.19    7.40
  -9  -4   0   30.90    3.80
  -9  -4   0   29.90    3.80
  -9   4   0   27.80    3.30
  -9   4   0   34.40    5.70
  -9   4   0   22.70    3.70
 -10  -4   0   14.80    3.10
 -10  -4   0   18.80    2.90
 -10   4   0   21.20    2.80
 -10   4   0   22.60    3.30
   0  -5   0   -0.10    0.70
   0   5   0   -0.70    0.70
   1  -5   0 1207.88   53.39
  -1  -5   0 1118.79   53.39
  -1   5   0 1209.68   53.39
   1   5   0 1174.38   53.39
   2  -5   0  484.75   23.70
  -2   5   0  545.65   23.90
   2   5   0  504.05   23.80
   3   5   0   17.60    2.80
  -3   5   0   16.20    3.00
   4  -5   0   54.69    4.50
  -4  -5   0   50.49    5.10
   4   5   0   50.39    4.70
  -5  -5   0   16.90    3.80
  -5  -5   0   20.10    5.50
  -5  -5   0   15.50    6.10
  -5   5   0   15.10    4.70
  -5   5   0   22.70    5.30
  -5   5   0   24.70    4.40
  -6  -5   0  266.67   14.70
  -6  -5   0  263.97   14.60
  -6   5   0  269.77   14.40
  -6   5   0  269.67   14.70
  -6   5   0  277.17   14.40
  -7  -5   0   61.19    6.20
  -7  -5   0   56.39    6.10
  -7   5   0   48.60    6.20
  -7   5   0   41.30    5.50
  -7   5   0   47.50    5.50
  -8  -5   0  140.09    9.40
  -8  -5   0  142.79    9.20
  -8   5   0  145.49    9.10
  -8   5   0  149.69    9.30
  -8   5   0  161.88    9.80
  -9  -5   0   38.80    4.10
  -9  -5   0   42.20    4.20
  -9   5   0   31.40    4.40
  -9   5   0   43.40    5.30
  -9   5   0   34.40    4.30
 -10  -5   0    7.90    3.00
 -10   5   0    9.70    2.80
   0  -6   0  249.78   11.80
   0   6   0  230.08   11.40
   1  -6   0  394.56   18.40
  -1  -6   0  380.56   18.50
   1   6   0  400.36   18.50
  -1   6   0  404.46   18.50
   2  -6   0  205.28   10.70
   2   6   0  221.88   10.90
  -2   6   0  233.08   11.10
   3  -6   0   14.20    2.40
  -3  -6   0   17.90    3.40
   3   6   0   15.20    2.90
  -3   6   0   10.50    3.20
  -4  -6   0  140.09    8.50
   4  -6   0  148.69    8.40
   4   6   0  146.49    8.70
  -5  -6   0    1.20    3.60
  -5  -6   0    2.90    3.60
  -5   6   0    0.70    2.80
  -5   6   0    2.00    2.50
  -5   6   0    2.90    2.70
  -6  -6   0   -3.30    3.20
  -6  -6   0   -2.80    3.00
  -6   6   0    0.20    2.30
  -6   6   0    2.70    2.60
  -6   6   0   -0.90    2.80
  -7  -6   0  242.58   13.30
  -7  -6   0  229.88   13.20
  -7   6   0  229.98   12.80
  -7   6   0  231.28   13.00
  -7   6   0  230.98   13.30
  -8  -6   0   17.60    5.10
  -8  -6   0   11.20    2.90
  -8   6   0   14.60    3.20
  -8   6   0   14.80    3.90
  -9  -6   0    1.30    1.90
  -9  -6   0    0.90    2.00
  -9   6   0   -0.60    1.90
  -9   6   0   -1.50    1.60
  -9   6   0    1.70    2.40
   0  -7   0   -0.30    0.70
   0   7   0   -0.80    0.80
  -1   7   0  159.08    8.20
   1   7   0  164.38    8.20
   2  -7   0  436.76   20.30
  -2  -7   0  395.36   20.30
  -2   7   0  448.76   20.70
   2   7   0  438.76   20.40
   3  -7   0    8.80    2.50
  -3  -7   0    6.80    2.20
   3   7   0   12.10    3.20
  -4  -7   0  218.78   11.80
   4  -7   0  218.58   11.90
   4   7   0  231.18   12.40
  -5  -7   0   48.10    7.60
  -5  -7   0   57.09    6.90
  -5  -7   0   58.39    5.40
  -5   7   0   52.49    5.20
  -5   7   0   40.50    6.40
  -5   7   0   41.70    9.70
  -5   7   0   40.80    5.80
  -6  -7   0    3.50    3.20
  -6  -7   0   10.50    4.40
  -6   7   0    8.70    5.20
  -6   7   0    7.10    3.60
  -6   7   0    2.50    2.40
  -7  -7   0    3.40    2.60
  -7  -7   0   -1.60    2.90
  -7   7   0   -0.10    2.90
  -7   7   0   -3.90    2.60
  -7   7   0   -2.00    2.20
  -8  -7   0    3.00    2.80
  -8  -7   0   -4.90    3.30
  -8   7   0   -2.20    2.50
  -8   7   0    3.90    3.30
  -8   7   0    2.30    2.90
  -9  -7   0    2.40    2.00
  -9  -7   0    0.80    2.20
  -9   7   0    2.10    1.90
  -9   7   0   -1.70    2.30
  -9   7   0   -0.20    1.50
   0  -8   0  151.08    7.90
   0   8   0  153.58    7.90
  -1  -8   0   43.10    3.50
   1  -8   0   49.70    3.40
  -1   8   0   48.80    3.50
  -2  -8   0  238.38   12.30
   2  -8   0  237.98   11.90
  -2  -8   0  229.28   11.90
   2   8   0  229.28   12.00
  -2   8   0  258.57   12.60
  -3  -8   0    2.00    2.00
   3  -8   0    3.90    1.60
  -4  -8   0    5.80    2.40
   4   8   0    6.50    2.80
  -4   8   0   -0.50    3.20
  -4   8   0   22.30    6.60
  -5  -8   0   39.50    6.90
  -5  -8   0   44.80    5.20
  -5  -8   0   47.50    7.30
  -5   8   0   62.39    9.20
  -5   8   0   38.40    5.10
  -5   8   0   43.80    6.10
  -5   8   0   36.10    5.40
  -6  -8   0  168.38   11.00
  -6  -8   0  163.08   10.90
  -6  -8   0  179.28   11.00
  -6   8   0  184.28   10.60
  -6   8   0  159.08   10.00
  -6   8   0  165.28   14.30
  -6   8   0  176.78   10.60
  -7  -8   0    8.50    3.00
  -7  -8   0   17.50    5.70
  -7   8   0   11.80    4.00
  -7   8   0    7.40    3.20
  -7   8   0    9.40    4.90
  -8  -8   0    4.10    2.50
  -8  -8   0    5.10    2.70
  -8   8   0    3.40    3.90
  -8   8   0    2.10    2.20
  -9  -8   0   12.10    4.20
  -9   8   0    9.90    3.90
   0  -9   0   -0.40    1.00
   0   9   0    1.30    1.00
  -1  -9   0   48.20    3.80
   1  -9   0   48.10    3.70
  -1  -9   0   42.10    4.00
  -1   9   0   50.39    3.90
   1   9   0   45.80    3.60
  -2  -9   0  252.97   12.90
   2  -9   0  251.37   12.40
  -2  -9   0  246.38   12.30
   2   9   0  231.18   12.50
  -2   9   0  242.98   13.30
   3  -9   0  120.39    7.30
  -3  -9   0  117.99    7.20
  -4  -9   0   -1.50    4.80
  -4  -9   0   -2.80    2.30
  -4   9   0   -0.80    3.90
  -4   9   0    0.30    2.90
  -4   9   0   -0.20    2.50
  -5  -9   0   34.60    5.10
  -5  -9   0   25.80    7.80
  -5   9   0   36.00    4.90
  -5   9   0   40.40    7.80
  -5   9   0   31.00    6.70
  -5   9   0   41.20    5.20
  -6  -9   0    8.70    3.60
  -6  -9   0   12.70    4.10
  -6   9   0    9.40    3.40
  -6   9   0    8.40    2.70
  -6   9   0    4.50    2.70
  -6   9   0    8.70    4.30
  -7  -9   0   21.50    5.60
  -7  -9   0   24.80    5.90
  -7   9   0   20.80    5.10
  -7   9   0   20.80    5.10
  -7   9   0   26.00    4.30
  -8  -9   0   60.19    6.10
  -8  -9   0   67.89    5.90
  -8   9   0   59.39    5.30
  -8   9   0   70.59    6.20
  -8   9   0   58.79    5.50
  -9  -9   0   -0.70    2.10
  -9   9   0    0.10    2.20
  -9   9   0   -1.30    1.90
   0 -10   0  147.59    8.20
   0  10   0  155.08    8.30
   1 -10   0  306.17   14.50
  -1 -10   0  295.27   14.30
  -1 -10   0  305.47   14.70
   1  10   0  266.17   14.50
  -1  10   0  278.37   14.60
  -2 -10   0   19.70    3.10
  -2 -10   0   23.40    4.10
  -3 -10   0  255.97   14.30
  -4 -10   0   41.20    8.60
  -4 -10   0   60.69    5.30
  -4  10   0   59.99    6.40
  -4  10   0   53.49    5.90
  -4  10   0   67.49    6.90
  -5 -10   0   57.59    7.90
  -5 -10   0   70.49    6.20
  -5  10   0   67.99    6.40
  -5  10   0   69.59    7.40
  -5  10   0   64.39    8.10
  -5  10   0   72.59    6.10
  -6 -10   0    4.90    4.20
  -6 -10   0    4.20    3.70
  -6 -10   0    0.40    3.50
  -6  10   0   -3.40    3.90
  -6  10   0    2.10    3.00
  -6  10   0    1.40    2.60
  -6  10   0    4.00    2.40
  -7 -10   0   -4.80    3.00
  -7 -10   0    5.80    3.50
  -7  10   0   -1.80    2.90
  -7  10   0   -3.80    5.90
  -7  10   0    0.50    2.50
  -8 -10   0  120.59    7.80
  -8 -10   0  119.09    8.50
  -8  10   0  123.09    8.10
  -8  10   0  116.69    7.60
  -9 -10   0    1.80    2.40
  -9  10   0    1.50    2.80
  -9  10   0    1.90    1.90
   0 -11   0   -1.00    1.60
   0 -11   0   -3.10    2.20
   1 -11   0   79.39    6.30
  -1 -11   0   95.99    5.80
  -1 -11   0   91.69    6.40
   1 -11   0   83.59    5.90
  -2 -11   0   11.40    4.80
   2 -11   0    2.30    2.00
  -2 -11   0    4.50    2.10
  -3 -11   0    2.80    2.40
  -3  11   0    6.10    4.00
  -3  11   0    0.50    3.80
  -4 -11   0   53.39    9.20
  -4 -11   0   84.69    6.10
  -4  11   0   60.79    7.00
  -4  11   0   80.59    6.90
  -4  11   0   71.29    6.50
  -5 -11   0   72.99    8.80
  -5 -11   0   82.39    6.60
  -5  11   0   63.89    6.20
  -5  11   0   59.29   10.50
  -5  11   0   67.19    6.60
  -5  11   0   84.99    8.30
  -6  11   0   -2.20    3.50
  -6  11   0    1.70    3.70
  -6  11   0   -0.80    2.30
  -7 -11   0    3.40    3.20
  -7  11   0    0.30    2.70
  -7  11   0    0.40    3.20
  -7  11   0   -5.70    4.70
  -8 -11   0    5.00    2.60
  -8  11   0    3.00    2.30
  -8  11   0    1.70    2.90
  -9  11   0    6.10    5.60
  -9  11   0   10.50    3.20
   0 -12   0    3.20    2.40
   0 -12   0    0.00    2.20
   1 -12   0   86.19    6.30
  -1 -12   0   78.49    6.70
   1 -12   0   81.59    6.30
  -1 -12   0   86.49    5.60
  -2 -12   0   42.50    4.50
  -3 -12   0  130.19    7.50
  -3 -12   0   95.29   11.70
  -3  12   0  104.79    8.90
  -3  12   0  111.29    8.90
  -4 -12   0   -0.50    2.60
  -4 -12   0   -0.80    4.90
  -4  12   0    6.50    3.30
  -4  12   0    2.00    3.00
  -5 -12   0    4.40    3.10
  -5 -12   0   -3.60    4.40
  -5  12   0   -2.70    3.70
  -5  12   0    2.00    2.80
  -6 -12   0   38.30    6.90
  -6 -12   0   16.40    5.60
  -6  12   0   21.80    5.40
  -6  12   0   30.40    7.10
  -6  12   0   25.30    6.50
  -7 -12   0    0.30    3.70
  -7  12   0    3.30    3.90
  -7  12   0    6.90    4.30
  -7  12   0    6.50    4.60
  -8 -12   0    0.90    2.70
  -8  12   0    2.90    3.40
  -8  12   0    4.00    2.10
  -9  12   0   -0.20    1.70
   0 -13   0   -0.80    2.50
  -1 -13   0   29.50    3.90
   1 -13   0   26.00    5.00
  -2 -13   0  257.77   16.40
  -2 -13   0  264.57   17.30
   2 -13   0  269.97   15.90
  -2 -13   0  310.37   14.10
  -2  13   0  225.28   19.20
  -3 -13   0  474.45   26.40
  -3 -13   0  561.34   25.50
  -3  13   0  519.35   25.70
  -3  13   0  528.05   26.00
  -4 -13   0   91.39    7.00
  -4 -13   0   73.79    9.30
  -4  13   0   83.39    7.90
  -4  13   0   89.49    8.00
  -5 -13   0   10.10    3.60
  -5 -13   0    9.40    4.60
  -5  13   0    6.60    3.00
  -5  13   0    4.80    3.70
  -6 -13   0   93.39    7.90
  -6 -13   0  108.29    8.90
  -6  13   0  103.89    7.70
  -6  13   0  101.49    8.20
  -7 -13   0   81.29    7.10
  -7  13   0   93.79    7.70
  -7  13   0   78.39    7.50
  -8 -13   0   -0.10    4.70
  -8  13   0    4.50    2.10
   0 -14   0   31.70   10.20
   0 -14   0   38.90    4.70
  -1 -14   0   49.30   10.40
   1 -14   0   61.49    9.40
  -1 -14   0   71.59    5.30
   1 -14   0   58.69    8.00
  -2 -14   0   -0.30    2.40
  -2 -14   0    5.00    5.80
  -2 -14   0    1.90    5.30
   2 -14   0   -0.40    4.00
  -2  14   0   -2.40    5.00
  -3 -14   0    3.50    2.40
  -3 -14   0   -3.20    5.10
  -3  14   0    8.00    3.60
  -3  14   0    3.10    3.60
  -4 -14   0  219.18   14.60
  -4 -14   0  259.47   13.70
  -4  14   0  243.68   13.80
  -4  14   0  250.87   13.90
  -5 -14   0  110.09    9.80
  -5 -14   0  108.99    8.30
  -5  14   0  119.29    8.80
  -5  14   0  116.59    8.90
  -6 -14   0   91.49    8.00
  -6 -14   0   75.49    7.20
  -6  14   0   79.29    7.40
  -6  14   0   74.59    6.60
  -7 -14   0   70.59    6.50
  -7  14   0   56.39    6.80
  -7  14   0   72.09    5.90
  -8  14   0    3.60    2.30
   0 -15   0   25.80    9.10
  -1 -15   0    2.00    2.50
  -1 -15   0   11.70    5.50
   1 -15   0   -0.50    4.90
   1 -15   0    3.60    3.90
   2 -15   0  269.47   15.20
  -2 -15   0  256.77   16.20
  -2 -15   0  289.07   14.30
  -2  15   0  249.58   15.70
  -3 -15   0   56.19    9.20
  -3 -15   0   59.49    5.90
  -3  15   0   62.69    6.80
  -3  15   0   46.60    7.80
  -4 -15   0   53.59    8.70
  -4 -15   0   61.09    5.90
  -4  15   0   47.80    6.60
  -4  15   0   57.69    6.60
  -5 -15   0  130.09    9.50
  -5 -15   0  157.58   10.80
  -5  15   0  140.39    9.80
  -5  15   0  149.59    9.60
  -6 -15   0   -2.70    3.80
  -6 -15   0    5.70    3.60
  -6  15   0   15.40    4.70
  -6  15   0    6.90    3.60
  -7 -15   0    4.60    4.10
  -7  15   0    4.40    2.50
  -7  15   0    2.70    3.20
   8 -15   0   11.00    3.80
  -8  15   0   10.70    3.10
   0 -16   0    4.50    3.30
   0 -16   0    9.40    5.20
   1 -16   0   -4.30    4.00
   1 -16   0    5.30    4.90
  -1 -16   0   -6.00    5.30
  -1 -16   0    1.60    2.90
  -2 -16   0   35.60    9.60
  -2 -16   0   20.40    4.40
   2 -16   0   22.80    8.20
  -2  16   0   32.50    6.60
  -2  16   0   24.50    8.50
  -3 -16   0   24.70    8.90
   3 -16   0   -0.90    3.80
  -3 -16   0   -2.50    2.90
  -3  16   0   -0.70    4.10
  -4 -16   0    0.30    5.00
   4 -16   0   -1.30    3.80
  -4 -16   0    0.90    3.00
  -4  16   0   -2.20    2.90
  -4  16   0    1.60    3.30
   5 -16   0   14.90    4.00
  -5 -16   0   10.00    3.80
  -5 -16   0    8.40    4.60
  -5  16   0   13.10    3.70
  -5  16   0   12.10    3.20
  -6 -16   0    7.60    3.50
   6 -16   0   -1.30    3.20
  -6 -16   0   -3.00    3.90
  -6  16   0    2.00    2.70
  -6  16   0    2.40    2.70
  -7  16   0   12.80    4.00
  -7  16   0    7.30    3.20
   0 -17   0    2.00    3.50
   0 -17   0    9.80    8.40
   1 -17   0   -3.10    5.10
  -1 -17   0    1.50    3.20
  -1 -17   0    7.50    7.30
   1 -17   0   -0.40    4.80
   2 -17   0  101.29    9.60
  -2 -17   0  104.79   11.40
  -2 -17   0  106.49    7.80
  -2  17   0  120.49    8.70
  -3 -17   0   83.79    9.50
  -3 -17   0   72.79   10.70
   3 -17   0   83.09    8.40
  -3  17   0   95.99    7.90
  -3  17   0   66.99    8.50
  -4 -17   0   25.00    4.90
  -4 -17   0   31.20    9.50
   4 -17   0   19.80    6.60
  -4  17   0   16.20    5.40
  -4  17   0   29.70    6.10
   5 -17   0   10.50    3.60
  -5 -17   0   12.30    5.00
  -5 -17   0   10.20    3.60
  -5  17   0    9.30    3.10
  -5  17   0   16.80    5.40
   6 -17   0   -3.00    2.60
  -6 -17   0   -2.10    3.40
  -6  17   0   -2.60    2.40
  -6  17   0   -1.70    2.40
   7 -17   0   77.79    5.70
  -7  17   0   79.19    5.60
  -7  17   0   75.69    6.40
   0 -18   0  174.38   10.40
   0 -18   0  146.89   11.70
   1 -18   0  159.98   12.20
  -1 -18   0  180.18   10.50
   1 -18   0  166.58   11.30
  -1 -18   0  155.88   12.70
  -2 -18   0  146.39   13.50
   2 -18   0  156.18   11.00
  -2  18   0  157.38   11.20
   3 -18   0   32.20    7.90
  -3 -18   0   48.00    5.70
  -3 -18   0   39.10   10.10
  -3  18   0   36.40    6.20
  -3  18   0   58.59    9.40
  -4 -18   0    6.80    3.30
   4 -18   0    3.00    3.90
  -4  18   0   13.40    5.00
  -4  18   0    9.40    3.60
   5 -18   0    2.40    3.20
  -5 -18   0    1.10    3.10
  -5  18   0   13.60    4.80
  -5  18   0    2.60    3.00
  -6 -18   0    0.50    3.60
   6 -18   0   -1.20    2.90
  -6  18   0    3.10    2.50
  -6  18   0   -2.20    2.50
   7 -18   0   13.10    4.50
  -7  18   0    4.90    3.20
  -7  18   0    1.80    2.00
   0 -19   0   -2.10    4.10
   0 -19   0   -2.60    5.30
  -1 -19   0   73.39   10.50
   1 -19   0   41.80    8.60
  -1 -19   0   45.80    6.30
  -1  19   0   63.49    7.40
   2 -19   0    1.50    4.90
  -2 -19   0    4.60    7.50
  -2 -19   0    7.60    3.30
  -2  19   0   10.90    3.50
   3 -19   0    4.80    4.30
  -3 -19   0    7.10    3.20
  -3  19   0    4.80    2.90
   4 -19   0    4.80    3.80
  -4 -19   0    6.90    4.20
  -4  19   0    1.30    3.00
  -4  19   0   -1.10    3.30
  -5 -19   0    3.10    3.20
  -5  19   0    2.10    2.50
  -5  19   0    3.40    3.00
   6 -19   0   60.19    5.70
  -6  19   0   54.19    5.50
  -6  19   0   62.49    5.00
   0 -20   0    1.90    5.90
   0 -20   0   -0.30    4.10
   0  20   0    4.00    4.00
  -1 -20   0    2.30    3.70
   1 -20   0    3.20    5.10
  -1  20   0    2.50    3.10
   2 -20   0   20.90    8.30
  -2 -20   0   13.20    4.80
  -2  20   0   14.90    5.50
   3 -20   0   55.19    8.30
  -3 -20   0   59.49    6.60
  -3  20   0   80.89    7.00
  -4 -20   0   14.00    8.00
   4 -20   0   18.30    6.20
  -4  20   0    8.10    4.20
  -4  20   0   20.10    4.70
   5 -20   0    6.30    3.50
  -5 -20   0    6.50    3.50
  -5  20   0   15.40    5.70
  -5  20   0    4.80    2.50
   6 -20   0    8.20    4.00
  -6  20   0    4.40    2.70
  -6  20   0   11.60    3.60
   0 -21   0   -1.40    5.40
   0  21   0   -1.10    3.40
  -1 -21   0   25.60    6.00
   1 -21   0   16.80    6.60
  -1  21   0   27.90    5.60
   1  21   0   27.50    6.70
   2 -21   0   12.90    5.30
  -2 -21   0   15.30    5.30
   2  21   0   14.80    4.50
  -2  21   0   19.50    5.60
  -3 -21   0    5.10    3.40
   3 -21   0   20.90    7.10
  -3  21   0    7.90    2.80
   4 -21   0   -4.40    3.90
  -4 -21   0   -1.10    4.50
  -4  21   0    1.60    2.30
  -5 -21   0    0.80    3.20
   5 -21   0    4.10    5.20
  -5  21   0    1.60    2.00
   0  22   0   -0.20    2.80
  -1 -22   0    6.40    4.30
   1  22   0    1.80    3.30
  -1  22   0    3.90    2.90
  -2 -22   0   -3.90    3.40
   2  22   0   -4.10    4.10
  -2  22   0    3.60    2.70
  -3  22   0   -1.80    2.20
  -4 -22   0    0.30    3.20
  -4  22   0   -1.10    2.10
  -5  22   0    3.60    2.30
   0  23   0   -2.50    2.90
  -1 -23   0   25.00    7.10
   1  23   0   17.10    5.30
  -1  23   0   20.90    4.30
  -2 -23   0    2.60    3.90
  -2  23   0    1.60    2.20
  -3 -23   0   11.10    3.70
  -4 -23   0    6.80    3.50
  -4  23   0    0.40    1.60
   0  24   0   -2.80    2.40
   1  24   0    8.40    3.10
  -1  24   0   12.30    3.90
  -2 -24   0   -7.80    4.70
  -2  24   0    1.80    2.20
  -3  24   0    1.90    1.90
   0  25   0   -0.50    2.50
   1  25   0   64.19    8.60
  -1  25   0   62.99    7.00
  -2  25   0   48.90    4.30
 -10   0   1   -1.80    1.60
 -10   0   1   -2.30    2.80
  -9   0   1   -0.10    3.80
  -9   0   1    0.50    2.30
  -9   0   1   -0.90    2.00
  -8   0   1   -3.20    3.70
  -8   0   1   -3.50    2.30
  -8   0   1   -0.10    2.40
  -7   0   1    5.40    2.40
  -7   0   1    3.50    3.00
  -7   0   1    0.60    3.30
  -6   0   1   -1.00    3.50
  -6   0   1    1.40    2.20
  -6   0   1   -0.30    3.00
   5   0  -1   -3.40    2.00
   4   0  -1    1.50    1.10
   3   0  -1    0.80    0.90
   2   0  -1    0.20    0.60
  -2   0   1    0.00    0.60
   1   0  -1    1.40    0.60
  -1   0   1    1.20    0.50
   0   0  -1    0.10    0.30
  -1   0  -1   -0.30    0.60
   1   0   1    0.00    0.50
   2   0   1    0.20    0.80
  -2   0  -1    0.30    0.90
  -3   0  -1    0.10    1.30
   3   0   1    0.60    1.00
   4   0   1   -0.70    1.70
  -5   0  -1   -2.20    2.60
  -5   0  -1    1.60    2.40
  -6   0  -1    1.40    2.50
  -6   0  -1   -1.90    2.70
  -6   0  -1    1.90    4.40
  -7   0  -1    0.00    2.60
  -7   0  -1    2.40    4.40
  -7   0  -1    0.60    2.50
  -8   0  -1   -0.50    2.20
  -8   0  -1    2.10    2.10
  -9   0  -1    1.20    2.00
  -9   0  -1    0.30    1.60
 -10  -1   1    1.20    1.70
 -10  -1   1   -1.00    1.60
 -10   1   1    0.20    1.50
 -10   1   1    2.00    1.60
  -9  -1   1    1.80    2.00
  -9  -1   1    2.00    2.20
  -9   1   1   -2.00    3.40
  -9   1   1    0.90    2.00
  -9   1   1   -0.50    2.40
  -8  -1   1    7.80    4.40
  -8  -1   1   12.80    4.20
  -8  -1   1    1.10    2.60
  -8   1   1    4.30    2.70
  -8   1   1   -0.60    3.00
  -8   1   1    2.20    3.40
  -7  -1   1  109.79    9.80
  -7  -1   1   95.29    7.80
  -7  -1   1  113.09    7.70
  -7   1   1   93.69    7.40
  -7   1   1  100.99    7.50
  -7   1   1  104.29    8.40
  -6  -1   1   -2.90    2.90
  -6  -1   1   -1.40    4.00
  -6  -1   1   -1.10    3.10
  -6   1   1    0.80    2.80
  -6   1   1    3.10    3.40
  -6   1   1   -0.70    2.50
   5  -1  -1  336.97   17.40
   5   1  -1  350.76   17.40
   4  -1  -1   41.40    3.70
   4   1  -1   37.70    3.40
  -4   1   1   38.30    3.60
   3  -1  -1  185.98    9.20
  -3   1   1  189.78    9.20
   3   1  -1  183.48    9.10
   2  -1  -1 1535.25   70.19
  -2   1   1 1597.24   70.29
   2   1  -1 1541.05   70.19
  -1   1   1  194.98    8.70
   1   1  -1  185.78    8.70
   0  -1   1  817.12   37.90
   0   1   1  861.31   38.00
   0   1  -1  847.12   37.90
   1  -1   1 2848.92  130.79
   1   1   1 2910.71  130.89
   2  -1   1   55.79    3.50
   2   1   1   53.89    3.60
  -2   1  -1   52.59    4.00
   3  -1   1  176.38    9.30
  -3   1  -1  181.18    9.40
   3   1   1  180.18    9.30
   4  -1   1    9.90    3.60
   4   1   1    8.80    2.00
  -5  -1  -1    3.60    2.60
  -5  -1  -1    1.80    3.00
  -5   1  -1    2.90    2.80
  -5   1  -1    1.90    2.80
  -6  -1  -1    5.70    2.90
  -6  -1  -1    5.20    5.00
  -6  -1  -1    4.30    2.70
  -6   1  -1    9.10    4.00
  -6   1  -1    8.30    2.70
  -6   1  -1    7.30    2.80
  -7  -1  -1   62.49    5.90
  -7  -1  -1   62.99    6.50
  -7  -1  -1   44.30    8.60
  -7   1  -1   60.19    6.10
  -7   1  -1   58.99    5.50
  -7   1  -1   68.49    7.70
  -8  -1  -1   72.99    6.10
  -8  -1  -1   72.39    6.00
  -8   1  -1   67.59    6.00
  -8   1  -1   64.69    8.70
  -9  -1  -1    1.30    1.80
  -9  -1  -1    1.30    1.70
  -9   1  -1    2.00    1.60
  -9   1  -1    2.10    1.70
 -10  -2   1   -0.10    1.60
 -10  -2   1    1.60    1.80
 -10   2   1    0.70    1.70
 -10   2   1    3.20    3.50
 -10   2   1    0.90    1.50
  -9  -2   1    2.70    2.10
  -9  -2   1    1.80    2.10
  -9   2   1    2.40    2.20
  -9   2   1    1.50    3.10
  -8  -2   1  117.39    9.10
  -8  -2   1  120.19    9.80
  -8  -2   1  131.29    8.40
  -8   2   1  117.69    8.60
  -8   2   1  114.29    8.30
  -8   2   1  122.59    8.10
  -7  -2   1    2.90    3.00
  -7  -2   1    0.00    4.70
  -7  -2   1   -1.00    2.40
  -7   2   1    0.70    2.40
  -7   2   1   -1.90    2.30
  -7   2   1    6.90    3.20
  -6  -2   1   10.80    4.30
  -6  -2   1    4.30    3.40
  -6  -2   1    2.00    2.90
  -6   2   1   -0.30    2.80
  -6   2   1   -0.90    2.50
  -6   2   1    5.10    3.00
   5  -2  -1  125.59    8.80
   5   2  -1  147.79    8.60
   4  -2  -1  212.88   11.10
  -4   2   1  214.58   11.10
   4   2  -1  219.68   11.00
   3  -2  -1  701.83   33.40
   3   2  -1  734.73   33.10
  -3   2   1  718.23   33.10
   2  -2  -1  201.08   10.00
   2   2  -1  222.38   10.00
   2   2  -1  201.68    9.90
  -2   2   1  215.08   10.00
   1  -2  -1  386.76   18.40
  -1  -2   1  396.66   18.40
  -1   2   1  404.56   18.40
   1   2  -1  430.36   18.50
   0  -2  -1  238.28   11.30
   0  -2   1  233.48   11.30
   0   2  -1  256.17   11.30
   0   2   1  256.17   11.30
   1  -2   1  174.58    8.50
  -1   2  -1  174.68    8.40
   2  -2   1  162.78    8.30
  -2   2  -1  169.28    8.40
   2   2   1  157.98    8.20
   3  -2   1   26.90    3.90
  -3   2  -1   34.50    3.40
   3   2   1   27.10    3.50
   4  -2   1  310.37   16.20
  -4  -2  -1  318.77   17.30
   4   2   1  323.07   16.10
  -5  -2  -1   49.50    5.80
  -5  -2  -1   50.69    6.20
  -5   2  -1   53.59    5.80
  -5   2  -1   54.69    6.10
  -5   2  -1   48.40    6.60
  -6  -2  -1  140.39    9.30
  -6  -2  -1  136.89    9.00
  -6   2  -1  141.79    9.00
  -6   2  -1  137.59    8.80
  -6   2  -1  140.09    9.80
  -7  -2  -1    5.50    2.90
  -7  -2  -1    6.00    2.70
  -7   2  -1    5.00    2.50
  -7   2  -1    6.80    3.60
  -7   2  -1    3.50    2.30
  -8  -2  -1  243.58   13.80
  -8  -2  -1  258.27   13.70
  -8   2  -1  244.08   13.70
  -8   2  -1  270.77   15.70
  -8   2  -1  248.08   14.00
  -9  -2  -1    0.50    1.70
  -9  -2  -1    2.50    1.70
  -9   2  -1    1.00    1.80
  -9   2  -1   -2.30    2.60
 -10  -3   1   -2.80    1.70
 -10  -3   1    2.00    1.80
 -10   3   1    0.70    1.70
 -10   3   1    2.00    3.20
 -10   3   1    0.60    1.90
  -9  -3   1    5.20    2.20
  -9  -3   1   -0.80    2.00
  -9   3   1    3.10    3.00
  -9   3   1   -1.90    1.70
  -9   3   1   -1.00    1.90
  -8  -3   1   39.50    5.90
  -8  -3   1   42.60    8.80
  -8  -3   1   37.60    5.40
  -8   3   1   41.30    5.70
  -8   3   1   26.20    5.10
  -8   3   1   43.50    7.70
  -7  -3   1   20.80    5.00
  -7  -3   1   26.00    9.20
  -7  -3   1   33.40    5.80
  -7   3   1   23.20    4.60
  -7   3   1   30.50    5.10
  -7   3   1   14.40    5.50
  -6  -3   1  141.69    9.80
  -6  -3   1  145.89    9.30
  -6  -3   1  135.09   11.20
  -6   3   1  144.29    9.60
  -6   3   1  151.28    9.00
  -6   3   1  154.38    9.20
   5   3  -1   14.90    2.70
   4  -3  -1  146.29    9.10
   4   3  -1  153.98   10.20
  -4   3   1  170.08    8.80
   4   3  -1  163.38    8.80
   3  -3  -1  576.84   27.70
  -3   3   1  616.94   27.80
   3   3  -1  612.74   27.80
   3   3  -1  592.94   27.70
   2  -3  -1  359.16   17.50
  -2   3   1  387.36   17.40
   2   3  -1  378.66   17.40
   1  -3  -1  204.58    9.70
  -1  -3   1  196.28    9.80
  -1   3   1  208.98    9.70
   1   3  -1  224.08    9.70
   0  -3   1  876.61   40.10
   0  -3  -1  871.01   40.20
   0   3  -1  900.81   40.20
   0   3   1  903.11   40.20
   1  -3   1  539.15   25.80
   1   3   1  570.04   25.80
  -1   3  -1  576.34   25.80
   2  -3   1  130.09    6.90
  -2   3  -1  130.69    6.80
   2   3   1  118.09    6.50
   3  -3   1  278.57   13.90
   3   3   1  276.37   14.00
   3   3   1  276.77   13.70
  -3   3  -1  276.97   13.90
   4  -3   1  120.49    8.00
  -4  -3  -1  113.39    7.90
   4   3   1  121.69    7.60
  -5  -3  -1   54.89    6.30
  -5  -3  -1   59.29    6.10
  -5   3  -1   68.59    6.00
  -5   3  -1   43.60    6.00
  -5   3  -1   46.90    6.70
  -6  -3  -1   13.80    4.70
  -6  -3  -1    6.80    3.00
  -6   3  -1   17.10    5.60
  -6   3  -1    6.00    2.80
  -6   3  -1   10.70    3.10
  -7  -3  -1  245.18   13.60
  -7  -3  -1  236.48   13.80
  -7   3  -1  244.18   14.30
  -7   3  -1  246.88   13.50
  -7   3  -1  256.67   15.50
  -8  -3  -1   28.20    4.60
  -8  -3  -1   28.60    5.00
  -8   3  -1   29.40    4.70
  -8   3  -1   24.80    7.50
  -8   3  -1   21.70    4.50
  -9  -3  -1   -0.80    1.70
  -9  -3  -1    1.50    1.70
  -9   3  -1    0.70    3.80
  -9   3  -1    2.60    1.90
  -9   3  -1    2.20    2.20
 -10  -4   1    1.00    2.00
 -10  -4   1    1.80    1.90
 -10   4   1   -1.40    1.50
 -10   4   1   -0.60    1.60
 -10   4   1   -3.00    2.80
  -9  -4   1    1.60    2.20
  -9  -4   1    0.80    2.10
  -9   4   1    1.10    1.80
  -9   4   1    2.60    2.20
  -8  -4   1   50.89    5.90
  -8  -4   1   58.69    6.20
  -8   4   1   61.49    6.40
  -8   4   1   40.20    6.10
  -8   4   1   42.80    5.40
  -7  -4   1  298.17   15.80
  -7  -4   1  263.37   18.60
  -7  -4   1  303.47   15.60
  -7   4   1  288.57   16.00
  -7   4   1  298.37   15.50
  -7   4   1  298.77   15.70
  -6  -4   1  245.88   13.90
  -6  -4   1  261.07   13.70
  -6   4   1  217.58   15.90
  -6   4   1  248.68   13.40
  -6   4   1  252.47   13.40
  -6   4   1  248.98   13.70
  -5  -4   1   18.60    4.30
   5   4  -1   12.60    2.80
   4  -4  -1  229.88   11.40
   4   4  -1  237.28   11.60
   4   4  -1  219.28   11.80
  -4   4   1  218.38   11.90
   3  -4  -1   39.20    2.90
   3   4  -1   41.40    3.10
  -3   4   1   41.80    3.30
   3   4  -1   37.70    2.80
   2  -4  -1   30.20    2.50
  -2   4   1   39.40    3.00
   2   4  -1   34.80    2.50
   1  -4  -1 4301.87  197.78
  -1  -4   1 4381.56  196.98
  -1   4   1 4428.56  197.08
   0  -4   1 1536.65   70.09
   0  -4  -1 1607.74   70.39
   0   4  -1 1476.25   70.09
   0   4   1 1598.34   70.19
   1  -4   1 1363.56   67.09
   1   4   1 1529.85   67.29
  -1   4  -1 1562.44   67.29
   2  -4   1  373.36   17.90
  -2   4  -1  390.36   18.00
   2   4   1  354.06   17.90
   2   4   1  396.76   18.00
  -3  -4  -1  413.26   21.10
   3  -4   1  424.36   20.60
   3   4   1  439.76   20.60
  -3   4  -1  437.16   20.80
   3   4   1  430.76   20.80
  -4  -4  -1  119.29    7.60
   4  -4   1  112.39    7.70
   4   4   1  123.09    7.80
  -5  -4  -1   26.00    6.20
  -5  -4  -1   14.80    3.50
  -5  -4  -1   27.40    5.60
  -5   4  -1   13.10    4.80
  -5   4  -1   17.00    5.50
  -5   4  -1   16.50    3.40
  -6  -4  -1   -1.90    3.70
  -6   4  -1    0.20    3.10
  -6   4  -1   -2.10    2.40
  -7  -4  -1   29.50    5.10
  -7  -4  -1   22.80    5.40
  -7   4  -1   21.60    6.90
  -7   4  -1   21.80    5.70
  -7   4  -1   26.00    4.50
  -8  -4  -1   31.10    4.50
  -8  -4  -1   26.80    5.00
  -8   4  -1   26.50    4.60
  -8   4  -1   14.90    5.90
  -9  -4  -1   -0.50    1.70
  -9  -4  -1    0.90    1.70
  -9   4  -1    1.30    2.00
  -9   4  -1   -1.20    1.50
  -9   4  -1   -2.70    3.30
 -10  -5   1   -0.60    2.00
 -10  -5   1   -3.30    2.10
 -10   5   1    2.50    1.70
 -10   5   1   -0.40    2.50
  -9  -5   1   33.10    4.30
  -9  -5   1   36.90    4.50
  -9   5   1   37.40    4.30
  -9   5   1   35.40    4.00
  -9   5   1   32.50    5.30
  -8  -5   1   75.99    6.70
  -8  -5   1   77.69    6.80
  -8   5   1   70.19    6.40
  -8   5   1   84.69    7.00
  -8   5   1   79.09    7.00
  -7  -5   1   48.60    6.80
  -7  -5   1   54.39    6.10
  -7   5   1   59.59    5.90
  -7   5   1   58.99    6.50
  -7   5   1   52.39    5.60
  -6  -5   1   13.20    3.50
  -6  -5   1    5.10    3.60
  -6   5   1   12.60    3.10
  -6   5   1   17.90    5.20
  -6   5   1   13.90    4.60
  -5  -5   1  226.38   12.40
   5  -5  -1  246.28   12.40
  -5   5   1  210.38   12.70
  -5   5   1  223.18   12.70
  -5   5   1  218.08   12.40
   5   5  -1  240.78   13.00
  -4  -5   1  351.16   18.20
   4  -5  -1  362.66   18.00
   4   5  -1  378.26   18.50
  -4   5   1  383.66   18.70
   4   5  -1  399.46   18.40
   3  -5  -1  305.57   15.30
   3   5  -1  321.77   15.60
  -3   5   1  342.27   15.70
   2  -5  -1  654.13   30.80
  -2   5   1  711.93   31.20
   2   5  -1  653.63   30.90
  -1  -5   1   50.69    3.40
   1   5  -1   59.19    3.20
  -1   5   1   55.49    3.30
   0  -5   1  147.59    7.30
   0  -5  -1  153.08    7.50
   0   5   1  152.48    7.40
   0   5  -1  146.29    7.40
   1  -5   1  307.57   15.00
  -1  -5  -1  331.47   15.50
   2  -5   1  844.42   41.10
  -2   5  -1  930.21   41.40
   2   5   1  920.31   41.40
  -3  -5  -1   67.19    5.30
   3  -5   1   79.29    5.10
   3   5   1   80.09    5.10
  -3   5  -1   76.99    5.60
   3   5   1   79.89    5.50
  -4  -5  -1   14.70    3.30
   4  -5   1   17.10    4.00
   4   5   1   21.70    4.90
  -5  -5  -1   88.69    7.40
  -5  -5  -1   83.79    7.50
  -5  -5  -1   82.79    8.20
  -5   5  -1   80.09    7.00
  -5   5  -1   92.49    7.00
  -5   5  -1   98.89    6.70
  -6  -5  -1  232.08   13.30
  -6  -5  -1  240.48   13.20
  -6   5  -1  241.98   13.10
  -6   5  -1  221.88   13.20
  -6   5  -1  248.28   13.60
  -7  -5  -1  263.97   14.80
  -7  -5  -1  272.67   15.00
  -7   5  -1  280.77   15.50
  -7   5  -1  282.87   15.00
  -7   5  -1  272.87   15.10
  -8  -5  -1    2.50    2.70
  -8  -5  -1    0.80    3.20
  -8   5  -1   -0.10    2.20
  -8   5  -1    2.40    2.50
  -8   5  -1    3.00    3.30
  -9  -5  -1   60.09    4.70
  -9  -5  -1   62.19    4.70
  -9   5  -1   62.59    6.40
  -9   5  -1   65.99    4.90
  -9   5  -1   59.59    4.90
 -10  -6   1    2.90    2.50
 -10  -6   1    9.70    3.80
 -10   6   1   -0.80    1.80
  -9  -6   1    4.60    2.30
  -9  -6   1   -0.30    2.40
  -9   6   1   -0.70    1.90
  -9   6   1    1.80    1.80
  -9   6   1    1.30    2.40
  -8  -6   1   57.79    6.10
  -8  -6   1   57.59    6.20
  -8   6   1   52.59    5.40
  -8   6   1   44.00    5.90
  -8   6   1   53.29    6.80
  -7  -6   1   14.20    3.30
  -7   6   1   23.50    5.20
  -7   6   1   21.70    4.90
  -7   6   1   17.20    3.20
  -7   6   1   13.30    5.40
  -6  -6   1    9.80    3.40
  -6  -6   1    5.30    3.50
  -6   6   1    7.20    3.00
  -6   6   1    8.60    2.60
  -6   6   1    2.60    4.30
  -6   6   1    4.30    2.70
   5  -6  -1  422.96   20.90
  -5  -6   1  432.16   20.50
  -5   6   1  403.66   20.50
  -5   6   1  407.86   20.80
   5   6  -1  432.76   21.70
  -5   6   1  392.86   20.60
  -4  -6   1  405.56   19.90
   4  -6  -1  402.36   19.80
  -4   6   1  411.66   20.70
   4   6  -1  420.76   20.50
   4   6  -1  423.86   20.20
  -3  -6   1  316.17   16.10
   3  -6  -1  329.07   15.90
   3   6  -1  334.47   16.10
  -3   6   1  349.27   16.30
   2  -6  -1 1273.17   57.89
  -2  -6   1 1285.87   58.09
   2   6  -1 1228.38   57.89
  -2   6   1 1308.97   58.09
   1  -6  -1  714.03   31.50
  -1  -6   1  598.74   31.50
  -1   6   1  689.23   31.50
   1   6  -1  726.53   31.40
   0   6  -1   97.39    6.60
   0   6   1  113.39    6.70
   1  -6   1   -0.40    0.90
  -1  -6  -1   -0.30    1.00
   1   6   1    1.30    0.90
  -1   6  -1    0.20    0.90
   2  -6   1  473.25   21.90
  -2  -6  -1  424.16   22.00
  -2   6  -1  485.15   22.20
   2   6   1  480.95   22.10
   3  -6   1  651.73   30.30
  -3  -6  -1  652.03   30.30
  -3   6  -1  642.04   30.70
   3   6   1  617.64   30.60
   3   6   1  661.33   30.50
   4  -6   1   61.09    5.40
  -4  -6  -1   45.90    5.10
   4   6   1   47.90    5.90
  -5  -6  -1  177.68   11.00
  -5  -6  -1  175.78   10.90
  -5  -6  -1  179.68   10.40
  -5   6  -1  157.78   10.30
  -5   6  -1  176.08   10.20
  -5   6  -1  175.68   10.40
  -6  -6  -1  165.18   10.90
  -6  -6  -1  177.98   10.70
  -6   6  -1  170.38   10.40
  -6   6  -1  179.18   10.50
  -6   6  -1  182.28   10.80
  -7  -6  -1    0.90    2.80
  -7  -6  -1    6.20    3.10
  -7   6  -1   -0.10    2.90
  -7   6  -1   -1.00    2.40
  -7   6  -1   -1.10    2.60
  -8  -6  -1   73.79    5.90
  -8  -6  -1   76.59    5.90
  -8   6  -1   77.49    6.20
  -8   6  -1   62.79    6.50
  -9  -6  -1    9.40    3.20
  -9  -6  -1    6.70    2.00
  -9   6  -1   10.10    3.30
  -9   6  -1   10.90    3.30
  -9   6  -1   12.80    4.90
 -10   7   1    2.90    2.40
 -10   7   1    8.90    3.10
  -9  -7   1   10.10    3.80
  -9   7   1    8.00    3.20
  -9   7   1   11.10    4.20
  -9   7   1   16.90    3.50
  -8  -7   1   -0.40    2.90
  -8  -7   1    0.80    2.90
  -8   7   1   -3.00    2.30
  -8   7   1   -3.50    2.50
  -8   7   1    1.60    2.50
  -7  -7   1   33.10    5.90
  -7  -7   1   29.60    5.80
  -7   7   1   42.80    5.80
  -7   7   1   27.50    8.40
  -7   7   1   34.00    4.80
  -7   7   1   34.70    5.40
  -6  -7   1   91.79    8.70
  -6  -7   1  113.09    8.90
  -6  -7   1  134.79    8.80
  -6   7   1  119.89    9.10
  -6   7   1  114.09    7.90
  -6   7   1  105.59    8.10
  -6   7   1  111.29    7.60
  -5  -7   1    8.80    4.80
  -5  -7   1   -3.10    3.10
  -5   7   1   -1.90    4.10
  -5   7   1   -2.30    2.30
  -5   7   1    0.60    2.50
  -5   7   1    0.80    3.30
  -4  -7   1   59.19    5.20
   4  -7  -1   67.89    4.90
   4   7  -1   68.29    5.40
   3  -7  -1   86.39    5.10
  -3  -7   1   87.49    5.60
  -3   7   1   86.29    5.80
   3   7  -1   82.49    5.30
   2  -7  -1   72.69    4.30
  -2  -7   1   61.79    4.70
  -2  -7   1   73.19    4.70
  -2   7   1   76.39    4.80
   2   7  -1   71.69    4.40
   1  -7  -1  149.69    8.10
  -1  -7   1  154.88    8.20
   1   7  -1  165.08    8.00
  -1   7   1  162.88    8.00
   0  -7  -1 1615.84   71.39
   0  -7   1 1488.65   71.19
   0   7  -1 1586.24   71.19
   0   7   1 1593.04   71.19
   1  -7   1  166.58    8.60
  -1  -7  -1  166.88    8.80
  -1   7  -1  177.78    8.90
   1   7   1  168.78    8.70
   2  -7   1  390.86   18.70
  -2  -7  -1  377.26   18.70
   2   7   1  390.16   18.90
  -2   7  -1  405.86   19.10
  -3  -7  -1  108.49    7.00
   3  -7   1  119.79    6.80
   3   7   1  111.69    7.00
  -4  -7  -1   11.40    4.40
  -4   7  -1    7.60    3.60
  -4   7  -1   10.50    3.10
  -5  -7  -1   89.89    7.40
  -5  -7  -1   76.79    8.00
  -5  -7  -1   97.79    7.00
  -5   7  -1   89.29    6.90
  -5   7  -1   77.49    7.30
  -5   7  -1   96.69    7.50
  -6  -7  -1   13.20    3.30
  -6  -7  -1   13.70    5.40
  -6   7  -1    6.40    3.10
  -6   7  -1   13.60    4.30
  -6   7  -1   17.70    5.20
  -7  -7  -1  174.48    9.80
  -7  -7  -1  144.89   10.00
  -7   7  -1  146.29    9.50
  -7   7  -1  144.99    9.70
  -7   7  -1  152.18   10.00
  -8  -7  -1   -1.20    2.30
  -8  -7  -1    0.30    2.10
  -8   7  -1    0.00    2.00
  -8   7  -1   -2.20    2.10
  -8   7  -1    1.50    2.60
  -9  -7  -1   -1.40    2.00
  -9  -7  -1    2.80    1.70
  -9   7  -1    2.50    2.50
  -9   7  -1    3.90    2.00
  -9   7  -1    4.40    1.50
  -9  -8   1   20.50    4.80
  -9  -8   1   27.10    4.30
  -9   8   1   19.50    4.30
  -9   8   1   28.30    3.90
  -8  -8   1   50.59    8.40
  -8  -8   1   45.90    6.10
  -8   8   1   47.10    5.70
  -8   8   1   34.50    5.30
  -8   8   1   35.40    4.70
  -7  -8   1   26.30    6.00
  -7  -8   1   20.30    6.00
  -7   8   1   34.60    5.40
  -7   8   1   24.30    5.20
  -7   8   1   35.40    6.90
  -7   8   1   34.00    7.70
  -6  -8   1  323.27   17.90
  -6  -8   1  330.17   18.00
  -6  -8   1  352.06   17.80
  -6   8   1  320.77   17.70
  -6   8   1  339.07   18.40
  -6   8   1  356.46   18.60
  -6   8   1  366.16   18.30
  -5  -8   1   29.20    9.10
  -5  -8   1   49.70    5.30
  -5   8   1   38.10    6.50
  -5   8   1   43.00    6.20
  -5   8   1   45.50    5.30
  -5   8   1   52.99    8.00
  -4  -8   1  527.15   25.10
   4  -8  -1  509.95   25.20
   4   8  -1  537.65   25.50
  -3  -8   1   96.99    6.00
   3  -8  -1   93.69    5.60
  -3   8   1   81.39    6.60
   3   8  -1   94.59    6.10
  -2  -8   1 1064.49   49.10
  -2  -8   1 1098.49   49.60
   2  -8  -1 1013.00   49.50
  -2   8   1 1120.69   49.50
  -1  -8   1   17.00    2.40
  -1   8   1   19.80    2.40
   1   8  -1   18.30    2.40
   0  -8   1  543.95   25.80
   0  -8  -1  560.34   26.00
   0   8  -1  539.95   25.80
   0   8   1  570.24   25.80
  -1  -8  -1  130.69    7.00
  -1  -8  -1  112.39    6.90
   1  -8   1  122.79    6.60
   1   8   1  120.79    6.70
  -1   8  -1  122.39    7.00
  -2  -8  -1   21.70    3.30
   2  -8   1   22.00    2.80
  -2   8  -1   14.10    4.00
   2   8   1   17.60    3.00
  -3  -8  -1    5.00    2.30
   3  -8   1    9.10    3.00
   3   8   1   14.50    3.80
  -4  -8  -1   32.40    4.30
  -4  -8  -1   32.90    7.00
  -4   8  -1   39.50    5.40
  -4   8  -1   28.40    5.40
  -5  -8  -1  106.29    7.30
  -5  -8  -1   93.69    8.20
  -5  -8  -1   93.09    8.10
  -5   8  -1   90.39    7.90
  -5   8  -1   94.89    7.20
  -5   8  -1  101.99   12.00
  -5   8  -1   98.49    7.80
  -6  -8  -1   64.39    7.10
  -6  -8  -1   53.69    6.50
  -6   8  -1   54.39    5.50
  -6   8  -1   54.49    6.20
  -6   8  -1   56.49    6.20
  -7  -8  -1    2.90    2.90
  -7  -8  -1    8.00    3.00
  -7   8  -1    7.60    3.00
  -7   8  -1    4.20    2.50
  -7   8  -1    7.90    3.20
  -8  -8  -1   14.00    4.20
  -8  -8  -1    8.50    2.50
  -8   8  -1   13.20    3.70
  -8   8  -1   14.40    3.40
  -8   8  -1   12.70    4.70
  -9  -8  -1   -1.50    1.70
  -9  -8  -1    4.10    2.60
  -9   8  -1    1.90    2.30
  -9   8  -1    3.80    3.70
  -9  -9   1   -3.30    2.60
  -9   9   1    1.40    2.10
  -9   9   1    3.80    2.30
  -8  -9   1   48.20    7.10
  -8  -9   1   71.99    6.50
  -8   9   1   65.29    6.60
  -8   9   1   65.29    6.20
  -8   9   1   72.79    5.70
  -7  -9   1   12.50    3.80
  -7  -9   1    9.70    3.50
  -7   9   1    8.90    3.20
  -7   9   1   12.60    4.00
  -7   9   1   22.40    7.10
  -7   9   1   11.00    3.00
  -6  -9   1  453.45   22.00
  -6  -9   1  366.06   22.90
  -6   9   1  443.76   21.70
  -6   9   1  438.06   21.80
  -6   9   1  455.35   22.20
  -6   9   1  449.06   22.30
  -5  -9   1   20.90    4.80
  -5  -9   1   27.50    8.40
  -5   9   1   17.00    5.80
  -5   9   1   28.30    4.60
  -5   9   1   28.20    7.30
  -5   9   1   15.10    5.90
  -4  -9   1  100.19    6.40
   4  -9  -1   91.89    7.10
  -4   9   1   90.19    6.90
   4   9  -1  103.39    7.60
  -4   9   1   75.69    8.10
  -4   9   1   75.79    8.10
   3  -9  -1  218.48   11.30
  -3  -9   1  216.08   11.30
  -2  -9   1    2.40    1.80
  -2  -9   1    0.50    1.40
   2  -9  -1    2.20    1.20
  -2   9   1    2.40    1.70
   2   9  -1    7.20    2.60
  -1  -9   1  395.76   18.20
  -1  -9   1  357.86   17.90
   1   9  -1  377.96   18.00
  -1   9   1  367.96   18.00
   0  -9   1   39.60    3.30
   0  -9  -1   40.50    3.50
   0  -9   1   37.40    4.20
   0  -9  -1   31.80    4.00
   0   9   1   39.10    3.30
   0   9  -1   41.20    3.40
  -1  -9  -1  748.43   34.80
   1  -9   1  755.52   34.60
  -1  -9  -1  738.03   34.40
   1   9   1  727.83   34.60
  -1   9  -1  741.53   34.80
  -2  -9  -1  372.26   18.40
   2  -9   1  390.56   18.70
  -3  -9  -1  159.08    9.40
   3  -9   1  176.88    9.80
  -4  -9  -1   30.00    9.10
  -4  -9  -1   46.60    4.80
  -4  -9  -1   38.40    7.50
  -4   9  -1   40.70    5.60
  -4   9  -1   47.80    5.70
  -4   9  -1   46.30    7.60
  -5  -9  -1   30.30    6.60
  -5  -9  -1   25.90    6.70
  -5  -9  -1   25.30    5.30
  -5   9  -1   34.80    9.20
  -5   9  -1   27.80    5.00
  -5   9  -1   30.00    6.40
  -5   9  -1   18.80    5.40
  -6  -9  -1  870.41   40.60
  -6  -9  -1  860.51   40.20
  -6  -9  -1  834.52   40.40
  -6   9  -1  847.92   40.50
  -6   9  -1  856.51   40.10
  -6   9  -1  822.82   40.10
  -7  -9  -1   69.09    7.00
  -7  -9  -1   76.79    7.00
  -7   9  -1   73.49    6.40
  -7   9  -1   70.39    6.50
  -7   9  -1   74.39    8.00
  -8  -9  -1   39.40    4.80
  -8   9  -1   42.10    4.60
  -8   9  -1   40.60    4.10
  -8   9  -1   39.90    5.10
  -9  -9  -1   20.20    3.20
  -9   9  -1   18.20    4.40
  -9  10   1   13.20    3.80
  -9  10   1    3.10    2.20
  -8 -10   1   -1.90    3.00
  -8  10   1   -1.00    2.60
  -8  10   1   -1.80    2.60
  -7 -10   1   42.90    6.90
  -7 -10   1   44.50   10.80
  -7  10   1   51.19    7.10
  -7  10   1   48.70    6.30
  -7  10   1   46.80    5.30
  -7  10   1   60.19    6.20
  -6 -10   1   77.89    8.60
  -6 -10   1   83.49    7.40
  -6  10   1   86.59    7.50
  -6  10   1   89.29    6.70
  -6  10   1   86.29    8.00
  -6  10   1   82.89    6.90
  -5 -10   1   40.50    9.00
  -5 -10   1   33.20    5.00
  -5  10   1   32.90    6.00
  -5  10   1   29.20    6.70
  -5  10   1   34.00    4.80
  -5  10   1   22.60    6.60
  -4 -10   1   42.20    4.40
  -4  10   1   30.80    6.50
  -4  10   1   34.80    5.50
  -4  10   1   22.90    5.90
  -3 -10   1   49.30    4.40
   2 -10  -1    1.60    1.50
  -2 -10   1   10.00    3.70
  -2 -10   1    5.10    2.10
   1 -10  -1    0.10    1.30
   1 -10  -1    4.40    3.50
  -1 -10   1   -0.40    1.40
  -1 -10   1    2.20    1.80
   1  10  -1    8.80    3.00
  -1  10   1    7.60    3.10
   0 -10   1  209.08   11.10
   0 -10  -1  203.68   11.20
   0 -10   1  221.58   11.00
   0 -10  -1  220.98   11.10
   0  10   1  219.48   11.20
   0  10  -1  222.78   11.20
   1 -10   1    0.60    1.30
  -1 -10  -1   -0.30    2.00
   1 -10   1   -3.10    3.00
  -1 -10  -1    0.70    1.70
  -2 -10  -1   67.39    4.90
   2 -10   1   68.99    5.20
  -3 -10  -1   72.19    5.30
  -3 -10  -1   46.70   12.20
  -3  10  -1   80.59   11.70
  -3  10  -1   51.79    6.40
  -4 -10  -1  132.29   10.40
  -4 -10  -1  154.58    9.10
  -4  10  -1  156.58    9.40
  -4  10  -1  156.18   10.30
  -4  10  -1  135.19    9.30
  -5 -10  -1   19.40    5.20
  -5 -10  -1   16.30    4.20
  -5 -10  -1   19.60    7.40
  -5  10  -1   16.60    4.80
  -5  10  -1   21.30    5.50
  -5  10  -1   21.30    7.10
  -5  10  -1   20.10    5.00
  -6 -10  -1    5.20    3.40
  -6 -10  -1   10.70    4.50
  -6  10  -1    8.90    2.80
  -6  10  -1   15.00    5.60
  -6  10  -1   -1.90    6.30
  -6  10  -1   12.80    4.30
  -7 -10  -1   85.49    7.20
  -7 -10  -1   88.39    7.80
  -7  10  -1   76.79    6.60
  -7  10  -1   71.59    6.00
  -7  10  -1   68.19    6.80
  -8 -10  -1   22.80    4.20
  -8 -10  -1   20.80    4.90
  -8  10  -1   30.80    6.40
  -8  10  -1   27.30    4.60
  -9 -10  -1    2.80    2.00
  -9  10  -1    3.20    2.00
  -9  11   1    6.60    2.10
  -9  11   1    2.00    3.90
  -8 -11   1   22.70    5.70
  -8  11   1   40.30    6.20
  -8  11   1   36.40    5.30
  -7 -11   1   26.70    6.50
  -7 -11   1   30.70    7.90
  -7  11   1   40.80    5.90
  -7  11   1   40.60    5.30
  -7  11   1   42.90    6.60
  -6 -11   1   21.20    7.70
  -6 -11   1   16.90    5.40
  -6  11   1   22.20    6.00
  -6  11   1   15.70    4.50
  -6  11   1   12.90    4.70
  -6  11   1   11.00    3.60
  -5 -11   1    9.20    3.30
  -5 -11   1   -4.30    5.00
  -5  11   1    1.20    2.60
  -5  11   1    3.60    4.20
  -5  11   1    6.80    3.50
  -5  11   1    3.40    2.50
  -4 -11   1   35.20    4.40
  -4 -11   1   19.80    7.20
  -4  11   1   25.30    6.00
  -4  11   1   33.70    5.80
   3 -11  -1   19.50    5.70
  -3 -11   1    9.80    2.50
  -3  11   1   16.50    6.20
  -2 -11   1  452.35   22.60
   2 -11  -1  444.06   22.10
  -2 -11   1  464.65   21.80
  -1 -11   1   15.10    3.50
  -1 -11   1   19.00    3.30
   1 -11  -1   15.60    3.30
   1 -11  -1   15.90    3.30
   0 -11  -1  251.17   13.30
   0 -11   1  242.88   13.10
   0 -11  -1  265.97   12.90
   0 -11   1  259.97   12.80
   1 -11   1   37.10    4.20
  -1 -11  -1   41.60    4.90
   1 -11   1   34.80    4.60
  -1 -11  -1   36.10    4.00
  -2 -11  -1  130.29    7.50
   2 -11   1  114.49    8.00
  -3 -11  -1  164.68    8.90
  -3 -11  -1  147.49   11.30
  -3  11  -1  145.09    9.50
  -3  11  -1  150.58   11.00
  -3  11  -1  132.89    9.80
  -4 -11  -1  181.88   12.90
  -4 -11  -1  211.28   11.40
  -4  11  -1  202.58   11.60
  -4  11  -1  196.98   12.70
  -4  11  -1  202.28   11.60
  -5 -11  -1   20.70    5.20
  -5 -11  -1   23.20    7.30
  -5 -11  -1    3.30    5.50
  -5  11  -1   12.60    4.50
  -5  11  -1   12.80    4.50
  -6 -11  -1   71.89    7.80
  -6 -11  -1   82.39    8.50
  -6 -11  -1   86.89    8.30
  -6  11  -1   88.79    7.30
  -6  11  -1   84.59    7.90
  -6  11  -1   88.19    6.90
  -6  11  -1   94.69    9.30
  -7 -11  -1   21.60    5.80
  -7  11  -1   16.50    5.60
  -8 -11  -1   -0.60    2.20
  -8  11  -1    0.80    3.40
  -8  11  -1    1.30    2.10
  -9  12   1    1.50    1.90
  -9  12   1    1.50    4.30
  -8  12   1   33.70    7.40
  -8  12   1   45.90    5.40
  -8  12   1   44.00    5.40
  -7 -12   1   33.80    7.30
  -7 -12   1   28.60    7.30
  -7  12   1   32.10    6.60
  -7  12   1   28.00    5.10
  -7  12   1   43.30    6.20
  -6 -12   1    1.50    3.50
  -6 -12   1    3.30    4.40
  -6  12   1    0.40    2.60
  -6  12   1   -4.80    3.10
  -6  12   1   -0.70    3.80
  -5 -12   1   42.60    5.50
  -5 -12   1   54.99    9.90
  -5  12   1   32.40    6.40
  -5  12   1   51.89    6.10
  -4 -12   1    1.40    2.70
  -4  12   1   -2.10    3.50
  -4  12   1    5.60    3.30
  -3 -12   1   -4.30    6.30
  -3 -12   1    3.20    2.20
  -3  12   1   -0.10    3.50
  -3  12   1   -2.90    4.40
  -2 -12   1  332.27   19.40
  -2 -12   1  304.07   15.10
   2 -12  -1  266.77   15.70
   1 -12  -1  400.86   20.90
   1 -12  -1  417.36   20.30
  -1 -12   1  451.75   20.30
  -1 -12   1  401.86   21.00
   0 -12  -1   80.69    6.60
   0 -12  -1   80.19    5.60
   0 -12   1   79.29    5.70
   0 -12   1   75.59    6.20
  -1 -12  -1  287.27   16.30
  -1 -12  -1  322.17   15.00
   1 -12   1  294.27   14.90
   1 -12   1  271.87   15.50
  -2 -12  -1  216.58   10.90
  -2 -12  -1  182.28   13.60
  -2  12  -1  190.18   12.50
  -3 -12  -1    7.50    5.30
  -3 -12  -1    6.70    2.70
  -3  12  -1   10.70    4.10
  -3  12  -1    2.90    3.30
  -4 -12  -1   65.19    6.00
  -4  12  -1   69.89    6.30
  -4  12  -1   53.49    7.80
  -5 -12  -1   18.20    5.20
  -5 -12  -1   25.20    7.40
  -5  12  -1   30.70    7.00
  -5  12  -1   13.40    4.80
  -6 -12  -1  106.89    8.80
  -6  12  -1   96.79    9.00
  -6  12  -1   96.49    7.60
  -7 -12  -1   36.50    5.40
  -7  12  -1   30.10    5.30
  -8 -12  -1    2.20    2.30
  -8  12  -1    0.00    1.80
   9 -13  -1    2.50    2.20
  -9  13   1    0.10    1.90
  -8  13   1    8.40    4.00
  -8  13   1    7.40    3.50
  -7 -13   1    5.30    4.50
  -7 -13   1    5.60    4.60
  -7  13   1    6.60    4.90
  -7  13   1    4.30    2.80
  -7  13   1    4.10    3.80
  -6 -13   1   25.60    8.40
  -6 -13   1   35.50    5.90
  -6  13   1   44.40    6.10
  -6  13   1   36.30    7.60
  -6  13   1   45.90    5.80
  -5 -13   1    6.00    5.80
  -5 -13   1    6.40    3.40
  -5  13   1    5.30    3.70
  -5  13   1    5.50    3.20
  -4 -13   1  250.17   13.40
  -4  13   1  228.48   13.80
  -4  13   1  246.58   13.80
  -3 -13   1   61.19    9.50
  -3 -13   1   70.19    5.50
  -3  13   1   70.29    9.10
  -3  13   1   61.69    6.80
  -2 -13   1  182.08   12.40
  -2 -13   1  206.28   10.50
   2 -13  -1  176.68   11.70
  -2  13   1  188.38   12.20
  -1 -13   1   91.89    8.60
   1 -13  -1   99.89   10.10
  -1 -13   1  113.69    6.80
   1 -13  -1  109.79    7.30
   0 -13  -1   20.70    4.00
   0 -13   1   15.40    3.80
   0 -13   1   18.40    6.10
   1 -13   1   44.50    5.50
  -1 -13  -1   44.70    9.00
  -1 -13  -1   54.59    4.60
  -2 -13  -1   49.00    4.80
  -2 -13  -1   49.80    8.70
  -2  13  -1   46.00    7.30
  -3 -13  -1   31.70    7.70
  -3 -13  -1   29.40    4.40
  -3  13  -1   30.30    6.50
  -3  13  -1   23.60    6.00
  -4 -13  -1   21.80    4.60
  -4 -13  -1   10.70    4.50
  -4  13  -1   10.30    3.40
  -4  13  -1   11.10    3.20
  -5 -13  -1  254.97   15.80
  -5 -13  -1  274.57   15.90
  -5  13  -1  289.57   15.60
  -5  13  -1  282.97   15.40
  -6 -13  -1  125.39    9.00
  -6 -13  -1  105.99    8.60
  -6  13  -1  119.59    8.10
  -6  13  -1   93.99    9.00
  -7 -13  -1    9.60    2.70
  -7  13  -1   13.70    4.10
  -8 -13  -1    6.60    2.40
  -8  13  -1   11.50    3.40
  -8  14   1    0.40    2.00
  -8  14   1    4.20    4.20
  -7 -14   1   -4.00    4.50
  -7  14   1    0.80    2.70
  -7  14   1    1.60    3.00
  -6 -14   1   39.20    6.00
  -6  14   1   45.50    6.00
  -6  14   1   48.70    6.10
  -5 -14   1    6.60    3.70
  -5  14   1   -2.10    3.10
  -5  14   1   -0.70    3.30
  -4 -14   1   27.70    4.70
  -4  14   1   14.70    5.60
   3 -14  -1   -2.10    3.90
  -3 -14   1   -0.30    2.60
  -3 -14   1    0.10    4.90
  -3  14   1    7.90    4.40
  -3  14   1   -0.10    3.10
   2 -14  -1   22.30    6.90
  -2 -14   1   16.50    3.60
  -2 -14   1   15.20    4.60
  -2  14   1   24.40    7.00
   1 -14  -1  203.58   13.60
   1 -14  -1  205.68   13.90
  -1 -14   1  243.38   12.00
  -1 -14   1  234.38   13.10
   0 -14   1  261.77   13.30
   0 -14  -1  260.07   13.20
   0 -14  -1  234.28   15.10
  -1 -14  -1   74.49    8.90
  -1 -14  -1   80.09    5.90
   1 -14   1   80.99    6.60
  -1  14  -1   69.59   10.30
  -2 -14  -1   37.50    4.60
   2 -14   1   33.90    9.00
  -2 -14  -1   57.49    8.60
  -2  14  -1   33.10    6.90
  -3 -14  -1   22.00    7.70
  -3 -14  -1   20.30    4.30
  -3  14  -1   20.80    5.90
  -3  14  -1   13.80    4.10
  -4 -14  -1    2.20    4.10
  -4 -14  -1    1.60    3.00
  -4  14  -1   -1.70    3.10
  -4  14  -1    3.00    3.20
  -5 -14  -1   75.39    7.20
  -5 -14  -1   89.39    8.80
  -5  14  -1   92.79    7.80
  -5  14  -1   85.69    8.10
  -6 -14  -1    3.20    3.70
  -6 -14  -1    5.70    3.90
  -6  14  -1    7.40    4.10
  -6  14  -1    1.70    2.60
  -7 -14  -1   -0.60    2.50
  -7  14  -1    5.00    2.30
   8 -14   1   14.30    3.80
  -8 -14  -1   20.90    6.40
  -8  14  -1    9.30    3.10
   8 -15  -1    2.80    2.30
  -8  15   1    2.60    2.10
  -7  15   1   39.80    4.70
  -7  15   1   31.00    5.10
  -6 -15   1   -5.00    3.50
  -6  15   1    5.10    3.00
  -6  15   1    1.60    2.70
  -5 -15   1   89.99    7.40
  -5  15   1   98.49    7.90
  -5  15   1  102.59    8.10
  -4 -15   1  196.68   11.10
  -4  15   1  178.98   11.30
  -4  15   1  168.28   11.30
  -3 -15   1    3.80    2.50
   3 -15  -1   -0.30    4.20
  -3 -15   1    0.30    4.70
  -3  15   1    4.70    3.50
  -3  15   1    9.00    4.50
  -2 -15   1   40.60    7.20
   2 -15  -1   49.50    7.50
  -2 -15   1   54.59    5.20
  -2  15   1   47.30    7.00
  -1 -15   1   73.99    6.50
   1 -15  -1   64.89    6.80
  -1 -15   1   65.99    7.40
   1 -15  -1   81.69    8.40
   0 -15   1   46.50    5.10
   0 -15  -1   38.80    5.20
   0 -15  -1   50.99    8.10
   1 -15   1   28.80    5.70
   1 -15   1   34.30   11.40
  -1 -15  -1   34.90    8.30
  -1 -15  -1   30.60    4.50
  -1  15  -1   24.70    5.40
   2 -15   1   -2.00    4.90
  -2 -15  -1    3.30    4.80
  -2 -15  -1    3.10    2.80
  -2  15  -1   -2.40    4.00
   3 -15   1   90.59    9.80
  -3 -15  -1  119.29    9.70
  -3 -15  -1  116.39    8.00
  -3  15  -1  123.29    8.80
  -3  15  -1  123.19    8.90
  -4 -15  -1    4.20    4.90
  -4  15  -1    4.30    3.20
  -4  15  -1    8.10    3.20
  -5 -15  -1   56.89    6.10
  -5 -15  -1   56.99    7.60
  -5  15  -1   56.09    7.70
  -5  15  -1   65.79    7.00
  -6 -15  -1   16.80    5.50
  -6  15  -1   12.90    4.60
  -6  15  -1   15.70    5.80
  -7 -15  -1    4.30    2.80
   7 -15   1    5.00    3.00
  -7  15  -1    0.90    2.10
   8 -16  -1   -2.00    2.50
  -8  16   1    0.80    3.10
   7 -16  -1    3.70    2.70
  -7 -16   1   -3.50    4.50
  -7  16   1   -1.70    2.60
  -7  16   1    0.70    2.30
  -6 -16   1    0.40    3.40
   5 -16  -1   24.20    6.20
  -5 -16   1   21.30    4.90
  -5  16   1   20.80    5.50
  -5  16   1   37.80    6.50
   4 -16  -1    3.70    3.40
  -4  16   1   13.80    5.30
  -4  16   1    5.10    3.90
  -3 -16   1   19.10    7.40
  -3 -16   1   24.70    4.50
   3 -16  -1   22.20    6.30
  -3  16   1   13.20    3.80
  -3  16   1   17.80    6.60
  -2 -16   1   65.29    5.90
   2 -16  -1   66.49   10.80
  -2 -16   1   57.09    7.80
  -2  16   1   69.59    7.20
  -1 -16   1   29.70    4.60
   1 -16  -1   27.80    6.20
   1 -16  -1   31.20    7.90
   0 -16  -1  102.89    9.30
   0 -16  -1   85.89    7.10
   0 -16   1  104.69    7.20
  -1 -16  -1    1.30    4.20
  -1 -16  -1    0.80    2.90
   1 -16   1    3.50    6.80
   1 -16   1   -0.90    4.40
  -1  16  -1   -5.50    5.10
  -2 -16  -1  125.09   10.30
  -2 -16  -1  114.49    8.00
   3 -16   1   69.49    8.00
  -3 -16  -1   68.49    6.30
  -3 -16  -1   78.99    8.50
  -3  16  -1   53.69    7.20
  -3  16  -1   64.39    7.00
  -4 -16  -1  247.98   14.30
   4 -16   1  235.08   14.30
  -4 -16  -1  261.47   14.80
  -4  16  -1  271.77   14.60
  -4  16  -1  259.37   14.10
  -5 -16  -1   29.60    5.40
   5 -16   1   27.30    6.70
  -5  16  -1   26.60    5.10
  -5  16  -1   27.40    6.10
  -6 -16  -1   -1.30    3.10
   6 -16   1    5.40    3.20
  -6  16  -1    0.90    3.10
  -6  16  -1   -3.10    2.20
  -7 -16  -1   -2.60    3.20
   7 -16   1    2.70    2.70
  -7  16  -1   -0.20    1.70
   7 -17  -1    2.80    2.30
  -7  17   1   14.30    4.00
  -7  17   1    5.70    2.50
  -6 -17   1    4.80    3.30
   6 -17  -1   -1.80    2.60
  -6  17   1   -2.20    2.50
  -6  17   1   -1.80    2.70
  -5 -17   1   13.90    4.70
  -5  17   1   -1.60    3.30
  -5  17   1   15.50    5.30
  -4 -17   1    1.10    3.20
   4 -17  -1    2.80    3.60
  -4  17   1    1.40    3.20
  -4  17   1   -1.90    3.80
   3 -17  -1   22.40    7.00
  -3 -17   1    5.10    3.60
  -3  17   1   13.50    3.60
   2 -17  -1    6.90    4.20
  -2 -17   1   12.80    4.30
  -2  17   1    8.10    3.70
  -1 -17   1   76.49    6.40
   1 -17  -1   65.99    8.70
   1 -17  -1   65.79    7.50
  -1  17   1   82.09    8.20
   0 -17  -1   90.79    9.80
   0 -17   1  115.89    8.00
   0 -17  -1  114.99    7.90
  -1 -17  -1   32.30    8.40
   1 -17   1   15.40    5.20
  -1 -17  -1   25.00    4.70
  -2 -17  -1   33.20    8.70
   2 -17   1   23.20    9.10
  -2 -17  -1   24.20    4.70
  -2  17  -1   19.50    6.70
  -2  17  -1   12.90    4.50
  -3 -17  -1   24.00    7.90
  -3 -17  -1    3.40    3.10
   3 -17   1    5.00    4.50
  -3  17  -1    3.70    3.60
  -3  17  -1    4.50    3.60
   4 -17   1   41.80    7.30
  -4 -17  -1   46.00    5.80
  -4 -17  -1   39.70    7.60
  -4  17  -1   43.90    6.10
  -4  17  -1   51.09    6.10
   5 -17   1    5.60    3.40
  -5 -17  -1   -3.40    3.60
  -5 -17  -1    4.20    3.40
  -5  17  -1   -2.10    5.40
  -5  17  -1   -2.10    3.00
  -6 -17  -1   15.20    5.50
   6 -17   1    7.40    3.20
  -6  17  -1   10.50    3.00
  -6  17  -1    7.10    2.40
   7 -17   1   10.40    3.40
  -7  17  -1   16.80    4.20
   7 -18  -1   13.60    4.00
  -7  18   1   10.30    4.70
  -7  18   1   15.20    4.50
   6 -18  -1    4.00    2.70
  -6  18   1   13.90    4.80
  -6  18   1    4.40    2.40
   5 -18  -1   -1.20    3.30
  -5 -18   1    8.50    4.50
  -5  18   1    5.90    3.50
  -5  18   1    5.40    3.00
  -4 -18   1    2.60    2.80
   4 -18  -1    4.40    3.70
  -4  18   1   -1.50    4.20
  -4  18   1    0.30    3.10
  -3 -18   1   73.09    6.70
   3 -18  -1   62.19    7.60
  -3  18   1   65.89    6.70
  -2 -18   1    2.50    4.10
   2 -18  -1    4.10    4.30
  -2  18   1   -0.70    3.20
  -1 -18   1    9.00    3.70
   1 -18  -1   12.70    5.30
   1 -18  -1   21.50    7.20
  -1  18   1   24.70    6.50
   0 -18  -1   84.69    8.80
   0 -18   1   89.79    7.40
   0 -18  -1   76.69    7.20
   0  18   1   87.59    9.00
   1 -18   1   74.69   10.10
  -1 -18  -1  111.19    9.50
  -1 -18  -1   85.29    7.30
  -2 -18  -1   24.40    8.30
  -2 -18  -1    8.80    3.40
   2 -18   1   14.80    5.60
  -2  18  -1    9.70    3.70
  -2  18  -1    4.30    4.50
   3 -18   1   -4.40    4.80
  -3 -18  -1    5.00    3.60
  -3 -18  -1   -5.50    4.40
  -3  18  -1   19.40    6.30
  -3  18  -1    9.20    3.70
  -4 -18  -1    3.50    7.30
  -4 -18  -1   11.50    3.30
  -4  18  -1   17.90    6.30
  -4  18  -1   13.50    5.10
  -5 -18  -1    4.50    3.50
   5 -18   1   10.40    3.70
  -5 -18  -1    6.00    3.40
  -5  18  -1    5.80    2.40
  -5  18  -1    2.20    2.70
   6 -18   1   -0.20    4.80
  -6  18  -1    1.90    2.20
  -6  18  -1    3.60    2.70
   7 -19  -1    2.30    2.70
  -7  19   1    2.00    2.40
  -7  19   1    0.70    2.80
  -6 -19   1   16.10    5.10
   6 -19  -1   21.50    4.60
  -6  19   1   16.70    5.00
  -6  19   1   21.70    4.00
  -5 -19   1    1.20    3.70
   5 -19  -1    2.30    3.20
  -5  19   1    0.20    3.60
  -5  19   1    1.90    2.60
  -4 -19   1   13.90    4.70
   4 -19  -1   24.70    6.30
  -4  19   1   26.20    5.40
  -3 -19   1    3.00    3.20
   3 -19  -1    1.80    3.80
  -3  19   1   -0.80    3.00
   2 -19  -1  106.89    9.20
  -2 -19   1   96.89    7.70
  -2  19   1  110.39    8.60
   1 -19  -1   23.00   12.20
   1 -19  -1   41.10    7.80
  -1 -19   1   27.40    5.80
  -1  19   1   34.00    6.40
   0 -19  -1   76.39    8.80
   0 -19   1   77.19    7.70
   0 -19  -1   76.29    7.60
   0  19   1   67.09    8.00
  -1 -19  -1   44.50    5.90
  -1 -19  -1   61.59    8.60
   1  19   1   41.10    8.40
  -2 -19  -1   -2.60    3.20
  -2 -19  -1    2.20    5.10
   2  19   1    4.30    9.80
  -2  19  -1    7.00    3.20
  -2  19  -1    7.40    6.30
  -3 -19  -1   51.39    5.90
   3 -19   1   71.49   10.20
  -3  19  -1   60.89    7.60
  -3  19  -1   51.39    6.50
   4 -19   1   -5.00    4.50
  -4 -19  -1   -2.50    2.80
  -4 -19  -1   -3.90    4.30
  -4  19  -1   -0.40    2.70
  -4  19  -1    0.90    3.10
  -5 -19  -1   40.40    6.80
  -5 -19  -1   27.90    8.20
   5 -19   1   16.90    6.80
  -5  19  -1   36.30    4.80
  -5  19  -1   31.00    5.10
  -6  19  -1   -2.60    1.90
  -6  19  -1   -0.60    2.80
  -6 -20   1   -3.10    3.40
  -6  20   1    3.10    2.10
   5 -20  -1    0.90    3.10
  -5  20   1    2.00    1.90
   4 -20  -1   18.00    5.90
  -4 -20   1    8.10    3.30
  -4  20   1    3.90    2.70
  -3 -20   1   24.10    4.80
   3 -20  -1   18.90    5.00
  -3  20   1   22.50    5.10
   2 -20  -1    4.00    4.10
  -2 -20   1    1.00    3.30
  -2  20   1   -1.40    3.30
   1 -20  -1   35.80    7.60
  -1 -20   1   37.50    6.00
  -1  20   1   44.80    6.50
   0 -20  -1   40.40    6.80
   0 -20   1   58.89    7.30
   0 -20  -1   49.80    8.40
   0  20   1   66.69    7.20
  -1 -20  -1    0.70    3.80
  -1 -20  -1   10.00    4.60
   1  20   1   -7.50    4.10
  -1  20  -1   -0.50    3.30
  -2 -20  -1   -1.30    3.40
  -2 -20  -1   10.70    5.00
  -2  20  -1   -1.80    3.20
  -3 -20  -1    4.90    2.90
  -3 -20  -1   -1.00    4.50
  -3  20  -1    2.10    4.30
  -3  20  -1    4.70    3.70
  -4 -20  -1    9.30    5.00
  -4 -20  -1   13.50    4.70
  -4  20  -1   20.50    4.50
  -4  20  -1   13.50    5.00
  -5  20  -1   17.20    4.90
  -5  20  -1   13.40    3.80
  -6  20  -1    5.70    3.60
  -6  20  -1    2.50    2.40
  -6  21   1   -2.20    1.90
  -5 -21   1    1.40    3.10
   5 -21  -1   -1.20    3.20
  -5  21   1    3.30    2.10
   4 -21  -1   33.20    6.00
  -4 -21   1   41.20    5.60
  -4  21   1   30.90    4.50
   3 -21  -1    1.60    3.70
  -3 -21   1    5.20    3.10
  -3  21   1    2.80    2.60
   2 -21  -1   21.40    7.20
  -2 -21   1   16.60    5.10
  -1 -21   1    3.00    3.80
  -1  21   1    4.90    3.50
   0 -21   1   -6.60    5.30
   0 -21  -1    6.60    4.80
   0  21   1   -2.20    3.60
   0  21  -1   16.30    6.10
  -1 -21  -1   59.59    6.70
  -1 -21  -1   58.49    9.50
  -1  21  -1   70.19    6.60
   1  21   1   68.29   11.80
  -2 -21  -1    7.00    3.50
  -2  21  -1   -2.00    4.20
  -3 -21  -1    6.20    3.40
  -3  21  -1   -1.70    2.40
  -4 -21  -1    5.80    3.30
  -4  21  -1   18.50    6.60
  -4  21  -1    5.30    2.40
  -5  21  -1   17.70    5.90
  -5  21  -1   12.90    4.70
  -5 -22   1   -1.90    3.40
   5 -22  -1    5.70    3.50
  -5  22   1    5.40    1.90
  -4 -22   1    0.70    3.00
  -4  22   1   -0.10    2.20
   3 -22  -1    6.20    3.60
  -3 -22   1    5.50    3.70
  -3  22   1   11.90    4.30
   3  22  -1   10.10    4.60
  -2 -22   1    9.20    3.80
   2 -22  -1    4.10    3.90
   2  22  -1    2.50    3.50
  -2  22   1   14.10    4.30
  -1 -22   1   17.40    6.50
   1 -22  -1   18.50    6.90
  -1  22   1   19.80    4.90
   1  22  -1   29.50    5.50
   0 -22  -1    0.50    4.40
   0 -22  -1    6.10    6.50
   0  22   1    6.40    3.30
   0  22  -1    7.60    3.20
  -1 -22  -1    6.70    5.00
  -1 -22  -1    0.70    4.20
  -1  22  -1    0.00    2.70
   1  22   1    6.70    3.80
  -2 -22  -1   -2.50    3.30
  -2  22  -1   -0.30    2.30
  -3 -22  -1   -4.50    3.10
  -3  22  -1    4.70    2.30
  -4  22  -1   15.40    3.90
  -4 -23   1    9.70    3.40
  -4  23   1    9.80    3.10
   3 -23  -1   -3.30    4.20
  -3 -23   1    2.20    3.30
  -3  23   1   -0.60    2.10
   2 -23  -1   14.40    4.60
  -2 -23   1   24.90    5.80
   1 -23  -1    0.50    5.80
  -1 -23   1   13.80    5.20
   1  23  -1    0.30    2.80
  -1  23   1    6.60    2.70
   0  23  -1   40.20    5.00
   0  23   1   37.60    5.30
  -1 -23  -1   -0.80    4.70
   1  23   1   -4.00    4.00
  -1  23  -1   -1.10    2.40
  -2 -23  -1    3.70    4.00
  -3  23  -1   10.70    3.50
  -4  23  -1   25.10    3.40
  -3 -24   1    0.20    5.10
  -3  24   1    2.10    1.90
  -2 -24   1    6.50    4.80
   2  24  -1    5.20    3.50
  -1  24   1    3.40    2.70
   1  24  -1    7.50    2.70
   0  24  -1    5.40    2.90
   0  24   1   -1.40    3.00
  -1  24  -1    5.30    2.20
  -2  24  -1    8.20    2.70
  -3  24  -1    8.20    3.90
  -2  25   1    4.80    2.10
   1  25  -1   -2.50    2.50
  -1  25   1    2.50    2.50
   0  25  -1   -0.60    2.50
   0  25   1    3.90    3.50
  -1  25  -1    3.80    2.50
  -2  25  -1    3.50    2.00
 -10   0   2   29.30    3.60
 -10   0   2   31.30    4.00
  -9   0   2   92.69    7.20
  -9   0   2   89.89    8.60
  -9   0   2   91.29    8.20
  -8   0   2  210.88   13.10
  -8   0   2  221.68   12.70
  -8   0   2  238.68   12.80
  -7   0   2   17.40    5.50
  -7   0   2   21.80    5.00
  -7   0   2   29.00    5.40
  -6   0   2    5.90    2.90
  -6   0   2   10.70    3.50
  -6   0   2    7.60    3.50
   5   0  -2  133.09    8.00
   4   0  -2 2719.83  122.79
   3   0  -2    5.40    1.40
   0   0   2  686.53   32.20
   0   0  -2  737.73   32.30
   1   0   2 2932.71  132.79
  -1   0  -2 2934.71  132.09
   2   0   2  795.92   38.20
  -2   0  -2  842.82   37.80
   3   0   2    2.30    1.30
   4   0   2   82.69    6.60
  -5   0  -2   71.99    6.40
  -5   0  -2   74.79    6.30
  -5   0  -2   72.29    9.80
  -6   0  -2   42.30    5.20
  -6   0  -2   37.90    5.60
  -6   0  -2   37.30    8.60
  -7   0  -2  173.88   11.40
  -7   0  -2  187.98   11.50
  -8   0  -2   -1.80    1.90
  -8   0  -2   -0.90    1.90
  -9   0  -2    4.40    1.50
  -9   0  -2   -1.40    2.10
 -10  -1   2    3.20    1.90
 -10  -1   2    8.60    3.10
 -10   1   2    3.20    1.80
 -10   1   2    1.60    3.20
 -10   1   2    2.50    2.90
  -9  -1   2    2.90    3.70
  -9  -1   2    3.00    2.60
  -9   1   2   -1.30    2.20
  -9   1   2    1.40    3.90
  -9   1   2    0.30    2.70
  -8  -1   2    1.70    2.70
  -8  -1   2    4.30    3.50
  -8  -1   2    1.90    2.50
  -8   1   2    1.30    2.40
  -8   1   2    7.30    3.40
  -8   1   2   -0.30    2.40
  -7  -1   2   14.10    5.30
  -7  -1   2   18.40    6.20
  -7  -1   2   14.20    5.30
  -7   1   2   18.40    5.00
  -7   1   2   20.80    5.20
  -7   1   2   19.30    7.10
   6  -1  -2   -6.20    4.10
  -6  -1   2    0.30    3.40
  -6  -1   2    1.80    2.80
  -6  -1   2    1.70    3.40
  -6   1   2   13.50    4.80
  -6   1   2   -2.80    5.40
  -6   1   2   -0.90    2.90
  -6   1   2   -1.30    3.00
   5  -1  -2  381.76   18.50
   5   1  -2  359.36   18.80
   5   1  -2  374.96   18.30
   4  -1  -2    1.50    1.20
   4   1  -2    2.10    1.10
   3  -1  -2  903.41   41.10
  -3   1   2  916.21   41.10
   3   1  -2  895.31   41.10
   2  -1  -2  475.65   22.80
   2   1  -2  545.15   22.90
  -2   1   2  514.65   22.90
   2   1  -2  483.65   22.90
   0  -1   2  430.86   19.30
   0   1   2  407.16   19.30
   0   1  -2  428.76   19.30
   1  -1   2  115.99    6.20
   1   1   2  119.79    6.20
  -1   1  -2  123.89    6.20
   2  -1   2  222.28   11.10
   2   1   2  218.18   11.10
  -2   1  -2  217.18   10.90
   3  -1   2   31.10    3.30
  -3   1  -2   27.10    3.40
   3   1   2   29.20    3.30
   4  -1   2   15.80    3.40
   4   1   2   13.70    4.40
  -5  -1  -2  191.78   11.20
  -5  -1  -2  198.68   11.00
  -5   1  -2  170.38   12.20
  -5   1  -2  190.58   11.10
  -5   1  -2  198.48   10.90
  -6  -1  -2  108.09    7.90
  -6  -1  -2  109.59    8.00
  -6   1  -2  114.89    8.10
  -6   1  -2  114.29    7.90
  -7  -1  -2  101.19    7.70
  -7  -1  -2  107.09    7.90
  -7   1  -2  106.99    7.80
  -7   1  -2  105.49    9.70
  -8  -1  -2    6.00    2.30
  -8  -1  -2    4.90    2.30
  -8   1  -2    4.80    2.40
  -8   1  -2    5.30    2.20
  -9  -1  -2   13.60    2.90
  -9   1  -2   10.20    2.90
 -10  -2   2   35.30    3.80
 -10  -2   2   30.90    3.90
 -10   2   2   28.80    5.50
 -10   2   2   38.90    3.80
 -10   2   2   37.00    3.60
  -9  -2   2   -0.30    3.70
  -9  -2   2    1.60    2.40
  -9  -2   2    1.50    4.20
  -9   2   2    2.70    2.80
  -9   2   2    4.90    4.90
  -9   2   2    2.30    4.30
  -8  -2   2   36.00    5.40
  -8  -2   2   25.90    5.20
  -8  -2   2   24.00    6.60
  -8   2   2   33.90    5.80
  -8   2   2   39.10    5.80
  -8   2   2   26.40    5.00
  -7  -2   2   20.50    6.50
  -7  -2   2   31.80    6.80
  -7  -2   2   29.20    6.50
  -7   2   2   24.50    5.70
  -7   2   2   25.00    9.50
  -7   2   2   22.00    4.80
  -7   2   2   29.10    7.30
  -6  -2   2   47.90    5.80
  -6  -2   2   38.90    7.10
  -6  -2   2   44.00    6.90
   6  -2  -2   62.39    8.60
  -6   2   2   47.70    9.20
  -6   2   2   33.30    6.00
  -6   2   2   57.09    5.90
  -6   2   2   44.10    5.50
   5  -2  -2  942.01   43.30
   5   2  -2  965.00   43.40
   5   2  -2  890.71   43.60
   4  -2  -2  454.95   22.30
   4   2  -2  462.85   22.30
   4   2  -2  510.95   22.60
  -4   2   2  478.85   22.40
   3  -2  -2 1089.79   52.29
   3   2  -2 1188.58   52.49
   3   2  -2 1157.08   52.39
  -3   2   2 1189.38   52.39
   2  -2  -2  410.26   20.10
   2   2  -2  467.55   20.20
  -2   2   2  450.15   20.20
   1  -2  -2  445.66   20.20
  -1  -2   2  441.16   20.20
  -1   2   2  440.56   20.30
   1   2  -2  456.45   20.20
   0  -2   2  269.47   13.30
   0   2   2  285.87   13.00
   0   2  -2  285.87   13.00
   1  -2   2  792.62   35.50
   1   2   2  688.23   35.40
  -1   2  -2  833.62   35.30
   2  -2   2 1020.50   48.10
   2   2   2 1029.40   48.10
  -2   2  -2 1098.19   48.10
   3  -2   2    7.60    3.00
   3   2   2    8.20    2.70
  -3   2  -2    8.60    3.20
   4   2   2    0.20    2.10
  -5  -2  -2    5.70    2.70
  -5  -2  -2    1.20    3.00
  -5   2  -2    1.30    2.50
  -5   2  -2    3.70    2.70
  -5   2  -2    1.10    3.80
  -6  -2  -2   -0.30    2.50
  -6   2  -2    3.30    2.60
  -6   2  -2   -3.10    3.60
  -6   2  -2   -0.40    2.40
  -7  -2  -2  184.28   10.70
  -7  -2  -2  165.88   11.00
  -7   2  -2  160.98   10.40
  -7   2  -2  171.28   10.20
  -7   2  -2  164.68   11.50
  -8  -2  -2    4.40    2.30
  -8  -2  -2    2.40    1.90
  -8   2  -2    5.10    4.40
  -8   2  -2    6.20    2.20
  -8   2  -2    4.80    2.10
  -9  -2  -2    8.00    2.60
  -9  -2  -2   12.10    2.70
  -9   2  -2   13.30    3.20
  -9   2  -2   11.40    2.50
 -10  -3   2    1.70    2.10
 -10  -3   2   -1.50    2.00
 -10   3   2    1.50    1.70
 -10   3   2    0.20    2.60
 -10   3   2   -0.20    1.80
  -9  -3   2   21.70    4.70
  -9  -3   2   17.10    5.20
  -9  -3   2   21.90    4.30
  -9   3   2   16.80    5.90
  -9   3   2   12.70    4.60
  -8  -3   2   39.70    5.50
  -8  -3   2   35.70    7.70
  -8  -3   2   45.60    5.80
  -8   3   2   38.80    5.40
  -8   3   2   47.00    6.40
  -8   3   2   43.50    5.70
  -7  -3   2  500.05   24.10
  -7  -3   2  448.96   24.60
  -7   3   2  505.95   24.00
  -7   3   2  460.15   24.60
  -7   3   2  502.85   24.10
  -7   3   2  476.15   24.10
  -6  -3   2    6.30    3.00
  -6  -3   2    6.20    3.90
  -6  -3   2    7.90    4.30
  -6   3   2    7.70    2.80
  -6   3   2    9.70    3.20
  -6   3   2    4.70    4.60
   5  -3  -2   52.69    4.30
   5   3  -2   42.90    6.20
   5   3  -2   46.30    4.90
  -5   3   2   50.89    5.90
   4  -3  -2   47.10    3.40
   4   3  -2   47.80    3.70
  -4   3   2   46.80    3.90
   4   3  -2   50.39    3.90
   3  -3  -2  101.29    5.40
   3   3  -2  106.89    5.60
   3   3  -2  111.39    5.60
  -3   3   2  109.19    5.70
   2  -3  -2 1941.61   93.09
   2   3  -2 2099.59   93.19
  -2   3   2 2169.38   93.29
   1  -3  -2  617.44   28.30
  -1  -3   2  624.04   28.30
   1   3  -2  623.24   28.30
  -1   3   2  629.34   28.30
   0  -3   2 3553.24  170.08
   0   3  -2 3887.11  170.18
   0   3   2 3881.71  170.28
   1  -3   2  167.18    8.70
   1   3   2  181.08    8.70
   1   3   2  164.68    8.50
  -1   3  -2  180.78    8.70
   2  -3   2  115.19    6.10
  -2   3  -2   94.69    5.90
   2   3   2   98.59    5.90
   2   3   2   96.29    5.70
   3  -3   2   95.29    6.10
  -3  -3  -2   77.49    6.00
   3   3   2   82.19    6.20
  -3   3  -2   79.79    6.10
   3   3   2   81.89    5.70
   4  -3   2  260.67   14.90
   4   3   2  269.27   14.50
  -5  -3  -2   85.39    7.40
  -5  -3  -2   87.99    6.90
  -5   3  -2   94.19    7.10
  -5   3  -2   84.09    7.10
  -5   3  -2   81.89    7.80
  -6  -3  -2   19.90    4.70
  -6  -3  -2   20.40    5.10
  -6   3  -2   28.80    5.90
  -6   3  -2   18.90    4.60
  -6   3  -2   18.10    4.70
  -7  -3  -2  103.19    8.10
  -7  -3  -2   98.79    8.30
  -7   3  -2  111.29    8.80
  -7   3  -2  102.59    7.40
  -8  -3  -2    4.60    2.30
  -8  -3  -2    2.10    1.90
  -8   3  -2   15.80    6.00
  -8   3  -2    5.60    2.20
  -8   3  -2    5.80    2.00
  -9  -3  -2    2.20    1.60
  -9   3  -2    3.00    1.90
  -9   3  -2    0.20    2.00
 -10  -4   2    7.40    3.90
 -10  -4   2    3.70    2.20
 -10   4   2    5.00    1.70
 -10   4   2   10.00    3.80
 -10   4   2    1.40    2.40
  -9  -4   2   50.39    5.20
  -9  -4   2   54.59    5.40
  -9   4   2   50.99    4.80
  -9   4   2   46.90    6.20
  -8  -4   2   -0.50    2.70
  -8  -4   2    0.30    3.00
  -8  -4   2    3.10    4.70
  -8   4   2    1.40    3.00
  -8   4   2   -3.40    3.30
  -8   4   2   -3.20    2.30
  -7  -4   2  182.68   10.70
  -7  -4   2  149.99   14.30
  -7  -4   2  184.18   11.30
  -7   4   2  175.58   10.90
  -7   4   2  187.98   11.00
  -7   4   2  183.08   10.50
  -7   4   2  159.68   12.60
  -6  -4   2   -1.20    4.50
  -6  -4   2   -3.70    3.10
  -6  -4   2    3.70    4.00
  -6   4   2    1.30    2.60
  -6   4   2   -5.10    4.20
  -6   4   2    3.00    2.70
  -6   4   2    0.20    2.60
  -5  -4   2   74.39    7.20
   5   4  -2   79.29    6.20
   5   4  -2   77.39    7.40
   4  -4  -2   34.60    2.90
   4   4  -2   34.50    3.30
   4   4  -2   36.50    3.40
  -4   4   2   30.50    3.90
   3  -4  -2   48.60    3.20
   3   4  -2   55.79    3.40
  -3   4   2   54.29    3.60
   2  -4  -2  217.88   10.60
  -2  -4   2  226.08   10.80
   2   4  -2  234.38   10.70
  -2   4   2  224.88   10.80
  -1  -4   2  826.42   36.90
   1  -4  -2  789.42   36.90
  -1   4   2  814.12   36.80
   1   4  -2  817.92   36.80
   0  -4  -2 8997.80  428.26
   0  -4   2 9493.25  427.86
   0   4   2 9488.15  428.16
   0   4  -2 9999.00  428.26
   1  -4   2 1155.98   55.29
   1   4   2 1238.78   55.39
  -1   4  -2 1256.77   55.39
   2  -4   2  309.77   15.10
   2   4   2  297.57   15.10
  -2   4  -2  314.07   15.20
   2   4   2  314.67   15.00
  -3  -4  -2    3.90    2.30
   3  -4   2    0.50    1.40
   3   4   2    2.00    1.60
  -4  -4  -2   92.29    6.70
  -4  -4  -2   84.29    8.10
  -5  -4  -2   15.80    3.20
  -5  -4  -2   21.80    5.50
  -5   4  -2   15.90    4.70
  -5   4  -2   15.30    3.30
  -5   4  -2   18.30    5.40
  -6  -4  -2   18.30    5.20
  -6  -4  -2   18.10    4.50
  -6   4  -2   14.60    4.30
  -6   4  -2   13.40    3.30
  -6   4  -2   14.00    3.30
  -7  -4  -2  143.59    9.40
  -7  -4  -2  149.09    9.80
  -7   4  -2  143.29    9.70
  -7   4  -2  146.19    9.50
  -7   4  -2  140.59    9.00
  -8  -4  -2   56.99    5.40
  -8  -4  -2   58.69    4.90
  -8   4  -2   56.29    4.90
  -8   4  -2   56.59    6.40
  -8   4  -2   58.39    4.90
  -9  -4  -2   12.10    2.70
  -9  -4  -2   11.50    2.80
  -9   4  -2   10.10    2.80
 -10  -5   2    1.00    2.70
 -10  -5   2    1.60    2.50
 -10   5   2    1.20    2.00
 -10   5   2    0.90    2.40
  -9  -5   2    3.80    2.40
  -9  -5   2   -0.80    2.50
  -9   5   2    2.90    2.00
  -9   5   2    2.10    2.80
  -9   5   2    0.50    2.20
  -8  -5   2   74.29    7.20
  -8  -5   2   76.89    6.80
  -8   5   2   78.69    6.40
  -8   5   2   77.79    6.60
  -8   5   2   69.89    6.70
  -8   5   2   76.99   10.30
  -7  -5   2  100.19    8.00
  -7  -5   2   91.19    7.50
  -7  -5   2   91.79   11.10
  -7   5   2   96.79    7.00
  -7   5   2   85.39    7.40
  -7   5   2   96.29    7.50
  -7   5   2   79.19    9.00
  -6  -5   2   10.30    4.10
  -6   5   2   16.80    4.60
  -6   5   2   12.80    4.90
  -6   5   2   17.70    6.80
  -6   5   2   14.40    4.90
  -5  -5   2    5.30    3.10
   5   5  -2    6.50    2.70
  -5   5   2    7.30    3.40
  -4  -5   2   11.00    2.80
   4  -5  -2   13.80    2.90
  -4   5   2   11.20    3.70
   4   5  -2   15.90    3.30
   4   5  -2   15.60    2.80
   3  -5  -2  801.02   38.50
   3   5  -2  838.32   38.60
  -3   5   2  889.71   38.80
   2  -5  -2  336.47   16.30
  -2  -5   2  342.67   16.40
  -2   5   2  371.46   16.40
   2   5  -2  346.97   16.30
   1  -5  -2  131.59    6.80
  -1  -5   2  135.89    6.70
   1   5  -2  132.49    6.70
  -1   5   2  142.99    6.80
   0  -5  -2    2.20    0.90
   0  -5   2    1.80    0.80
   0   5   2    2.70    0.80
   0   5  -2    2.10    0.90
   1  -5   2 1410.86   66.49
   1   5   2 1492.25   66.69
  -1   5  -2 1495.65   66.69
   2  -5   2  204.08   10.20
  -2  -5  -2  186.68   10.40
   2   5   2  199.08   10.30
   2   5   2  206.98   10.20
  -2   5  -2  198.68   10.40
  -3  -5  -2   38.80    4.40
   3  -5   2   41.90    4.10
   3   5   2   41.80    4.20
  -4  -5  -2  176.08   11.40
  -4  -5  -2  156.18   10.30
  -4  -5  -2  182.88   10.10
  -4   5  -2  181.78   11.10
  -4   5  -2  184.58   11.20
  -5  -5  -2  369.56   20.10
  -5  -5  -2  409.86   19.90
  -5   5  -2  399.66   19.70
  -5   5  -2  390.26   19.90
  -5   5  -2  396.96   20.10
  -6  -5  -2   92.79    7.80
  -6  -5  -2   91.69    7.10
  -6   5  -2   92.79    6.90
  -6   5  -2   90.99    6.90
  -6   5  -2   95.69    7.60
  -7  -5  -2    1.00    2.60
  -7  -5  -2    1.60    2.70
  -7   5  -2   -2.30    3.00
  -7   5  -2    0.10    2.20
  -7   5  -2   -0.50    2.20
  -8  -5  -2   24.40    3.80
  -8  -5  -2   26.00    3.90
  -8   5  -2   15.30    5.30
  -8   5  -2   21.20    3.90
  -9  -5  -2    8.00    2.60
  -9  -5  -2   10.50    2.90
  -9   5  -2    4.60    1.50
  -9   5  -2    5.00    1.80
 -10  -6   2    4.10    2.80
 -10   6   2    4.40    2.10
 -10   6   2    2.70    2.30
  -9  -6   2    5.80    2.60
  -9  -6   2    1.60    2.60
  -9   6   2    3.00    2.00
  -9   6   2    1.30    2.20
  -9   6   2    4.70    2.70
  -8  -6   2  206.88   11.80
  -8  -6   2  182.28   11.30
  -8   6   2  174.18   12.60
  -8   6   2  194.78   11.20
  -8   6   2  191.88   11.20
  -8   6   2  196.58   11.50
  -7  -6   2  434.66   22.60
  -7  -6   2  466.15   22.50
  -7   6   2  450.45   22.30
  -7   6   2  429.96   22.90
  -7   6   2  446.66   22.70
  -7   6   2  468.25   22.70
  -6  -6   2   12.30    3.70
  -6  -6   2   17.10    4.40
  -6  -6   2   13.10   10.90
  -6  -6   2   19.60    7.50
  -6   6   2   21.10    4.60
  -6   6   2   19.10    5.00
  -6   6   2   12.90    3.10
  -6   6   2   16.70    6.40
   5  -6  -2   91.59    6.40
  -5  -6   2   80.49    6.40
  -5   6   2   98.49   10.30
  -5   6   2   98.39    6.80
  -5   6   2   77.29    7.50
   5   6  -2   83.59    7.80
  -5   6   2   76.29    6.90
   4  -6  -2   57.09    4.10
  -4  -6   2   56.49    4.90
   4   6  -2   61.09    4.70
   4   6  -2   57.89    4.40
  -4   6   2   49.30    5.30
   3  -6  -2  107.99    5.70
  -3  -6   2   99.09    6.20
  -3   6   2  109.59    6.20
   3   6  -2  103.49    5.80
  -2  -6   2   55.49    3.70
   2  -6  -2   54.49    3.70
   2   6  -2   58.39    3.50
  -2   6   2   59.89    3.70
   1  -6  -2 1950.50   80.59
  -1  -6   2 1716.73   80.19
  -1   6   2 1716.53   80.39
   1   6  -2 1713.03   80.19
   0  -6  -2 2497.65  112.79
   0  -6   2 2384.96  112.59
   0   6   2 2566.34  112.69
   0   6  -2 2536.65  112.69
   1  -6   2    4.90    1.70
   1   6   2    5.90    2.00
  -1   6  -2    4.40    1.40
  -2  -6  -2  412.66   20.80
   2  -6   2  440.16   20.80
   2   6   2  454.65   21.10
   2   6   2  448.26   21.20
  -2   6  -2  434.26   21.20
   3  -6   2  118.69    7.10
  -3  -6  -2  120.39    7.40
   3   6   2  110.49    7.50
  -4  -6  -2   20.80    6.50
  -4  -6  -2   22.60    4.40
  -4  -6  -2   20.30    6.70
  -4   6  -2   23.00    3.80
  -4   6  -2   15.60    4.90
  -5  -6  -2   48.80    6.30
  -5  -6  -2   45.60    5.70
  -5   6  -2   44.70    5.50
  -5   6  -2   40.50    6.40
  -5   6  -2   51.89    5.80
  -6  -6  -2    1.60    3.10
  -6  -6  -2    2.10    2.40
  -6   6  -2    3.10    2.70
  -6   6  -2    5.80    3.00
  -6   6  -2   -0.40    2.40
  -7  -6  -2   62.89    6.40
  -7  -6  -2   69.39    6.30
  -7   6  -2   72.09    6.70
  -7   6  -2   57.09    6.00
  -8  -6  -2    9.30    3.40
  -8  -6  -2    2.40    2.00
  -8   6  -2    2.30    2.10
  -8   6  -2   -0.70    2.60
  -8   6  -2    4.00    1.80
  -9   6  -2    8.10    3.10
  -9   6  -2   23.20    7.20
 -10   7   2    7.60    2.00
 -10   7   2    9.90    3.70
  -9  -7   2   62.49    6.00
  -9  -7   2   63.59    6.10
  -9   7   2   79.49    6.10
  -9   7   2   71.29    5.40
  -9   7   2   67.09    5.40
  -8  -7   2    6.70    3.30
  -8  -7   2   10.20    3.50
  -8   7   2    6.80    2.40
  -8   7   2    6.60    2.90
  -8   7   2   10.90    4.30
  -8   7   2    4.90    2.60
  -7  -7   2   18.60    6.10
  -7  -7   2    5.90    3.90
  -7   7   2   13.30    3.90
  -7   7   2   13.90    4.30
  -7   7   2   10.00    3.30
  -7   7   2    8.20    2.70
  -6  -7   2   81.59    7.60
  -6  -7   2   85.49    8.40
  -6  -7   2   73.69    8.70
  -6   7   2   81.09    7.00
  -6   7   2   78.19    6.80
  -6   7   2   86.89    7.60
  -6   7   2   77.39    6.40
  -5  -7   2 1046.50   47.90
   5  -7  -2  937.71   46.30
  -5   7   2  998.90   46.30
  -5   7   2  975.80   46.50
  -5   7   2  962.80   46.70
   5   7  -2 1043.00   47.00
  -5   7   2  989.00   46.40
  -4  -7   2  754.32   33.90
   4  -7  -2  735.83   33.80
  -4   7   2  700.13   34.30
   4   7  -2  698.23   34.00
   4   7  -2  731.73   34.00
   3  -7  -2  293.87   14.70
  -3  -7   2  304.37   14.90
   3   7  -2  309.37   14.90
  -3   7   2  313.37   15.20
   2  -7  -2  138.19    7.30
  -2  -7   2  150.38    7.50
  -2  -7   2  128.69    7.60
  -2   7   2  144.69    7.40
   2   7  -2  143.69    7.30
  -1  -7   2  102.29    5.60
   1  -7  -2   99.79    5.60
   1   7  -2  102.09    5.50
  -1   7   2  106.09    5.60
   0  -7  -2  637.14   29.60
   0  -7   2  636.34   29.50
   0   7  -2  620.34   29.50
   0   7   2  655.43   29.50
  -1  -7  -2  157.28    9.20
  -1   7  -2  188.48    9.50
   1   7   2  180.08    9.10
  -2  -7  -2   40.10    3.90
   2  -7   2   41.00    3.50
   2   7   2   35.90    4.20
  -2   7  -2   30.50    4.20
   3  -7   2   59.49    5.10
  -3  -7  -2   62.49    5.20
   3   7   2   63.19    5.60
  -4  -7  -2    0.10    3.30
  -4  -7  -2    1.40    3.60
  -4  -7  -2    5.10    3.00
  -4   7  -2    5.00    3.00
  -4   7  -2   -2.00    3.90
  -4   7  -2   -1.90    3.00
  -5  -7  -2   -1.80    3.20
  -5  -7  -2    2.00    3.10
  -5   7  -2    1.70    2.90
  -5   7  -2    1.20    2.70
  -5   7  -2    3.50    2.80
  -6  -7  -2  139.49    9.10
  -6  -7  -2  141.79    9.60
  -6   7  -2  149.39    9.40
  -6   7  -2  134.69    8.90
  -6   7  -2  138.39    9.10
  -7  -7  -2    5.60    2.80
  -7  -7  -2    3.70    2.70
  -7   7  -2    8.80    3.00
  -7   7  -2    3.10    2.20
  -7   7  -2    2.00    2.50
  -8  -7  -2   57.19    4.70
  -8  -7  -2   50.09    5.00
  -8   7  -2   54.89    4.80
  -8   7  -2   49.00    5.60
  -8   7  -2   52.59    4.60
  -9  -7  -2   -0.10    1.90
  -9  -7  -2    1.70    1.50
  -9   7  -2    2.30    2.10
  -9   7  -2    4.60    3.20
 -10   8   2    5.50    3.60
 -10   8   2    3.20    2.80
  -9  -8   2    6.90    3.60
  -9  -8   2    4.80    3.10
  -9   8   2    6.70    2.60
  -9   8   2    4.60    2.20
  -8  -8   2   19.30    6.60
  -8  -8   2   22.50    6.60
  -8   8   2   15.90    4.30
  -8   8   2   16.60    4.70
  -8   8   2   17.90    4.40
  -7  -8   2   -2.90    3.90
  -7  -8   2    1.70    3.90
  -7   8   2    2.20    3.60
  -7   8   2    0.30    2.30
  -7   8   2    3.60    3.00
  -7   8   2    1.30    2.60
  -6  -8   2  103.19    7.90
  -6  -8   2   95.29    9.40
  -6   8   2   96.29    7.40
  -6   8   2   93.59    8.10
  -6   8   2   95.69    7.00
  -6   8   2  105.79    7.70
  -5  -8   2  351.36   16.70
  -5   8   2  323.57   16.90
  -5   8   2  328.97   16.70
  -5   8   2  322.37   17.50
  -5   8   2  309.97   16.90
  -4  -8   2   83.29    5.70
   4  -8  -2   82.49    5.70
  -3  -8   2  448.56   21.20
   3   8  -2  434.66   21.30
  -3   8   2  451.75   21.70
  -2  -8   2  687.03   33.90
   2  -8  -2  741.13   34.00
  -2  -8   2  764.92   34.20
  -2   8   2  746.13   34.10
   2   8  -2  733.23   34.00
   1  -8  -2  409.96   19.50
  -1  -8   2  384.96   19.30
  -1  -8   2  421.26   19.40
  -1   8   2  417.76   19.40
   1   8  -2  411.46   19.30
   0  -8   2  302.77   14.70
   0  -8  -2  288.87   14.80
   0  -8  -2  308.27   14.90
   0   8   2  300.77   14.60
   0   8  -2  307.57   14.70
   1  -8   2  368.46   17.30
  -1  -8  -2  348.97   17.30
  -1   8  -2  368.86   17.70
   1   8   2  347.57   17.40
   2  -8   2   19.70    3.10
  -2  -8  -2   24.30    3.50
   3  -8   2  450.25   21.50
  -3  -8  -2  369.46   22.40
   3   8   2  444.26   21.70
  -4  -8  -2    0.80    3.20
  -4  -8  -2    1.80    3.60
  -4  -8  -2    0.50    2.60
  -4   8  -2    1.40    2.70
  -4   8  -2   -1.10    3.00
  -4   8  -2   -0.50    3.80
  -5  -8  -2   15.60    3.40
  -5  -8  -2   14.70    3.70
  -5  -8  -2   21.80    6.10
  -5   8  -2   16.00    3.60
  -5   8  -2   17.80    4.70
  -5   8  -2   15.30    5.50
  -6  -8  -2  212.88   12.70
  -6  -8  -2  211.38   12.20
  -6   8  -2  205.98   12.40
  -6   8  -2  210.18   13.40
  -6   8  -2  224.88   12.40
  -7  -8  -2   74.79    6.40
  -7  -8  -2   68.09    6.60
  -7   8  -2   63.29    6.60
  -7   8  -2   63.39    5.60
  -7   8  -2   68.09    6.40
  -8  -8  -2   19.30    3.90
  -8  -8  -2   24.50    3.70
  -8   8  -2   23.20    4.50
  -8   8  -2   22.80    3.90
  -8   8  -2   18.70    3.20
  -9  -8  -2    2.50    1.60
  -9  -8  -2    2.50    2.30
 -10   9   2   24.70    3.70
 -10   9   2   30.40    3.50
  -9   9   2    2.80    2.10
  -9   9   2    0.00    2.30
  -8  -9   2   78.59   12.30
  -8   9   2  102.39    7.30
  -8   9   2  104.89    7.00
  -8   9   2  100.59    7.40
  -8   9   2   89.69    9.50
  -7  -9   2   -0.70    4.00
  -7   9   2    9.60    3.70
  -7   9   2    3.30    2.80
  -7   9   2    3.70    2.40
  -7   9   2    4.40    2.90
  -6  -9   2  161.48    9.80
  -6  -9   2  132.29   12.90
  -6   9   2  152.98    9.60
  -6   9   2  161.48    9.20
  -6   9   2  115.89   13.80
  -6   9   2  141.49   11.80
  -5  -9   2   80.19    5.90
  -5  -9   2   38.00   15.10
  -5   9   2   58.69    7.20
  -5   9   2   73.89    6.80
  -5   9   2   70.59    7.80
  -5   9   2   78.89    6.30
  -4  -9   2    3.00    2.40
   4  -9  -2    1.10    2.40
  -4   9   2    4.20    3.90
  -4   9   2    1.60    2.90
  -3  -9   2  114.29    6.30
   3  -9  -2  103.39    6.30
   3   9  -2  102.89    6.70
  -3   9   2   83.99    7.70
  -2  -9   2  472.95   22.40
   2  -9  -2  480.75   22.50
  -2  -9   2  489.45   22.70
  -2   9   2  465.35   22.60
   2   9  -2  463.85   22.50
  -1  -9   2   38.90    3.30
   1  -9  -2   31.60    3.20
  -1  -9   2   34.20    3.50
   1   9  -2   34.40    3.30
  -1   9   2   35.90    3.20
   0  -9  -2    0.40    2.30
   0  -9  -2    1.80    1.50
   0  -9   2    1.00    1.20
   0  -9   2    0.00    2.10
   0   9   2    1.70    1.00
   0   9  -2    0.20    1.40
   1  -9   2   21.40    2.70
  -1  -9  -2   20.60    3.40
   1  -9   2   19.90    3.90
   1   9   2   15.80    3.70
  -2  -9  -2   77.19    5.40
   2  -9   2   73.69    5.50
  -3  -9  -2    2.10    2.30
  -3  -9  -2   -4.20    4.10
  -3   9  -2   14.30    5.50
  -4  -9  -2    2.10    2.60
  -4  -9  -2    0.70    3.90
  -4  -9  -2    4.60    3.70
  -4   9  -2   -0.80    2.90
  -4   9  -2    5.10    5.00
  -5  -9  -2   79.49    7.60
  -5  -9  -2   85.09    7.20
  -5  -9  -2   84.99    7.30
  -5   9  -2   70.49    7.70
  -5   9  -2   77.29    6.60
  -5   9  -2   72.09    7.20
  -6  -9  -2  223.48   12.00
  -6  -9  -2  209.28   12.40
  -6   9  -2  197.68   13.00
  -6   9  -2  201.68   11.60
  -6   9  -2  200.88   12.10
  -7  -9  -2    1.20    2.60
  -7  -9  -2    2.70    3.00
  -7   9  -2    5.00    2.90
  -7   9  -2    6.60    2.40
  -7   9  -2    4.10    3.00
  -8  -9  -2   65.19    5.00
  -8  -9  -2   58.29    5.00
  -8   9  -2   56.49    5.30
  -8   9  -2   57.49    5.40
  -8   9  -2   56.59    4.70
  -9  10   2   15.40    4.10
  -9  10   2   15.50    4.10
  -8  10   2    1.40    2.80
  -8  10   2    4.90    2.90
  -8  10   2    2.30    3.50
  -7 -10   2  188.28   14.70
  -7  10   2  241.68   13.50
  -7  10   2  234.88   13.00
  -7  10   2  270.07   15.60
  -6 -10   2  210.98   12.40
  -6  10   2  219.98   12.40
  -6  10   2  205.18   12.40
  -6  10   2  217.28   12.60
  -6  10   2  213.98   11.90
  -5 -10   2    5.50    2.90
  -5 -10   2   -4.80    6.90
  -5  10   2    5.40    2.60
  -5  10   2    5.30    2.90
  -5  10   2   17.90    6.20
  -5  10   2    1.80    3.40
  -4 -10   2   58.89    5.00
   4 -10  -2   58.39    7.40
  -4  10   2   62.89    6.80
  -4  10   2   51.99    7.40
   3 -10  -2  216.18   12.10
  -3 -10   2  244.88   12.00
  -2 -10   2  541.45   25.90
  -2 -10   2  555.24   25.50
   2 -10  -2  515.45   25.60
   2  10  -2  542.95   26.20
   1 -10  -2   27.20    4.30
  -1 -10   2   17.80    2.90
   1 -10  -2   20.40    3.30
  -1 -10   2   19.90    3.10
   0 -10  -2  325.77   15.90
   0 -10   2  322.17   15.90
   0 -10   2  317.37   15.60
   0 -10  -2  330.77   16.30
   0  10  -2  312.27   16.80
   1 -10   2   19.40    3.20
  -1 -10  -2   24.60    3.60
   1 -10   2   18.20    3.10
   2 -10   2  172.88   10.00
  -2 -10  -2  165.28   10.10
  -3 -10  -2  181.78   10.00
  -3 -10  -2  186.68   11.60
  -3  10  -2  170.08   11.40
  -3  10  -2  171.28   10.50
  -3  10  -2  160.38   12.90
  -4 -10  -2   59.89    5.70
  -4 -10  -2   58.79    7.60
  -4 -10  -2   41.30    7.90
  -4  10  -2   59.79    6.40
  -4  10  -2   57.79    8.00
  -4  10  -2   71.99    6.70
  -5 -10  -2   -1.40    3.40
  -5 -10  -2    2.90    3.70
  -5 -10  -2    1.20    3.60
  -5  10  -2   -3.70    2.70
  -5  10  -2   -2.50    2.80
  -5  10  -2    1.10    4.10
  -6 -10  -2    4.70    3.20
  -6 -10  -2   -2.70    3.20
  -6  10  -2   -0.20    3.80
  -6  10  -2   -1.90    2.70
  -6  10  -2    3.90    2.50
  -7 -10  -2    9.00    3.00
  -7 -10  -2   15.40    4.80
  -7  10  -2    8.10    2.80
  -7  10  -2   17.10    3.70
  -7  10  -2   14.90    5.10
  -8 -10  -2   31.00    4.80
  -8 -10  -2   24.90    3.80
  -8  10  -2   43.80    6.60
  -8  10  -2   32.20    4.90
  -9  11   2    8.40    2.40
  -9  11   2   11.30    4.10
  -8  11   2    3.10    3.30
  -8  11   2   -1.20    2.90
  -8  11   2    2.30    2.80
  -7 -11   2   48.60    8.20
  -7  11   2   62.79    6.50
  -7  11   2   65.09    6.60
  -7  11   2   53.89    6.40
  -6 -11   2   95.39    7.60
  -6  11   2   84.29    7.50
  -6  11   2   90.09    7.80
  -6  11   2   89.59    7.80
  -5 -11   2    0.50    2.90
  -5  11   2   -5.70    3.70
  -5  11   2    5.10    3.30
  -5  11   2    5.10    3.10
  -4 -11   2   12.50    3.60
  -4 -11   2   10.00    5.30
  -4  11   2   10.00    3.30
  -4  11   2    6.70    5.20
  -4  11   2   11.40    4.00
  -3 -11   2   87.19    5.70
   3 -11  -2   80.69    6.70
  -3  11   2   67.79    7.80
  -2 -11   2    2.30    2.00
  -2 -11   2    1.40    2.30
   2 -11  -2    1.10    1.70
  -1 -11   2   -3.10    2.00
   1 -11  -2   -3.00    1.80
  -1 -11   2    2.10    1.90
   1 -11  -2    4.50    2.70
   0 -11  -2   38.50    5.10
   0 -11  -2   46.40    4.50
   0 -11   2   46.80    4.30
   0 -11   2   47.40    4.20
  -1 -11  -2    1.30    2.10
   1 -11   2    9.80    3.70
   1 -11   2    0.00    2.80
  -2 -11  -2   14.90    4.60
  -2 -11  -2   13.70    3.40
  -2  11  -2   16.80    6.20
  -3 -11  -2   21.30    4.10
  -3 -11  -2   29.80    7.00
  -3  11  -2   18.10    4.90
  -3  11  -2   25.70    5.80
  -3  11  -2   15.90    4.30
  -4 -11  -2  283.27   14.90
  -4 -11  -2  266.17   15.80
  -4 -11  -2  287.77   15.40
  -4  11  -2  261.37   14.70
  -4  11  -2  276.17   15.40
  -4  11  -2  260.27   16.80
  -5 -11  -2   -1.80    3.40
  -5 -11  -2   -1.80    3.60
  -5 -11  -2    1.60    3.70
  -5  11  -2   -1.40    2.80
  -5  11  -2   -0.90    2.60
  -5  11  -2    9.90    5.20
  -6 -11  -2    5.50    3.40
  -6 -11  -2    5.40    3.40
  -6  11  -2    0.60    2.50
  -6  11  -2   -0.80    4.60
  -6  11  -2   -4.70    2.60
  -7 -11  -2   12.70    4.60
  -7 -11  -2   14.70    4.70
  -7  11  -2   10.20    5.50
  -7  11  -2   11.30    2.90
  -8 -11  -2   15.40    3.50
  -8  11  -2   11.50    3.60
  -9  12   2   10.70    3.40
  -9  12   2    3.50    2.80
  -8  12   2   52.39    5.60
  -8  12   2   55.99    5.50
  -8  12   2   58.29    6.20
  -7 -12   2   -0.50    4.90
  -7  12   2    2.30    2.60
  -7  12   2   -1.40    3.10
  -6 -12   2  351.06   18.20
  -6  12   2  338.17   18.10
  -6  12   2  328.47   18.00
  -6  12   2  352.46   18.20
  -5 -12   2   46.20    5.60
  -5 -12   2   32.30   10.30
  -5  12   2   51.59    6.70
  -5  12   2   43.60    7.60
  -4 -12   2   -7.60    4.90
  -4 -12   2    2.10    2.40
  -4  12   2   -0.20    3.90
  -4  12   2    7.90    3.30
  -4  12   2   -2.20    5.20
  -3 -12   2   62.49    4.90
  -3 -12   2   55.79    8.30
  -3  12   2   46.90    7.00
  -2 -12   2    1.60    4.60
  -2 -12   2   -2.20    3.50
   2 -12  -2   -1.10    2.50
  -2 -12   2   -1.10    1.90
   2 -12  -2   -1.20    4.00
  -2  12   2   -0.50    4.10
  -1 -12   2  151.28    9.90
  -1 -12   2  171.88    8.90
   1 -12  -2  146.79    9.80
   1 -12  -2  169.18    9.30
   0 -12  -2   91.09    6.00
   0 -12   2   77.69    6.80
   0 -12   2   82.99    5.80
   0 -12  -2   77.09    7.60
  -1 -12  -2   68.49    5.30
  -1 -12  -2   65.29    8.30
   1 -12   2   67.69    5.80
  -2 -12  -2    4.00    2.20
  -2 -12  -2   -0.30    4.30
  -3 -12  -2   33.90    4.70
  -3 -12  -2   29.90    6.70
  -3  12  -2   29.90    7.80
  -3  12  -2   24.10    5.30
  -4 -12  -2    7.40    3.80
  -4 -12  -2    1.60    2.80
  -4  12  -2    0.20    3.70
  -4  12  -2    8.10    3.00
  -5 -12  -2   23.80    7.30
  -5 -12  -2    4.80    3.80
  -5 -12  -2    7.00    3.80
  -5  12  -2    7.90    4.80
  -5  12  -2    4.10    2.90
  -6 -12  -2  108.49    8.30
  -6 -12  -2   89.89    8.80
  -6  12  -2   94.39    7.50
  -7 -12  -2    2.40    2.30
  -7  12  -2   -5.90    3.30
  -8 -12  -2   -0.60    2.00
  -8  12  -2   -1.70    1.80
   9 -13  -2   15.30    4.00
  -9  13   2   18.80    3.60
  -8  13   2   82.69    6.40
  -8  13   2   78.59    6.50
  -8  13   2   81.79    6.70
  -7 -13   2  254.87   16.20
  -7  13   2  317.27   16.10
  -7  13   2  303.87   15.90
  -7  13   2  330.37   16.30
  -6 -13   2   38.80    5.80
  -6  13   2   27.40    7.00
  -6  13   2   31.70    5.70
  -5 -13   2    7.50    6.10
  -5 -13   2   15.00    4.80
  -5  13   2   11.90    3.60
  -5  13   2    8.80    4.80
  -5  13   2   20.60    5.50
  -4 -13   2   20.00    7.80
  -4 -13   2    7.80    3.10
  -4  13   2    9.20    4.00
  -4  13   2   10.90    3.30
   3 -13  -2   13.80    4.60
  -3 -13   2   25.30    3.90
  -3 -13   2   21.30    7.30
  -3  13   2   14.60    6.80
  -3  13   2   17.50    5.80
  -2 -13   2  250.57   12.20
   2 -13  -2  216.98   13.20
  -2 -13   2  213.28   13.50
  -2  13   2  225.28   13.30
   1 -13  -2   24.30    6.80
  -1 -13   2   19.80    3.60
   1 -13  -2   18.20    4.60
   0 -13  -2  333.17   16.20
   0 -13  -2  319.37   17.40
   0 -13   2  305.67   16.80
   0 -13   2  322.37   16.00
  -1 -13  -2  113.79    8.80
   1 -13   2  106.99    7.20
  -1 -13  -2  103.09    6.80
  -1  13  -2   94.19    8.50
  -2 -13  -2    0.90    3.40
  -2 -13  -2    1.30    4.30
  -2  13  -2    2.80    3.50
  -3 -13  -2  120.19    9.70
  -3 -13  -2  127.89    8.40
  -3  13  -2  121.49    9.70
  -3  13  -2  123.39    8.60
  -4 -13  -2    1.60    2.90
  -4 -13  -2   21.80    6.80
  -4  13  -2    0.70    2.60
  -4  13  -2   -1.30    3.50
  -5 -13  -2   65.69    6.50
  -5 -13  -2   58.69    7.90
  -5  13  -2   58.39    6.00
  -5  13  -2   53.49    8.30
  -6 -13  -2   93.39    7.70
  -6  13  -2   77.59    6.90
  -7 -13  -2   26.20    4.30
  -7  13  -2   35.20    4.30
   8 -13   2   15.10    4.70
  -8  13  -2   10.70    3.10
   9 -14  -2    1.30    1.80
  -9  14   2    0.70    1.90
  -8  14   2   25.90    4.20
  -8  14   2   26.40    4.90
  -7 -14   2    3.20    4.40
  -7  14   2   -2.30    2.70
  -7  14   2   -6.90    3.90
  -7  14   2    2.00    4.60
  -6 -14   2    5.00    3.20
  -6  14   2    7.80    3.10
  -6  14   2    7.40    3.20
  -6  14   2   -2.50    4.40
  -5 -14   2   29.00    9.80
  -5 -14   2   29.40    5.20
  -5  14   2   26.20    6.70
  -5  14   2   35.10    6.10
  -4 -14   2  101.89    9.70
  -4 -14   2  116.69    7.80
  -4  14   2  123.19    8.40
  -4  14   2  104.09    9.50
  -3 -14   2   11.40    4.70
  -3 -14   2   14.80    3.90
   3 -14  -2   11.70    3.60
  -3  14   2   26.20    5.80
  -2 -14   2   77.79    8.40
   2 -14  -2   94.69    8.10
  -2 -14   2   89.99    6.30
  -2  14   2   90.29    8.00
  -1 -14   2   29.80    4.20
  -1 -14   2   37.40    6.30
   1 -14  -2   42.30    5.50
   1 -14  -2   33.10    7.30
  -1  14   2   41.40    8.30
   0 -14  -2   79.19    8.20
   0 -14  -2   83.19    6.10
   0 -14   2   90.59    7.50
   0 -14   2   74.09    6.10
   0  14  -2   68.69    9.00
  -1 -14  -2   54.59    8.10
  -1 -14  -2   75.79    5.60
   1 -14   2   57.49    6.20
  -1  14  -2   65.49    7.60
  -2 -14  -2    7.10    4.40
  -2 -14  -2   15.20    4.10
  -2  14  -2    9.70    3.40
  -3 -14  -2    2.20    4.10
  -3 -14  -2    6.90    3.40
  -3  14  -2    4.20    3.00
  -3  14  -2    5.50    4.00
  -4 -14  -2   66.59    7.60
  -4 -14  -2   52.19    7.00
  -4  14  -2   47.30    6.80
  -4  14  -2   53.39    5.90
  -5 -14  -2   23.60    6.80
  -5 -14  -2   17.30    5.20
  -5  14  -2   19.00    7.10
  -5  14  -2   18.30    4.80
  -6 -14  -2    2.90    2.90
  -6  14  -2    0.90    2.50
  -7 -14  -2   -2.80    2.10
  -7  14  -2   -1.10    2.00
   8 -15  -2    2.00    3.00
  -8  15   2    2.20    2.70
  -8  15   2    2.70    2.10
  -7 -15   2   44.00    6.80
   7 -15  -2   59.89    6.00
  -7  15   2   47.90    5.30
  -7  15   2   51.59    5.50
  -6 -15   2  132.59    9.70
  -6  15   2  159.58    9.90
  -6  15   2  162.38    9.90
  -5 -15   2   87.49   12.50
  -5 -15   2   97.29    7.70
  -5  15   2  105.59    8.70
  -5  15   2   91.89    8.00
  -4 -15   2   43.80    8.10
   4 -15  -2   62.39    7.20
  -4 -15   2   70.99    6.10
  -4  15   2   53.69    7.70
  -4  15   2   58.89    6.70
  -3 -15   2   19.20    4.10
  -3 -15   2   17.20    4.60
  -3  15   2   22.00    6.80
  -2 -15   2   13.40    4.00
  -2 -15   2   10.20    3.00
   2 -15  -2   12.60    4.10
  -2  15   2   13.50    3.80
   1 -15  -2   59.29    6.50
   1 -15  -2   54.79    7.70
  -1 -15   2   63.79    7.00
  -1 -15   2   62.99    5.40
  -1  15   2   61.79    8.40
   0 -15   2    2.80    3.10
   0 -15  -2    5.00    2.90
   0 -15  -2    5.20    3.90
   0  15  -2   10.00    4.90
  -1 -15  -2    0.60    3.80
  -1 -15  -2    6.00    2.70
   1 -15   2    3.10    4.00
  -1  15  -2   -1.20    3.90
  -2 -15  -2  241.38   14.90
  -2 -15  -2  255.37   13.40
  -2  15  -2  225.18   13.80
  -3 -15  -2  131.59    8.80
   3 -15   2  118.19   11.10
  -3 -15  -2  111.79    9.20
  -3  15  -2  105.79    8.80
  -3  15  -2  117.89    8.60
  -4 -15  -2  120.89    9.60
  -4 -15  -2  109.59    8.40
  -4  15  -2  118.99    8.50
  -4  15  -2  119.59    8.90
  -5 -15  -2    3.10    3.60
  -5 -15  -2    3.30    3.60
  -5  15  -2    1.00    2.90
  -5  15  -2    3.50    3.90
  -6 -15  -2   19.30    4.80
  -6  15  -2   27.80    4.50
   7 -15   2    0.40    2.90
  -7 -15  -2    0.80    3.00
  -7  15  -2   -0.10    2.60
   8 -16  -2    5.30    2.10
  -8  16   2    4.80    2.20
  -8  16   2    4.40    2.60
   7 -16  -2   59.89    6.90
  -7 -16   2   49.99    7.10
  -7  16   2   64.59    5.80
  -7  16   2   56.29    5.30
   6 -16  -2   10.10    3.50
  -6 -16   2   16.00    5.00
  -6  16   2   11.00    3.00
  -6  16   2    5.90    3.30
   5 -16  -2    1.50    3.30
  -5 -16   2    5.70    3.30
  -5  16   2    0.80    3.70
  -5  16   2    0.10    3.40
   4 -16  -2   -1.70    3.10
  -4 -16   2   18.70    7.20
  -4 -16   2   -5.10    3.60
  -4  16   2    2.40    3.20
  -4  16   2    1.90    4.80
  -3 -16   2    5.90    4.10
   3 -16  -2    7.90    3.60
  -3 -16   2    5.70    3.20
  -3  16   2    6.20    3.30
  -2 -16   2   -3.30    2.60
  -2 -16   2    6.90    3.70
   2 -16  -2   -3.40    3.90
  -2  16   2    3.10    3.50
  -1 -16   2   42.50    4.90
  -1 -16   2   36.20    9.00
   1 -16  -2   45.20    6.50
   1 -16  -2   52.89    7.60
  -1  16   2   25.20    7.20
   0 -16  -2   18.30    7.10
   0 -16  -2   17.80    4.90
   0  16   2   19.30    5.40
   0  16  -2   15.50    5.30
  -1 -16  -2  152.18   10.90
  -1 -16  -2  156.58    9.30
   1 -16   2  157.68    9.80
  -1  16  -2  138.59   10.70
   1  16   2  111.99   13.60
  -2 -16  -2   48.90    7.50
  -2 -16  -2   46.30    6.30
  -2  16  -2   35.10    6.60
  -3 -16  -2   52.99    7.10
   3 -16   2   45.10   10.70
  -3 -16  -2   62.29    8.10
  -3  16  -2   42.60    6.80
  -3  16  -2   51.59    6.10
  -4 -16  -2   93.79    7.60
  -4 -16  -2  100.29    8.60
   4 -16   2   78.39    9.10
  -4  16  -2   96.89    7.90
  -4  16  -2   91.39    7.70
  -5 -16  -2   21.00    5.30
   5 -16   2   24.90    6.80
  -5 -16  -2   22.10    6.00
  -5  16  -2   20.80    5.80
  -5  16  -2   32.40    6.10
  -6 -16  -2    3.80    2.60
   6 -16   2    1.40    3.30
  -6  16  -2   -0.20    2.00
  -7 -16  -2    3.30    2.40
  -7  16  -2   -1.80    1.50
   8 -17  -2    1.60    2.20
  -8  17   2    3.60    2.30
  -8  17   2    0.80    2.60
   7 -17  -2   32.20    4.20
  -7 -17   2   29.60    6.60
  -7  17   2   30.40    4.70
  -7  17   2   24.10    4.10
   6 -17  -2   60.19    6.00
  -6 -17   2   51.99    6.10
  -6  17   2   63.79    6.30
  -6  17   2   55.29    5.60
  -5 -17   2   68.79    6.70
   5 -17  -2   72.79    7.20
  -5  17   2   76.99    7.10
  -5  17   2   68.09    7.90
  -4 -17   2    1.90    3.30
  -4 -17   2    2.40    4.60
   4 -17  -2    3.40    3.90
  -4  17   2   -0.10    2.90
  -3 -17   2  231.38   13.50
   3 -17  -2  237.38   14.00
  -3 -17   2  240.78   14.00
  -3  17   2  245.88   13.80
  -2 -17   2  108.29    8.60
   2 -17  -2   95.09    8.50
  -2 -17   2  111.79    7.70
  -2  17   2  106.49    8.60
   1 -17  -2    5.90    4.30
   1 -17  -2    0.60    4.30
  -1 -17   2    2.40    3.10
  -1  17   2    4.30    4.10
   0 -17  -2  325.37   16.70
   0 -17  -2  312.37   17.10
   0 -17   2  327.17   16.50
   0  17   2  295.07   17.60
   1 -17   2   38.90    7.60
  -1 -17  -2   42.80    7.80
  -1  17  -2   44.10    7.70
   1  17   2   33.00   10.60
  -2 -17  -2  156.28   10.90
  -2 -17  -2  156.38   10.60
  -2  17  -2  124.29    9.80
  -3 -17  -2   15.60    4.60
  -3 -17  -2   12.10    4.30
  -3  17  -2   12.10    3.60
  -3  17  -2    8.90    3.20
  -4 -17  -2  117.79    8.70
  -4 -17  -2   83.79    7.50
  -4  17  -2   95.39    7.40
  -4  17  -2  104.89    8.10
   5 -17   2   34.30    7.30
  -5  17  -2   47.50    5.30
  -5  17  -2   44.50    6.10
  -6 -17  -2   24.90    4.60
  -6  17  -2   14.10    3.90
   7 -18  -2   22.40    4.00
  -7  18   2   23.50    3.80
  -7  18   2   23.20    5.30
  -6 -18   2   22.10    5.40
   6 -18  -2   20.70    4.60
  -6  18   2   30.10    4.40
  -6  18   2   29.80    5.60
  -5 -18   2    2.00    3.90
   5 -18  -2    4.50    3.40
  -5  18   2    2.30    4.30
  -5  18   2    3.40    4.20
  -4 -18   2   24.20    4.90
   4 -18  -2   19.40    6.20
  -4  18   2   34.80    5.60
   3 -18  -2   73.49    8.00
  -3 -18   2   66.49    6.80
  -3  18   2   88.69    7.40
   2 -18  -2   58.99    8.00
  -2  18   2   59.99    7.00
   1 -18  -2   17.00    4.50
   1 -18  -2   26.40    7.10
  -1 -18   2   26.80    5.10
  -1  18   2   28.00    6.80
   0 -18   2  163.58   10.20
   0 -18  -2  156.28   11.00
   0 -18  -2  162.88   10.30
   0  18   2  156.38   11.30
  -1 -18  -2    6.30    4.30
  -1 -18  -2    0.80    6.20
   1  18   2    0.20    5.70
  -1  18  -2    8.10    4.80
  -2 -18  -2   64.79    6.30
  -2 -18  -2   51.69    8.60
  -2  18  -2   61.49    7.30
  -2  18  -2   61.49    7.20
  -3 -18  -2   22.20    6.90
  -3 -18  -2    9.00    3.60
  -3  18  -2   12.30    3.50
  -3  18  -2   15.30    5.60
  -4 -18  -2    0.30    3.80
  -4 -18  -2   -1.80    3.10
  -4  18  -2   -3.10    2.80
  -4  18  -2   -3.40    3.30
  -5 -18  -2    2.90    3.10
  -5  18  -2    7.80    3.00
  -5  18  -2    0.90    2.20
  -6 -18  -2   15.00    4.80
   7 -19  -2    3.70    3.30
  -7  19   2    4.40    2.50
  -6 -19   2   49.10    6.20
   6 -19  -2   56.69    5.30
  -6  19   2   56.19    5.00
  -6  19   2   69.89    7.10
   5 -19  -2   90.59    7.10
  -5 -19   2   77.89    7.00
  -5  19   2   88.19    6.80
   4 -19  -2   75.89    7.50
  -4 -19   2   58.89    6.20
  -4  19   2   71.19    6.70
   3 -19  -2   -3.40    3.90
  -3 -19   2    0.70    3.00
  -3  19   2   -2.80    3.10
  -2 -19   2   -1.60    3.30
   2 -19  -2   -2.00    4.00
  -2  19   2    2.00    3.20
   1 -19  -2  291.47   15.60
  -1 -19   2  263.27   14.90
   1 -19  -2  250.47   16.30
  -1  19   2  286.57   15.50
   0 -19  -2   94.89    7.90
   0 -19   2   74.09    7.90
   0 -19  -2  100.39    8.30
   0  19   2   84.59    8.90
  -1 -19  -2   49.99    5.90
  -1 -19  -2   45.90    8.00
  -1  19  -2   55.59    8.80
   1  19   2   47.60   10.30
  -2 -19  -2  128.39    9.90
  -2 -19  -2  121.39    8.70
  -2  19  -2  135.69    9.50
  -2  19  -2  134.59    9.40
  -3 -19  -2   -1.80    2.90
  -3  19  -2   -0.90    3.20
  -4 -19  -2   28.00    5.10
  -4 -19  -2   29.30    6.70
  -4  19  -2   30.20    5.00
  -4  19  -2   31.10    5.20
  -5 -19  -2   -0.40    3.00
  -5  19  -2    5.70    2.30
  -5  19  -2    4.60    2.60
  -6  19  -2    2.10    1.80
  -6 -20   2   32.80    5.70
   6 -20  -2   45.90    4.60
  -6  20   2   39.80    4.10
  -5 -20   2   35.70    5.40
   5 -20  -2   48.40    5.30
  -5  20   2   37.90    5.80
  -4 -20   2   28.90    4.90
   4 -20  -2   31.80    5.80
  -4  20   2   29.30    5.20
   3 -20  -2   53.19    7.30
  -3 -20   2   43.50    6.30
  -3  20   2   60.09    6.30
   2 -20  -2    5.30    4.00
  -2 -20   2    9.90    3.60
  -2  20   2   10.50    3.30
   1 -20  -2    5.60    3.90
  -1 -20   2   11.60    3.90
  -1  20   2    7.30    3.50
   0 -20  -2   76.59    8.20
   0 -20  -2   59.29    7.40
   0 -20   2   71.39    7.90
   0  20   2   72.39    8.30
  -1 -20  -2   29.30    5.80
  -1 -20  -2   43.20    7.70
  -1  20  -2   39.40    6.70
  -2 -20  -2    2.00    3.00
  -2 -20  -2   -6.20    5.90
  -2  20  -2    7.40    4.50
  -2  20  -2    5.50    3.20
  -3 -20  -2   21.30    4.90
  -3 -20  -2   11.80    3.90
  -3  20  -2   17.80    4.40
  -3  20  -2   32.30    6.10
  -4 -20  -2   15.80    5.50
  -4  20  -2    3.90    2.60
  -4  20  -2    7.60    2.70
  -5  20  -2   23.60    5.80
  -5  20  -2   13.90    4.40
   6 -21  -2   -3.10    2.70
  -6  21   2    3.20    1.90
   5 -21  -2   21.00    4.80
  -5 -21   2   17.60    5.00
  -4 -21   2    7.90    3.10
   4 -21  -2    8.00    3.20
  -4  21   2   12.20    4.10
  -3 -21   2    5.00    3.40
   3 -21  -2    0.50    3.40
  -3  21   2    5.80    3.00
  -2 -21   2   76.89    7.10
   2 -21  -2   73.19    7.50
  -2  21   2   91.79    8.40
  -1 -21   2   21.30    6.00
  -1  21   2   26.30    5.90
   0 -21   2  133.59   10.90
   0 -21  -2  126.39    9.80
   0 -21  -2  141.79   13.00
   0  21   2  134.39   13.00
  -1 -21  -2   50.29    6.40
  -1 -21  -2   54.19    7.70
  -2 -21  -2   78.39    8.00
  -2 -21  -2   79.79    6.90
  -2  21  -2   86.89    6.80
  -3 -21  -2   17.10    4.90
  -3  21  -2   25.30    6.80
  -4 -21  -2   15.60    6.00
  -4  21  -2    9.60    3.60
  -4  21  -2   12.10    3.90
  -5  21  -2    2.50    2.60
  -5  21  -2    4.30    2.50
  -5 -22   2   -0.50    3.40
  -5  22   2    0.10    2.20
  -4 -22   2   -1.50    3.20
   4 -22  -2   -5.40    2.90
  -4  22   2    0.80    2.20
  -3 -22   2   17.20    5.00
   3 -22  -2    8.60    3.30
  -3  22   2   10.90    3.10
   2 -22  -2    7.90    3.40
  -2 -22   2   14.80    5.50
  -2  22   2   12.30    4.60
   1 -22  -2   -0.30    3.60
  -1 -22   2    2.40    4.30
  -1  22   2    2.40    3.20
   0 -22  -2   14.00    3.80
   0  22  -2   21.90    5.10
  -1 -22  -2    8.10    3.80
  -1 -22  -2    1.50    4.10
  -1  22  -2    4.00    2.70
  -2 -22  -2    1.90    3.70
  -2 -22  -2   -3.20    4.10
  -2  22  -2   -1.90    2.40
  -3 -22  -2   -4.40    4.20
  -3  22  -2    2.70    2.50
  -4  22  -2    2.20    2.90
   4 -23  -2    3.00    2.90
  -4 -23   2    2.80    3.40
  -4  23   2    1.80    1.90
   3 -23  -2    2.60    3.00
  -3 -23   2   -2.70    3.60
  -3  23   2   -2.90    2.20
   3  23  -2    1.80    3.40
  -2 -23   2    9.00    4.20
   2 -23  -2    1.60    3.50
   2  23  -2   -1.00    3.00
  -2  23   2    6.50    2.70
  -1 -23   2   33.90    8.20
   1  23  -2   34.40    4.90
  -1  23   2   27.90    5.10
   0  23   2   42.00    6.80
   0  23  -2   41.30    5.00
  -1  23  -2   62.69    5.50
  -2  23  -2   18.60    3.70
  -3  23  -2   20.10    3.60
  -4  24   2    3.80    1.70
   3 -24  -2   16.60    6.40
   3  24  -2   21.50    7.70
  -2 -24   2   -2.30    5.00
   2 -24  -2    3.80    3.90
  -2  24   2    0.80    2.30
   2  24  -2    6.50    2.70
   1 -24  -2    0.10    4.30
   1  24  -2    5.90    2.80
  -1  24   2    6.40    3.00
   0  24  -2    4.90    2.30
  -1  24  -2    4.70    2.10
  -2  24  -2    0.70    1.90
  -2  25   2   -0.10    2.30
   2  25  -2    0.50    2.90
  -1  25   2   26.30    5.70
   1  25  -2   15.50    3.70
   0  25  -2    2.30    3.30
  -1  25  -2    8.70    3.10
 -10   0   3   -2.10    2.10
 -10   0   3    0.40    1.90
 -10   0   3    1.60    3.10
  -9   0   3    0.50    3.40
  -9   0   3    0.40    2.40
  -9   0   3   -0.10    2.40
  -8   0   3   -0.10    3.20
  -8   0   3    8.20    5.30
  -8   0   3    2.80    3.30
  -8   0   3    1.40    3.00
  -7   0   3    2.50    4.00
  -7   0   3   -3.80    3.10
  -7   0   3    0.20    2.90
  -7   0   3    1.40    2.70
  -6   0   3    1.60    3.00
  -6   0   3   -0.30    3.40
  -6   0   3    4.20    3.30
   5   0  -3    4.50    2.00
   0   0  -3   -0.20    0.60
   0   0   3    0.70    0.70
  -1   0  -3    0.50    0.70
   1   0   3   -0.60    0.90
   2   0   3   -1.10    0.90
   3   0   3    1.60    2.70
   4   0   3    0.50    3.20
  -4   0  -3   -0.40    2.60
  -4   0  -3   -5.10    3.00
  -5   0  -3    0.40    2.50
  -5   0  -3   -1.30    2.60
  -6   0  -3    2.40    2.60
  -6   0  -3    0.80    2.50
  -7   0  -3   -0.90    2.20
  -7   0  -3    1.80    2.50
  -8   0  -3    1.30    2.80
  -8   0  -3    3.10    1.90
  -9   0  -3    1.00    1.80
  -9   0  -3   -0.60    2.60
 -10  -1   3   36.00    5.70
 -10  -1   3   31.80    3.90
 -10  -1   3   33.00    4.20
 -10   1   3   32.30    5.30
 -10   1   3   29.20    3.70
 -10   1   3   28.20    4.00
  -9  -1   3   53.39    5.80
  -9  -1   3   61.69    7.30
  -9  -1   3   60.69    5.90
  -9   1   3   61.99    6.50
  -9   1   3   62.79    5.80
  -9   1   3   49.30    5.70
  -8  -1   3  416.86   22.00
  -8  -1   3  435.06   21.90
  -8  -1   3  438.76   21.70
  -8   1   3  407.46   22.60
  -8   1   3  452.25   21.70
  -8   1   3  423.16   22.00
  -8   1   3  440.76   21.90
  -7  -1   3    5.90    3.20
  -7  -1   3   10.40    3.50
  -7  -1   3   -2.40    4.70
  -7  -1   3    6.60    3.40
  -7   1   3    6.30    3.00
  -7   1   3    7.30    3.20
  -7   1   3    3.80    3.10
  -7   1   3   13.70    4.30
  -6  -1   3  103.69    7.80
  -6  -1   3   90.19    8.70
  -6  -1   3   93.49    7.90
  -6  -1   3   93.29    9.50
  -6   1   3   94.39    7.60
  -6   1   3   86.49    7.40
  -6   1   3  108.19    9.00
  -6   1   3   99.39    7.80
   5  -1  -3   13.20    3.10
   5   1  -3   14.00    4.10
   4  -1  -3  701.53   33.40
   4   1  -3  714.83   33.50
   4   1  -3  779.92   33.60
   0  -1   3 6471.85  287.27
   0   1   3 6398.16  287.17
   0   1  -3 6275.97  286.87
   1  -1   3    3.90    1.30
   1   1   3    3.80    1.10
  -1   1  -3    5.70    1.90
   2  -1   3  588.84   26.70
  -2   1  -3  550.04   26.70
   2   1   3  564.64   26.70
   3  -1   3    3.80    2.60
   3  -1   3    1.40    1.80
   3   1   3    1.80    1.70
  -4  -1  -3  312.87   16.50
  -4  -1  -3  318.97   17.10
  -4   1  -3  334.57   17.00
   4   1   3  320.37   16.40
  -4   1  -3  334.37   16.70
  -5  -1  -3    0.40    2.60
  -5  -1  -3   -1.50    2.70
  -5   1  -3   -6.00    4.50
  -5   1  -3    5.30    2.60
  -5   1  -3    4.80    2.60
  -6  -1  -3   24.50    5.20
  -6  -1  -3   16.10    5.00
  -6   1  -3   19.40    5.20
  -6   1  -3   20.10    4.60
  -6   1  -3   23.60    5.20
  -7  -1  -3   39.80    5.00
  -7  -1  -3   34.70    5.10
  -7   1  -3   40.00    5.20
  -7   1  -3   34.90    5.10
  -8  -1  -3   -1.70    1.60
  -8  -1  -3   -0.30    1.70
  -8   1  -3   -2.10    1.70
  -8   1  -3   -0.50    1.70
  -9  -1  -3    1.20    1.80
  -9  -1  -3    0.90    1.70
  -9   1  -3    0.50    1.70
 -10  -2   3   -2.40    3.90
 -10  -2   3    3.20    2.10
 -10  -2   3    1.80    2.30
 -10   2   3    0.70    2.70
 -10   2   3    3.60    1.90
 -10   2   3   -1.80    1.90
  -9  -2   3    6.50    5.10
  -9  -2   3    2.40    2.70
  -9   2   3    1.70    2.70
  -9   2   3    1.50    3.10
  -9   2   3    3.80    2.50
  -8  -2   3   27.00    5.70
  -8  -2   3   24.30    5.60
  -8  -2   3   30.20    6.50
  -8   2   3   30.70    7.60
  -8   2   3   16.30    4.90
  -8   2   3   27.60    5.30
  -8   2   3   21.50    5.80
  -7  -2   3   49.70    6.60
  -7  -2   3   56.29    6.20
  -7  -2   3   56.69    6.90
  -7  -2   3   51.19    8.50
  -7   2   3   59.49    6.30
  -7   2   3   53.69    8.60
  -7   2   3   51.29    7.60
  -7   2   3   44.90    6.80
  -6  -2   3   16.30    3.90
  -6  -2   3   24.60    6.10
  -6  -2   3    8.30    4.70
  -6  -2   3   17.70    4.70
  -6   2   3   24.60    5.70
  -6   2   3   15.50    3.60
  -6   2   3   17.90    7.10
  -6   2   3   15.80    5.50
   5  -2  -3  204.08   10.10
   5   2  -3  192.38   10.30
   5   2  -3  200.28   10.70
   4  -2  -3  335.97   16.50
   4   2  -3  371.56   16.80
   4   2  -3  357.16   16.70
  -4   2   3  358.66   16.70
   3  -2  -3   15.20    1.30
   3   2  -3   15.30    1.60
   3   2  -3   15.60    1.30
  -1  -2   3   84.89    4.20
   1   2  -3   86.79    4.30
  -1   2   3   86.59    4.20
   0  -2   3 5021.60  224.28
   0   2  -3 5016.80  223.98
   0   2   3 4787.22  223.98
   0   2   3 5108.29  224.48
   1  -2   3   21.90    2.70
   1   2   3   21.50    2.40
  -1   2  -3   22.30    2.50
   2  -2   3    9.10    2.80
  -2   2  -3   11.70    2.80
   2   2   3   11.40    2.50
   3  -2   3  156.78    9.50
   3  -2   3  144.99    9.30
   3   2   3  176.48    9.40
  -4  -2  -3  118.19    9.00
  -4  -2  -3  111.59    7.70
  -4   2  -3  109.59    8.00
  -4   2  -3  128.59    8.60
  -5  -2  -3   15.00    4.90
  -5   2  -3   12.50    4.00
  -5   2  -3    9.20    2.70
  -5   2  -3   12.20    4.70
  -6  -2  -3  132.89    8.70
  -6  -2  -3  138.29    9.00
  -6   2  -3  138.39    8.90
  -6   2  -3  140.89   10.40
  -6   2  -3  131.69    8.70
  -7  -2  -3  104.59    7.60
  -7  -2  -3   93.49    7.60
  -7   2  -3  105.19    7.20
  -7   2  -3   97.09   10.00
  -7   2  -3  103.89    7.10
  -8  -2  -3    0.60    1.60
  -8  -2  -3    0.60    1.80
  -8   2  -3    0.10    1.70
  -8   2  -3    2.20    2.00
  -9  -2  -3    1.80    1.30
  -9  -2  -3   -0.70    1.50
  -9   2  -3    1.60    1.50
  -9   2  -3    0.40    1.30
 -10  -3   3    7.60    2.70
 -10  -3   3    2.40    2.20
 -10   3   3    5.00    1.90
 -10   3   3    1.90    2.60
  -9  -3   3    2.80    2.70
  -9  -3   3   -0.30    2.80
  -9  -3   3    0.20    4.20
  -9   3   3    4.20    2.50
  -9   3   3    1.60    3.10
  -9   3   3    1.20    2.40
  -8  -3   3    4.60    3.00
  -8  -3   3    9.30    4.00
  -8  -3   3    3.90    3.10
  -8   3   3    4.40    2.90
  -8   3   3    3.30    4.20
  -8   3   3    5.60    2.60
  -8   3   3    2.30    2.60
  -7  -3   3   16.80    5.10
  -7  -3   3   19.20    5.50
  -7  -3   3    9.20    3.80
  -7  -3   3   22.70    6.20
  -7   3   3   15.40    5.30
  -7   3   3   22.30    7.00
  -7   3   3   14.00    5.10
  -7   3   3   12.30    4.20
  -6  -3   3   36.50    7.30
  -6  -3   3   36.60    8.30
  -6  -3   3   34.90    9.00
  -6   3   3   51.29    5.90
  -6   3   3   38.50    7.20
  -6   3   3   42.00    5.70
  -6   3   3   43.10    5.90
   5  -3  -3  206.98   10.30
   5   3  -3  194.68   10.70
   5   3  -3  207.18   11.00
   4  -3  -3  202.88   10.40
   4   3  -3  211.98   10.60
   4   3  -3  227.58   10.70
  -4   3   3  223.68   10.70
   3  -3  -3   87.39    4.40
   3   3  -3   89.29    4.50
   3   3  -3   87.39    4.60
  -3   3   3   87.29    4.60
  -2  -3   3  396.76   18.60
   2  -3  -3  402.26   18.60
  -2   3   3  425.66   18.60
   2   3  -3  402.36   18.50
  -1  -3   3    0.20    0.50
  -1   3   3    0.40    0.60
   1   3  -3    0.90    0.70
   0  -3   3 1436.76   65.69
   0   3   3 1451.65   65.79
   0   3  -3 1539.15   65.79
   0   3   3 1386.96   65.69
   1  -3   3  120.19    7.10
   1   3   3  117.09    6.50
  -1   3  -3  113.19    6.40
   1   3   3  119.19    6.50
   2  -3   3   -0.30    1.50
  -2   3  -3    0.70    1.50
   2   3   3   -0.20    1.20
   2   3   3    0.00    1.30
   3  -3   3  652.13   29.80
   3  -3   3  544.25   28.90
   3   3   3  648.04   29.60
  -4  -3  -3  155.48    9.80
  -4  -3  -3  158.88    9.60
  -4   3  -3  140.39    9.50
  -4   3  -3  140.79    9.50
  -4   3  -3  158.18   10.30
  -5  -3  -3    9.20    3.10
  -5  -3  -3    8.90    2.90
   5   3   3    9.10    3.90
  -5   3  -3   12.10    3.20
  -5   3  -3   13.80    4.40
  -5   3  -3   10.30    3.70
  -6  -3  -3   55.59    5.70
  -6  -3  -3   65.59    6.30
  -6   3  -3   74.49    7.30
  -6   3  -3   50.79    6.00
  -6   3  -3   57.29    5.90
  -7  -3  -3   56.79    5.80
  -7  -3  -3   49.80    5.90
  -7   3  -3   58.69    5.40
  -7   3  -3   52.99    5.30
  -7   3  -3   42.50    8.20
  -8  -3  -3    3.50    1.80
  -8  -3  -3    2.70    1.90
  -8   3  -3    5.50    1.80
  -8   3  -3    3.40    1.90
  -9  -3  -3    0.90    1.30
  -9  -3  -3    0.60    1.50
  -9   3  -3    0.10    1.50
 -10   4   3   15.70    3.60
 -10   4   3   11.70    4.20
  -9  -4   3   -2.70    3.00
  -9  -4   3    1.70    4.50
  -9  -4   3   -3.70    2.90
  -9   4   3   -0.90    2.60
  -9   4   3    2.70    2.90
  -9   4   3   -1.60    3.20
  -8  -4   3    7.40    3.40
  -8  -4   3   15.50    4.50
  -8  -4   3    9.70    3.30
  -8   4   3    9.60    2.80
  -8   4   3    7.80    4.00
  -8   4   3   10.60    3.20
  -8   4   3   10.40    4.60
  -7  -4   3   44.40    9.00
  -7  -4   3   32.00    7.90
  -7  -4   3   40.50    7.60
  -7   4   3   29.60    5.30
  -7   4   3   43.10    5.30
  -7   4   3   43.80   10.20
  -7   4   3   39.40    5.70
  -6  -4   3    6.60    4.60
  -6  -4   3    9.20    5.90
  -6  -4   3    5.40    4.20
  -6  -4   3   21.50    6.20
  -6   4   3    9.30    3.20
  -6   4   3   23.70    6.50
  -6   4   3    9.50    3.30
  -6   4   3   13.90    3.70
   5  -4  -3  107.29    6.10
  -5  -4   3   93.09    7.20
   5   4  -3   93.39    7.10
   5   4  -3  105.99    6.90
   4  -4  -3  235.98   12.00
  -4  -4   3  236.48   12.70
   4   4  -3  259.27   12.30
  -4   4   3  266.57   12.40
   4   4  -3  261.87   12.30
   3  -4  -3   14.20    1.50
  -3   4   3   18.30    2.00
   3   4  -3   19.50    1.70
   2  -4  -3 2038.00   93.59
  -2  -4   3 2054.19   93.69
  -2   4   3 2167.78   93.69
   2   4  -3 2055.09   93.59
  -1  -4   3   54.29    3.10
   1  -4  -3   53.39    3.30
  -1   4   3   55.49    3.20
   1   4  -3   58.19    3.40
   0  -4   3   11.00    1.80
   0   4  -3   16.00    2.10
   0   4   3   14.30    1.90
   1  -4   3  210.78   10.80
   1   4   3  220.58   11.00
   1   4   3  215.98   10.80
  -1   4  -3  228.58   11.00
   2  -4   3    2.80    1.30
  -2  -4  -3    4.90    2.40
   2   4   3    0.10    1.60
   2   4   3    2.10    1.30
  -2   4  -3    4.70    2.00
   3  -4   3   68.09    5.90
   3   4   3   68.29    5.90
  -4  -4  -3   86.29    8.10
  -4  -4  -3   88.49    7.60
  -4   4  -3   84.69    8.20
  -4   4  -3   92.39    7.60
  -4   4  -3   93.59    7.20
  -5  -4  -3   29.70    6.10
  -5  -4  -3   30.80    5.00
  -5   4  -3   31.10    5.10
  -5   4  -3   30.80    5.00
  -5   4  -3   36.40    5.80
  -6  -4  -3  189.48   11.10
  -6  -4  -3  194.98   11.60
  -6   4  -3  179.48   10.80
  -6   4  -3  195.08   11.50
  -6   4  -3  179.18   10.90
  -7  -4  -3   70.99    6.20
  -7  -4  -3   63.89    6.10
  -7   4  -3   64.59    5.90
  -7   4  -3   64.99    7.80
  -7   4  -3   61.39    5.80
  -8  -4  -3   27.30    3.40
  -8  -4  -3   25.80    3.70
  -8   4  -3   23.40    3.50
  -8   4  -3   31.10    3.50
 -10  -5   3    0.30    2.50
 -10   5   3    3.60    2.10
 -10   5   3    2.30    2.30
  -9  -5   3    5.70    3.10
  -9  -5   3   -1.40    5.70
  -9  -5   3   12.70    4.80
  -9   5   3    0.60    3.10
  -9   5   3    0.00    2.60
  -9   5   3    6.10    4.30
  -8  -5   3   -3.10    3.50
  -8  -5   3    1.30    4.60
  -8  -5   3    5.90    3.50
  -8   5   3   -3.60    2.50
  -8   5   3    3.10    3.70
  -8   5   3   -0.10    2.50
  -8   5   3    1.40    2.50
  -7  -5   3   48.40    9.50
  -7  -5   3   50.79    7.00
  -7  -5   3   56.69   10.00
  -7  -5   3   65.89    8.30
  -7   5   3   56.69    6.10
  -7   5   3   62.79    6.20
  -7   5   3   48.40    7.00
  -7   5   3   57.89    6.00
  -6  -5   3  152.88   10.50
  -6  -5   3  144.69   11.00
  -6  -5   3  153.18   10.80
  -6   5   3  163.88    9.50
  -6   5   3  147.49    9.50
  -6   5   3  152.28    9.30
  -6   5   3  143.19   10.00
   5  -5  -3   45.30    4.30
  -5  -5   3   34.20    4.80
   5   5  -3   31.60    4.90
   5   5  -3   43.60    6.30
  -4  -5   3    2.30    2.50
   4  -5  -3    2.40    1.10
  -4   5   3    7.60    3.20
   4   5  -3    2.30    1.40
   4   5  -3    1.70    1.20
   3  -5  -3    6.80    1.40
  -3  -5   3    6.10    2.20
   3   5  -3    4.90    1.50
  -3   5   3    4.20    1.20
   2  -5  -3  735.93   34.50
  -2  -5   3  767.02   34.60
   2   5  -3  746.03   34.40
  -2   5   3  777.82   34.50
   1  -5  -3  511.85   24.30
  -1  -5   3  540.95   24.20
  -1   5   3  527.15   24.20
   1   5  -3  524.85   24.20
   0  -5   3   44.40    3.00
   0   5  -3   45.80    3.40
   0   5   3   47.40    3.10
   1  -5   3   93.19    5.40
  -1  -5  -3   89.79    6.00
   1   5   3  102.39    5.70
  -1   5  -3   97.49    5.80
   1   5   3   93.79    5.50
   2  -5   3    3.20    1.40
  -2  -5  -3    3.60    2.30
  -2   5  -3    2.20    1.50
   2   5   3    1.40    1.60
   2   5   3    2.50    1.70
  -3  -5  -3  301.27   15.10
   3  -5   3  298.17   15.30
   3   5   3  283.47   15.60
  -4  -5  -3   65.19    7.00
  -4  -5  -3   62.79    7.10
  -4   5  -3   55.99    6.30
  -4   5  -3   59.69    7.50
  -4   5  -3   68.19    6.50
  -5  -5  -3    2.40    3.30
  -5  -5  -3    4.20    2.90
  -5   5  -3    5.20    2.50
  -5   5  -3    5.00    2.90
  -5   5  -3    2.20    3.80
  -6  -5  -3  325.47   17.50
  -6  -5  -3  328.27   17.30
  -6   5  -3  310.07   16.90
  -6   5  -3  336.87   17.20
  -6   5  -3  341.27   17.50
  -7  -5  -3   -1.80    2.30
  -7  -5  -3    3.30    2.80
  -7   5  -3    2.30    2.20
  -7   5  -3    3.20    5.00
  -8  -5  -3   60.69    5.00
  -8  -5  -3   64.89    4.80
  -8   5  -3   65.39    6.70
  -8   5  -3   61.59    4.90
  -8   5  -3   64.39    5.10
 -10   6   3   12.50    4.00
 -10   6   3   13.30    3.50
  -9  -6   3    3.50    2.90
  -9   6   3    0.50    2.70
  -9   6   3   -1.00    2.10
  -9   6   3    1.50    2.40
  -9   6   3    4.40    4.40
  -8  -6   3    7.20    3.60
  -8  -6   3    5.90    3.80
  -8  -6   3   -2.70    5.00
  -8   6   3    8.50    2.90
  -8   6   3    1.20    2.70
  -8   6   3    6.40    3.70
  -8   6   3    1.50    2.50
  -7  -6   3  129.79   11.20
  -7  -6   3  128.09    9.60
  -7   6   3  133.09    8.90
  -7   6   3  143.99    9.80
  -7   6   3  140.59    9.10
  -7   6   3  133.69    8.70
  -6  -6   3   -0.70    4.80
  -6  -6   3   -3.70    4.40
  -6  -6   3   -1.00    4.20
  -6  -6   3    2.40    4.30
  -6   6   3   -2.30    2.80
  -6   6   3   -2.40    3.00
  -6   6   3    1.40    2.70
  -6   6   3   -1.50    2.90
   5  -6  -3   46.20    5.00
  -5  -6   3   44.00    4.80
  -5   6   3   42.10    5.80
   5   6  -3   40.10    6.30
  -5   6   3   39.30    6.10
  -5   6   3   37.70    6.90
  -4  -6   3  196.18   10.00
   4  -6  -3  177.78    9.40
   4   6  -3  190.98    9.70
   4   6  -3  186.98    9.80
  -4   6   3  183.08   10.10
  -3  -6   3    8.80    2.90
   3  -6  -3    6.30    1.70
  -2  -6   3   54.99    4.30
   2  -6  -3   63.99    3.60
  -2  -6   3   61.99    3.70
  -2   6   3   60.69    5.10
   2   6  -3   55.59    4.60
   1  -6  -3 1455.45   64.69
  -1  -6   3 1464.55   64.19
   1   6  -3 1354.06   64.19
  -1   6   3 1389.36   64.19
   0  -6   3  136.29    7.10
   0   6  -3  138.09    7.50
   0   6   3  140.39    7.20
  -1  -6  -3  956.40   44.70
   1  -6   3  925.01   44.40
   1   6   3 1016.90   44.80
  -1   6  -3  976.80   44.70
  -2  -6  -3   25.70    3.80
   2  -6   3   32.10    3.50
   2   6   3   28.50    3.70
  -3  -6  -3    2.20    4.60
  -3  -6  -3    3.40    2.30
   3   6   3    3.70    4.70
  -4  -6  -3    2.40    3.40
  -4  -6  -3   -4.90    3.60
  -4   6  -3   -1.00    3.30
  -4   6  -3   -3.80    3.60
  -4   6  -3    0.60    2.70
  -5  -6  -3   30.20    6.50
  -5  -6  -3   32.30    5.50
  -5   6  -3   39.30    6.20
  -5   6  -3   40.90    5.50
  -6  -6  -3   29.90    5.70
  -6  -6  -3   29.70    5.50
  -6   6  -3   26.70    4.80
  -6   6  -3   24.60    5.90
  -7  -6  -3    0.00    2.40
  -7   6  -3    3.30    3.30
  -7   6  -3   -2.20    2.70
  -7   6  -3   -0.30    2.10
  -8  -6  -3   15.50    3.20
  -8  -6  -3   16.30    3.60
  -8   6  -3   18.80    3.80
  -8   6  -3   14.30    3.10
  -8   6  -3   19.00    5.40
 -10   7   3    0.70    2.00
 -10   7   3    2.50    2.30
  -9  -7   3   21.30    6.00
  -9   7   3   23.60    4.20
  -9   7   3   17.60    4.30
  -9   7   3   19.60    5.00
  -8  -7   3  146.49    9.60
  -8   7   3  139.39    9.10
  -8   7   3  136.09    8.90
  -8   7   3  140.69    9.90
  -8   7   3  137.19    9.30
  -7  -7   3  146.09   12.60
  -7  -7   3  165.58   11.40
  -7   7   3  183.48   11.00
  -7   7   3  182.58   10.40
  -7   7   3  188.98   10.70
  -7   7   3  168.38   10.70
  -6  -7   3   -1.50    3.70
  -6  -7   3   -1.60    4.90
  -6  -7   3   24.90    8.70
  -6   7   3    0.80    3.00
  -6   7   3    3.30    2.70
  -6   7   3   11.50    4.40
  -6   7   3   -0.20    3.10
   5  -7  -3   26.60    5.10
  -5  -7   3   23.70    9.10
  -5   7   3   27.30    5.60
  -5   7   3   24.80    5.10
  -5   7   3   39.20    6.00
  -5   7   3   31.90    5.90
   5   7  -3   22.40    7.10
  -4  -7   3   51.99    4.50
   4  -7  -3   50.79    3.90
   4   7  -3   44.60    4.70
   4   7  -3   57.69    4.50
   3  -7  -3   86.19    5.20
  -3  -7   3   90.29    5.70
   3   7  -3   90.99    5.20
  -3   7   3   92.99    6.00
  -2  -7   3  158.08    8.10
  -2  -7   3  149.88    8.20
   2  -7  -3  155.38    8.00
  -2   7   3  159.28    8.10
   2   7  -3  160.58    8.00
  -1  -7   3  378.06   17.20
   1  -7  -3  369.66   17.40
  -1  -7   3  336.37   17.20
   1   7  -3  353.36   17.20
  -1   7   3  373.96   17.20
   0  -7  -3   99.09    6.20
   0  -7   3  109.49    5.70
   0  -7   3   90.19    5.90
   0   7   3  100.99    5.80
   0   7  -3  104.29    6.20
   1  -7   3 1120.19   50.79
   1  -7   3 1022.30   50.49
  -1  -7  -3 1098.69   50.89
   1   7   3 1140.29   50.99
  -1   7  -3 1148.29   51.09
   2  -7   3  117.09    7.00
  -2  -7  -3  115.39    7.10
   2   7   3  116.59    7.30
  -3  -7  -3   20.80    6.80
  -3  -7  -3   24.30    4.20
  -3   7  -3   28.10    6.40
  -4  -7  -3  133.09    9.50
  -4  -7  -3  127.99    9.90
  -4   7  -3  122.19    9.70
  -4   7  -3  152.18    9.40
  -4   7  -3  134.19    9.10
  -5  -7  -3   47.20    6.80
  -5  -7  -3   59.59    5.80
  -5   7  -3   50.19    6.30
  -5   7  -3   47.60    5.90
  -5   7  -3   49.90    5.80
  -6  -7  -3    8.20    3.10
  -6  -7  -3    7.60    3.30
  -6   7  -3   11.80    4.30
   6   7   3    5.80    4.70
  -6   7  -3    0.80    2.80
  -6   7  -3    5.60    2.90
  -7  -7  -3   30.80    8.00
  -7  -7  -3   23.20    4.50
  -7   7  -3   22.30    5.20
  -7   7  -3   17.00    4.40
  -7   7  -3   20.00    4.30
  -8  -7  -3    3.00    1.80
  -8   7  -3    3.80    2.10
  -8   7  -3    2.40    1.70
  -8   7  -3    3.80    2.60
 -10   8   3   10.30    3.70
 -10   8   3   11.00    3.00
  -9   8   3   47.90    5.50
  -9   8   3   48.60    6.70
  -9   8   3   53.69    5.30
  -8   8   3   23.90    6.40
  -8   8   3   23.30    4.60
  -8   8   3   41.00    6.10
  -8   8   3   31.80    5.00
  -7   8   3   25.80    5.50
  -7   8   3   36.30    6.20
  -7   8   3   30.80    5.20
  -7   8   3   30.70    5.30
  -6  -8   3  188.28   15.10
  -6  -8   3  218.88   12.00
  -6  -8   3  199.38   13.20
  -6   8   3  211.38   12.30
  -6   8   3  211.88   12.30
  -6   8   3  216.68   12.00
  -6   8   3  221.28   12.10
  -5  -8   3   24.40    4.50
  -5  -8   3   39.20    7.40
  -5   8   3   29.40    5.70
  -5   8   3   27.90    5.80
  -5   8   3   29.40    5.20
  -5   8   3   30.90    6.00
   4  -8  -3   99.69    6.40
  -4  -8   3  113.39    6.40
  -4   8   3   84.39    8.40
   4   8  -3   96.49    7.10
  -3  -8   3  170.98    8.90
   3  -8  -3  169.88    8.70
   3   8  -3  158.78    8.80
  -3   8   3  163.38    9.60
   2  -8  -3    0.80    1.10
  -2  -8   3    3.40    1.80
  -2  -8   3    0.50    1.10
   2   8  -3    2.40    1.20
  -2   8   3    1.80    1.20
  -1  -8   3  267.87   13.30
   1  -8  -3  263.67   13.80
   1  -8  -3  250.47   13.30
  -1  -8   3  294.97   13.30
  -1   8   3  275.17   13.30
   1   8  -3  272.17   13.30
   0  -8   3   88.89    5.00
   0  -8   3   76.29    5.20
   0  -8  -3   80.19    5.80
   0   8  -3   73.69    5.80
   0   8   3   80.99    5.20
   1  -8   3 1175.68   57.59
   1  -8   3 1319.47   58.09
  -1  -8  -3 1280.77   57.99
  -1   8  -3 1218.78   58.39
   1   8   3 1324.17   58.79
  -2  -8  -3  262.87   13.30
   2  -8   3  270.17   13.50
   2  -8   3  223.78   13.10
   2   8   3  271.47   13.80
  -3  -8  -3  116.99    9.70
  -3  -8  -3  125.09    9.80
  -3  -8  -3  149.59    8.30
  -3   8  -3  122.59    9.30
  -4  -8  -3   16.00    3.90
  -4  -8  -3   23.10    4.70
  -4  -8  -3   10.40    3.90
  -4   8  -3   18.50    5.50
  -4   8  -3   22.10    5.80
  -5  -8  -3    5.10    3.30
  -5  -8  -3   -0.30    3.00
  -5   8  -3    1.30    3.00
  -5   8  -3    7.80    3.20
  -5   8  -3    4.80    2.80
  -6  -8  -3   48.70    6.70
  -6  -8  -3   52.59    5.80
  -6   8  -3   49.40    6.00
  -6   8  -3   53.39    5.90
  -6   8  -3   42.40    5.30
  -7  -8  -3   56.99    6.60
  -7  -8  -3   58.39    5.40
  -7   8  -3   49.60    4.90
  -7   8  -3   50.99    5.90
  -7   8  -3   55.79    5.50
  -8  -8  -3    2.70    1.90
  -8  -8  -3   -0.70    2.10
  -8   8  -3    1.30    1.60
  -8   8  -3    3.50    2.60
 -10   9   3    3.60    2.00
  -9   9   3    3.70    2.50
  -9   9   3    6.30    3.50
  -9   9   3   13.60    4.10
  -8   9   3   -0.40    3.30
  -8   9   3   -0.20    2.30
  -8   9   3    1.00    2.70
  -7   9   3  214.78   12.80
  -7   9   3  220.68   12.60
  -7   9   3  219.38   12.80
  -6  -9   3   32.30    5.40
  -6  -9   3   28.50    5.50
  -6   9   3   29.30    5.70
  -6   9   3   18.00    4.90
  -6   9   3   25.00    5.00
  -5  -9   3   85.69    6.10
  -5  -9   3   67.79    8.50
  -5   9   3   74.49    7.50
  -5   9   3   81.49    7.50
  -5   9   3   79.89    7.40
   4  -9  -3   88.89    6.80
  -4  -9   3  105.69    6.40
  -4   9   3   97.89    8.10
  -3  -9   3   13.70    4.00
  -3  -9   3    7.40    2.20
   3  -9  -3   10.50    2.90
   3   9  -3   17.30    3.80
   2  -9  -3    2.70    1.50
  -2   9   3   13.00    3.10
   2   9  -3   12.20    3.00
  -1  -9   3  725.83   32.20
   1  -9  -3  690.53   32.30
  -1  -9   3  688.63   32.00
   1  -9  -3  662.63   32.10
   1   9  -3  665.73   32.10
  -1   9   3  694.03   32.10
   0  -9  -3  129.09    7.40
   0  -9   3  122.49    6.80
   0   9   3  124.39    7.20
   0   9  -3  105.29    8.00
   1  -9   3  182.48    9.90
  -1  -9  -3  184.18    9.90
   1  -9   3  169.28    9.40
  -2  -9  -3  268.97   13.10
   2  -9   3  243.58   12.90
  -2  -9  -3  227.98   14.30
  -2   9  -3  250.17   13.50
  -3  -9  -3   25.00    4.30
  -3  -9  -3   24.20    7.20
  -3  -9  -3   25.30    7.00
  -3   9  -3   16.90    4.60
  -3   9  -3   22.30    5.40
  -4  -9  -3    4.90    3.10
  -4  -9  -3   -3.60    3.50
  -4  -9  -3    4.20    3.70
  -4   9  -3    0.80    2.90
  -5  -9  -3    4.30    3.50
  -5  -9  -3   -2.00    3.00
  -5   9  -3    4.20    3.00
  -5   9  -3    1.70    3.80
  -6  -9  -3   23.10    5.20
  -6  -9  -3   16.60    5.30
  -6   9  -3   17.10    4.60
  -6   9  -3   14.50    4.80
  -6   9  -3   21.40    5.90
  -7  -9  -3   27.90    4.40
  -7  -9  -3   25.60    4.30
  -7   9  -3   21.10    3.90
  -7   9  -3   28.90    4.80
  -7   9  -3   14.40    4.80
  -8  -9  -3   26.50    3.30
  -8  -9  -3   21.90    5.20
 -10  10   3    0.70    2.20
 -10  10   3    2.40    1.90
  -9  10   3    4.40    2.50
  -9  10   3    3.40    3.40
  -9  10   3   -0.60    2.30
  -8  10   3   11.70    4.50
  -8  10   3    9.10    3.20
  -8  10   3    2.20    3.10
  -7 -10   3   -2.40    4.90
  -7  10   3    5.70    3.20
  -7  10   3   17.30    5.00
  -6 -10   3   78.09    6.80
  -6  10   3   67.39    7.00
  -6  10   3   72.89    7.00
  -6  10   3   64.49    6.80
  -5 -10   3    2.20    2.90
  -5 -10   3    0.10    4.40
  -5  10   3    1.50    2.90
  -5  10   3    0.70    3.50
  -4 -10   3    1.70    4.10
  -4 -10   3   -1.50    2.30
   4 -10  -3   -3.30    3.20
  -4  10   3    3.30    3.10
  -4  10   3    4.40    4.50
  -4  10   3   -2.80    4.40
  -3 -10   3    5.40    2.50
   3 -10  -3    0.70    1.80
  -3 -10   3   -2.90    2.30
   2 -10  -3   34.10    4.20
  -2 -10   3   40.10    3.80
  -2 -10   3   34.40    4.60
   2  10  -3   49.00    5.20
   1 -10  -3    0.80    2.60
  -1 -10   3   -1.50    2.00
   1 -10  -3    1.30    1.70
  -1 -10   3    0.10    1.50
   1  10  -3    6.10    3.40
   0 -10   3  959.00   44.00
   0 -10  -3  944.71   44.30
   0 -10   3  939.71   43.40
   0 -10  -3  928.91   43.70
   1 -10   3   18.60    3.90
   1 -10   3   11.40    3.80
  -1 -10  -3   13.80    3.60
   2 -10   3   80.59   10.00
  -2 -10  -3   80.39    8.60
  -2 -10  -3   88.39    6.20
  -2  10  -3   83.69    7.00
  -3 -10  -3   -5.20    4.30
  -3 -10  -3   -4.50    3.80
  -3 -10  -3    6.40    2.70
  -3  10  -3   -6.00    5.30
  -3  10  -3    0.90    2.70
  -3  10  -3   20.40    7.70
  -4 -10  -3    6.20    3.40
  -4 -10  -3   -1.10    4.70
  -4 -10  -3    3.20    3.20
  -4  10  -3    1.30    3.30
  -4  10  -3    0.60    3.00
  -5 -10  -3   19.20    5.50
  -5 -10  -3   17.70    5.90
  -5  10  -3   13.30    3.50
  -5  10  -3   23.50    5.50
  -6 -10  -3   13.50    3.40
  -6  10  -3    9.40    2.90
  -6  10  -3   20.80    7.40
  -6  10  -3   13.20    4.70
  -7 -10  -3    1.00    2.30
  -7 -10  -3    5.00    2.40
  -7  10  -3    5.90    2.50
  -7  10  -3    0.70    1.90
  -8 -10  -3    3.00    2.40
  -8 -10  -3    2.40    1.60
  -8  10  -3    5.90    2.30
  -9  11   3    2.00    2.20
  -9  11   3    1.30    3.20
  -9  11   3    3.20    2.40
  -8  11   3   15.10    4.30
  -8  11   3   20.80    5.00
  -8  11   3    9.50    3.30
  -7 -11   3   17.90    6.70
  -7  11   3   23.10    5.50
  -7  11   3   20.10    5.00
  -7  11   3   33.80    5.70
  -6 -11   3   11.20    5.20
  -6 -11   3   12.60    4.00
  -6  11   3   10.40    3.40
  -6  11   3   11.80    3.70
  -6  11   3    9.10    3.30
  -5 -11   3    3.00    4.50
  -5 -11   3    0.00    2.80
  -5  11   3    0.60    3.90
  -5  11   3   -6.80    3.60
  -4 -11   3   62.59    8.30
  -4 -11   3   77.69    5.70
  -4  11   3   76.49    8.30
  -4  11   3   77.69    7.30
  -4  11   3   61.89    9.40
  -3 -11   3  105.49    9.40
  -3 -11   3  132.79    7.20
   3 -11  -3  115.39    8.20
  -3 -11   3  104.19    9.20
  -3  11   3  112.39    8.80
   2 -11  -3  114.49    7.80
  -2 -11   3  123.79    8.20
  -2 -11   3  119.69    7.10
   2 -11  -3  103.19    8.40
   1 -11  -3   14.10    4.30
  -1 -11   3   12.00    4.20
  -1 -11   3   10.90    3.10
   1 -11  -3   16.40    4.70
   0 -11  -3  615.54   29.80
   0 -11  -3  604.64   28.90
   0 -11   3  617.64   28.70
   0 -11   3  601.94   29.30
  -1 -11  -3  531.35   26.90
   1 -11   3  548.95   25.90
  -1 -11  -3  570.44   26.30
   1 -11   3  546.95   26.90
  -1  11  -3  532.25   26.60
  -2 -11  -3   30.50    4.10
  -2 -11  -3   44.00   10.10
  -2 -11  -3   37.90    7.00
  -2  11  -3   24.20    5.40
  -3 -11  -3   10.60    3.90
  -3 -11  -3    9.20    3.10
  -3  11  -3    6.30    4.50
  -3  11  -3   10.60    5.00
  -3  11  -3   10.80    3.00
  -4 -11  -3   25.30    6.30
  -4 -11  -3   21.20    5.30
  -4 -11  -3   23.40    6.50
  -4  11  -3   15.40    5.40
  -4  11  -3   23.60    5.50
  -5 -11  -3  107.09    8.20
  -5 -11  -3  104.59    9.10
  -5  11  -3   89.69    7.60
  -5  11  -3   99.59    8.00
  -6 -11  -3    4.90    2.90
  -6  11  -3   -2.00    2.50
  -6  11  -3   -0.30    2.50
  -7 -11  -3   24.00    4.30
  -7 -11  -3   20.20    3.80
  -7  11  -3   28.40    4.30
  -8 -11  -3   21.30    3.10
  -8  11  -3   15.30    3.60
  -9  12   3    0.50    2.30
  -9  12   3    5.10    2.50
  -9  12   3    4.70    3.30
  -8  12   3    2.60    2.80
  -8  12   3   14.50    4.60
  -8  12   3    3.60    2.60
  -7 -12   3   82.39    8.20
  -7  12   3  104.69    8.00
  -7  12   3   96.79    7.60
  -7  12   3  103.59    7.80
  -6 -12   3  209.38   12.20
  -6 -12   3  187.38   13.60
  -6  12   3  211.38   12.40
  -6  12   3  212.58   12.30
  -6  12   3  198.98   12.20
  -5 -12   3   -0.30    4.80
  -5  12   3   19.10    6.40
  -5  12   3    8.60    4.00
  -4 -12   3   50.79    8.00
  -4 -12   3   53.59    5.00
  -4  12   3   56.39    9.20
  -4  12   3   58.99    6.60
   3 -12  -3   44.50    6.90
  -3 -12   3   46.10    4.40
  -3 -12   3   53.39    7.40
  -3  12   3   37.30    6.60
  -2 -12   3   40.00    4.10
   2 -12  -3   44.80    6.70
   2 -12  -3   31.80    6.50
  -2 -12   3   42.30    6.80
   2 -12  -3   31.50    6.50
  -2 -12   3   41.30    9.70
  -2  12   3   24.50    7.60
   1 -12  -3   43.90    7.20
   1 -12  -3   44.90    5.10
  -1 -12   3   50.79    7.30
  -1 -12   3   48.10    6.80
  -1 -12   3   46.60    4.20
   1 -12  -3   37.50    7.30
   0 -12  -3  281.67   15.60
   0 -12  -3  309.27   14.90
   0 -12   3  271.27   15.50
  -1 -12  -3    2.80    3.80
   1 -12   3    2.60    3.50
   1 -12   3    2.10    3.10
  -1 -12  -3    3.00    2.40
  -1  12  -3    3.10    3.30
  -2 -12  -3  269.57   13.80
  -2 -12  -3  217.68   17.60
  -2 -12  -3  257.57   14.70
  -2  12  -3  265.17   14.00
  -3 -12  -3   83.39   10.60
  -3 -12  -3  110.89   11.50
  -3 -12  -3  112.99    7.70
  -3  12  -3  102.39    9.70
  -3  12  -3   87.89    8.50
  -4 -12  -3  580.74   28.90
  -4 -12  -3  619.54   29.00
  -4 -12  -3  571.94   28.70
  -4  12  -3  564.24   29.00
  -4  12  -3  588.64   28.60
  -5 -12  -3    1.10    3.40
  -5 -12  -3    5.10    3.60
  -5  12  -3    1.10    2.80
  -6 -12  -3  126.89    9.10
  -6 -12  -3  134.19    8.30
  -6  12  -3   92.89   11.20
  -7 -12  -3   -1.00    1.90
  -7 -12  -3    5.20    3.40
  -9  13   3    6.10    2.20
  -9  13   3   -0.30    3.20
  -8  13   3    5.60    2.60
  -8  13   3    2.80    3.00
  -8  13   3    3.10    2.60
  -7 -13   3   -2.50    4.10
  -7  13   3    6.90    3.40
  -7  13   3    2.50    2.90
  -7  13   3    1.40    2.80
  -6 -13   3   50.39    9.00
  -6 -13   3   36.70    5.90
  -6  13   3   45.00    6.10
  -6  13   3   46.70    6.30
  -6  13   3   44.20    6.60
  -5 -13   3   33.20    5.30
  -5 -13   3   29.30    7.80
  -5  13   3   33.00    6.00
  -5  13   3   31.30    6.90
  -5  13   3   23.70    4.90
  -4 -13   3   33.10    7.10
  -4 -13   3   39.20    5.10
  -4  13   3   36.30    8.80
  -4  13   3   33.70    8.90
  -4  13   3   26.80    6.00
  -3 -13   3   -3.60    2.30
   3 -13  -3   -4.00    3.20
  -3 -13   3   -1.60    3.80
  -3  13   3   -0.80    3.30
  -2 -13   3   33.60    3.80
  -2 -13   3   37.30    6.60
   2 -13  -3   31.70    6.90
   2 -13  -3   45.80    7.30
  -2  13   3   31.00    7.00
  -1 -13   3   65.19    5.20
  -1 -13   3   66.29    7.60
   1 -13  -3   59.59    7.40
   1 -13  -3   65.09    6.00
  -1  13   3   68.89    9.20
   0 -13   3  306.27   16.80
   0 -13  -3  309.97   17.00
   0 -13   3  328.57   16.00
   0 -13  -3  325.77   16.30
  -1 -13  -3    4.10    2.70
  -1 -13  -3    1.00    3.90
   1 -13   3   -0.80    3.50
  -1  13  -3   -0.50    3.20
  -2 -13  -3    9.00    4.60
  -2  13  -3    6.60    3.20
  -3 -13  -3   18.80    6.50
  -3 -13  -3   27.40    5.90
  -3  13  -3   19.70    7.20
  -3  13  -3   14.60    5.00
  -4 -13  -3   18.00    5.20
  -4 -13  -3   22.00    6.00
  -4  13  -3   20.10    7.00
  -4  13  -3   10.90    4.60
  -5 -13  -3   91.29    8.00
  -5 -13  -3   83.49    8.80
  -5  13  -3   85.59    7.00
  -6 -13  -3   28.00    5.10
  -6 -13  -3   28.80    6.40
  -6  13  -3   32.70    4.80
  -7 -13  -3    0.90    1.80
  -7  13  -3    4.30    2.40
   9 -14  -3    2.00    1.90
  -9  14   3    1.30    3.40
  -9  14   3    1.60    2.30
   8 -14  -3   16.20    4.30
  -8  14   3   19.30    4.40
  -8  14   3   26.00    4.40
  -7 -14   3   25.70    6.10
  -7  14   3   25.60    5.10
  -7  14   3   17.60    6.30
  -7  14   3   23.30    5.80
  -6 -14   3    7.40    5.70
  -6 -14   3   14.60    5.20
  -6  14   3    7.80    4.30
  -6  14   3    8.00    4.50
  -6  14   3    8.60    3.40
  -5 -14   3    9.70    4.60
  -5 -14   3   16.80    4.70
  -5  14   3   10.10    3.40
  -5  14   3   13.40    4.00
  -5  14   3   13.00    4.90
  -4 -14   3    6.40    4.30
   4 -14  -3    3.70    3.60
  -4 -14   3    5.80    3.10
  -4  14   3    6.30    5.20
  -4  14   3    0.20    3.30
  -3 -14   3    1.10    2.90
  -3 -14   3    3.50    3.70
   3 -14  -3    3.00    3.30
  -3  14   3   -3.80    3.20
   2 -14  -3    1.40    3.60
  -2 -14   3   -0.40    2.30
  -2 -14   3    6.10    3.90
  -2  14   3   -4.00    3.90
  -1 -14   3  160.88    8.90
   1 -14  -3  158.48    9.50
   1 -14  -3  149.39   10.70
  -1 -14   3  154.48   10.30
  -1  14   3  137.99   11.60
   0 -14  -3   22.90    6.60
   0 -14   3   16.00    5.50
   0 -14  -3   14.20    4.30
   0 -14   3   13.60    4.10
   0  14   3   28.60   11.20
   0  14  -3   12.90    4.10
   1 -14   3   62.59    6.10
  -1 -14  -3   62.19    5.70
  -1 -14  -3   76.59    8.10
  -1  14  -3   64.29    6.70
  -2 -14  -3   39.80    4.90
  -2 -14  -3   26.40    7.20
  -3 -14  -3   12.60    5.00
  -3 -14  -3   17.10    4.80
  -3  14  -3   23.00    6.90
  -3  14  -3   14.60    5.10
  -4 -14  -3  134.39    9.20
  -4 -14  -3  147.89    9.70
  -4  14  -3  127.39    9.70
  -4  14  -3  126.69    8.70
  -5 -14  -3    0.00    3.40
  -5  14  -3    0.10    2.40
  -6 -14  -3   35.50    4.60
  -6  14  -3   32.20    4.40
  -7 -14  -3   11.00    3.50
  -7  14  -3    4.50    1.90
   8 -15  -3   -0.10    2.10
  -8  15   3    3.40    2.20
  -8  15   3    5.30    2.50
  -7 -15   3   27.20    6.40
  -7  15   3   36.30    5.30
  -7  15   3   25.80    4.50
  -6 -15   3   68.69   11.90
  -6 -15   3   75.59    7.00
   6 -15  -3   99.89    7.90
  -6  15   3   80.09    7.40
  -6  15   3   86.59    7.10
  -5 -15   3    4.10    3.10
  -5 -15   3    5.10    4.70
   5 -15  -3   -2.10    3.30
  -5  15   3   -2.50    3.80
  -5  15   3    2.80    3.10
   4 -15  -3   33.30    5.90
  -4 -15   3   19.70    4.60
  -4 -15   3   19.70    7.10
  -3 -15   3   51.39    7.10
  -3 -15   3   52.99    5.40
   3 -15  -3   46.30    6.80
  -3  15   3   46.70    6.50
  -2 -15   3   48.80    5.40
   2 -15  -3   49.50    7.10
  -2 -15   3   32.10    6.50
  -2  15   3   49.10    7.10
   1 -15  -3    2.30    3.80
  -1 -15   3    2.10    2.70
   1 -15  -3    4.10    3.70
  -1 -15   3    1.50    3.80
  -1  15   3    0.60    4.60
   0 -15  -3    0.40    3.80
   0 -15   3   -0.50    3.20
   0 -15   3   -0.30    3.00
   0 -15  -3    4.40    2.80
   0  15  -3    4.30    3.90
   0  15   3   11.70    6.30
  -1 -15  -3  228.58   12.70
  -1 -15  -3  224.88   13.90
   1 -15   3  224.58   12.70
  -1  15  -3  223.68   12.90
  -2 -15  -3  227.68   12.70
  -2 -15  -3  231.08   13.50
  -2  15  -3  204.78   12.50
  -3 -15  -3  145.99   10.80
  -3 -15  -3  147.39   10.20
  -3  15  -3  146.39    9.60
  -3  15  -3  143.89   10.30
  -4 -15  -3    1.50    3.00
  -4 -15  -3    6.60    3.60
  -4  15  -3    7.40    2.70
  -4  15  -3    6.70    3.70
  -5 -15  -3   -2.10    2.80
  -5  15  -3   -3.20    4.70
  -6 -15  -3   14.50    4.20
  -7 -15  -3    1.70    2.00
  -7  15  -3   -0.10    1.70
   8 -16  -3    4.80    2.10
  -8  16   3   -1.10    2.40
  -8  16   3    4.10    2.20
   7 -16  -3    3.80    2.60
  -7 -16   3    6.20    4.60
  -7  16   3    2.70    2.40
  -7  16   3    3.20    2.80
   6 -16  -3   21.90    5.50
  -6 -16   3   14.50    3.90
  -6  16   3   24.40    6.60
  -6  16   3   10.30    3.30
  -5 -16   3  294.97   15.90
  -5 -16   3  268.57   15.70
   5 -16  -3  296.57   15.80
  -5  16   3  290.77   15.80
  -5  16   3  262.47   15.90
  -4 -16   3  244.38   14.10
   4 -16  -3  241.58   13.80
  -4  16   3  233.48   14.20
  -3 -16   3   59.69    7.00
  -3 -16   3   54.79    5.70
   3 -16  -3   64.79    7.50
  -3  16   3   59.79    6.90
  -2 -16   3   75.99    7.20
  -2 -16   3   71.99    6.10
   2 -16  -3   61.49    7.60
  -2  16   3   76.39    7.60
   1 -16  -3   10.30    4.00
  -1 -16   3   14.60    4.30
   1 -16  -3   13.20    4.30
  -1 -16   3   10.20    4.00
   1  16  -3   25.90    8.10
  -1  16   3   14.90    4.70
   0 -16  -3  219.18   11.90
   0 -16  -3  202.18   12.30
   0 -16   3  203.58   11.80
   0  16   3  200.08   14.40
   1 -16   3   18.40    6.50
  -1 -16  -3   16.00    4.60
  -1 -16  -3   10.50    4.00
  -1  16  -3   23.10    6.10
  -2 -16  -3   25.00    7.00
  -2 -16  -3   26.80    5.50
  -2  16  -3   29.30    5.70
  -3 -16  -3   89.29    7.60
  -3 -16  -3   99.99    8.60
  -3  16  -3  107.09    8.40
  -3  16  -3  102.59    8.00
  -4 -16  -3   -5.90    3.40
  -4  16  -3    1.90    3.40
  -4  16  -3    3.70    3.30
  -5 -16  -3    6.80    2.90
  -5  16  -3    5.20    2.60
  -5  16  -3    2.40    3.70
  -6 -16  -3   14.50    4.00
   8 -17  -3    2.00    2.20
  -8  17   3   10.50    3.50
  -8  17   3    1.40    2.80
  -7 -17   3   38.90    6.70
   7 -17  -3   48.70    5.00
  -7  17   3   50.89    4.70
  -7  17   3   55.29    5.90
  -6 -17   3   30.70    5.40
   6 -17  -3   21.50    5.20
  -6  17   3   19.50    4.70
  -6  17   3   18.60    6.20
   5 -17  -3   54.59    6.40
  -5 -17   3   47.30    5.70
  -5 -17   3   50.39    7.60
  -5  17   3   56.19    6.40
   4 -17  -3   -1.00    3.40
  -4 -17   3    3.00    4.00
  -4 -17   3   -3.30    3.00
  -4  17   3    0.40    3.30
  -3 -17   3   11.90    6.10
  -3 -17   3    9.80    3.80
   3 -17  -3   11.40    3.90
  -3  17   3    7.30    3.80
   2 -17  -3   91.89    8.30
  -2 -17   3   82.39    7.90
  -2 -17   3   96.49    7.00
  -2  17   3   79.29    8.20
   1 -17  -3    0.00    3.90
   1 -17  -3    5.80    4.30
  -1 -17   3    2.70    3.20
  -1 -17   3    5.10    3.20
  -1  17   3   -3.20    4.30
   1  17  -3   -7.80    4.90
   0 -17  -3   16.30    4.20
   0 -17   3   17.80    5.30
   0 -17  -3   18.80    5.40
   0  17   3    9.70    5.80
   1 -17   3   89.79    9.10
  -1 -17  -3  104.59    8.80
  -1 -17  -3   81.99    7.40
  -1  17  -3   92.59    8.10
  -2 -17  -3   24.20    7.40
  -2 -17  -3    8.00    3.50
  -2  17  -3    7.70    3.40
  -3 -17  -3  160.48   10.10
  -3 -17  -3  124.99    9.20
  -3  17  -3  147.49    9.30
  -3  17  -3  142.09   10.00
  -4 -17  -3    2.10    3.40
  -4  17  -3    6.70    3.30
  -5 -17  -3   49.20    5.60
  -5  17  -3   59.79    5.10
  -5  17  -3   42.40    7.00
  -6 -17  -3    3.60    2.30
  -6  17  -3   -1.70    1.90
  -7 -18   3   23.90    6.40
  -7  18   3   17.30    3.50
  -7  18   3   10.20    3.60
   6 -18  -3   23.60    4.80
  -6  18   3   24.30    4.10
  -6  18   3   36.50    8.20
  -5 -18   3    7.70    4.20
   5 -18  -3    3.00    3.50
  -5 -18   3    4.50    3.70
  -5  18   3    5.80    2.70
   4 -18  -3   -3.30    3.30
  -4 -18   3    2.50    4.00
  -4 -18   3    1.60    3.30
  -4  18   3    6.30    3.20
  -3 -18   3   -1.00    3.70
   3 -18  -3    3.50    4.20
  -3 -18   3    1.60    3.10
  -3  18   3    1.80    3.40
  -2 -18   3   50.89    5.80
  -2 -18   3   42.60    6.30
   2 -18  -3   43.20    7.30
  -2  18   3   44.70    6.60
   1 -18  -3   33.10    6.90
   1 -18  -3   31.40    7.40
  -1  18   3   44.50    7.50
   0 -18   3   28.80    9.50
   0 -18  -3   10.10    4.40
   0 -18  -3    4.40    3.60
   0  18  -3    1.80    5.00
   0  18   3   27.90    9.00
  -1 -18  -3   63.89    7.50
  -1 -18  -3   54.09    6.20
  -1  18  -3   58.49    6.90
  -2 -18  -3   10.10    4.30
  -2 -18  -3    2.60    3.30
  -2  18  -3    9.90    4.00
  -2  18  -3    7.30    3.40
  -3 -18  -3   42.70    5.60
  -3 -18  -3   30.40    6.90
  -3  18  -3   54.79    6.20
  -3  18  -3   38.50    5.80
  -4 -18  -3   -0.90    2.90
  -4  18  -3   -1.60    3.00
  -4  18  -3   -2.40    2.30
  -5 -18  -3   12.20    4.80
  -5  18  -3   11.70    4.00
  -6 -18  -3   -0.40    2.40
  -6  18  -3   -0.10    1.70
   7 -19  -3   19.20    3.70
  -7  19   3    9.90    3.20
   6 -19  -3   22.90    4.50
  -6 -19   3   12.50    3.80
  -6  19   3   16.10    3.50
  -5 -19   3    2.70    4.40
  -5  19   3    1.90    2.60
   4 -19  -3   24.90    6.10
  -4 -19   3   21.00    5.20
  -4  19   3   13.20    3.70
   3 -19  -3  224.38   12.50
  -3 -19   3  185.48   11.90
  -3  19   3  216.48   12.50
   2 -19  -3  327.37   16.90
  -2 -19   3  280.87   16.20
  -2  19   3  313.77   16.80
  -1 -19   3   24.90    5.50
   1 -19  -3   22.20    6.60
   0 -19  -3    5.60    3.80
   0 -19   3    2.10    4.30
   0 -19  -3    4.40    3.90
   0  19  -3    0.70    4.50
   0  19   3   -0.90    5.00
  -1 -19  -3  130.59    9.30
  -1 -19  -3  151.58    9.90
  -1  19  -3  146.19   10.00
  -2 -19  -3  106.99    8.20
  -2 -19  -3  119.09    9.20
  -2  19  -3  114.99    8.30
  -2  19  -3  131.09    8.90
  -3 -19  -3    1.50    3.40
  -3  19  -3    3.10    2.70
  -3  19  -3    2.30    3.00
  -4 -19  -3    6.10    3.00
  -4  19  -3   -0.90    2.80
  -4  19  -3    3.60    2.60
  -5 -19  -3   -3.20    2.70
  -5  19  -3    1.30    1.90
  -6 -20   3   22.20    5.50
   6 -20  -3   20.00    4.30
  -6  20   3   24.30    4.50
   5 -20  -3   -1.70    2.70
  -5 -20   3   -1.30    2.80
  -5  20   3    1.60    2.20
  -4 -20   3    2.80    3.40
   4 -20  -3    5.60    3.30
  -4  20   3    3.20    2.70
   3 -20  -3   59.69    6.70
  -3 -20   3   46.40    5.80
  -3  20   3   54.19    6.30
  -2 -20   3    3.60    3.70
   2 -20  -3   -3.10    3.50
  -2  20   3    6.70    3.60
  -1 -20   3   67.19    6.90
   1 -20  -3   82.19    7.70
  -1  20   3   73.69    8.20
   0 -20   3  121.79   10.10
   0 -20  -3  115.49    9.40
   0 -20  -3  149.99    9.90
   0  20   3  115.09   11.50
  -1 -20  -3   17.60    6.50
  -1 -20  -3   21.60    5.40
  -1  20  -3   13.20    5.10
  -2 -20  -3    1.40    3.20
  -2 -20  -3   -0.90    3.30
  -2  20  -3   -3.50    3.20
  -2  20  -3    3.50    2.90
  -3 -20  -3    5.20    3.10
  -3  20  -3    2.10    2.40
  -3  20  -3   -0.40    2.60
  -4 -20  -3   24.30    4.90
  -4  20  -3   28.20    4.60
  -4  20  -3   28.80    4.80
  -5 -20  -3   28.10    5.30
  -5  20  -3   19.90    3.90
   6 -21  -3    4.30    2.60
  -6  21   3    3.60    1.80
  -5 -21   3   20.00    4.90
   5 -21  -3   24.90    4.40
  -5  21   3   25.50    4.60
   4 -21  -3   -0.60    2.90
  -4  21   3   -1.50    3.00
  -3 -21   3   -1.50    3.30
   3 -21  -3   -0.30    3.20
  -3  21   3    2.10    2.80
   2 -21  -3   15.70    5.40
  -2 -21   3   22.60    5.50
  -2  21   3   23.00    5.40
   1 -21  -3   20.70    6.20
  -1 -21   3   20.50    6.10
  -1  21   3   20.90    6.40
   0 -21  -3   29.60    6.30
  -1 -21  -3   18.20    6.20
  -1  21  -3   25.90    4.90
  -2 -21  -3    6.80    3.30
  -2  21  -3    5.40    3.60
  -2  21  -3   -0.20    2.60
  -3 -21  -3    3.00    3.30
  -3  21  -3   -0.70    2.70
  -3  21  -3    1.70    2.30
  -4 -21  -3   -3.40    3.10
  -4  21  -3    0.30    2.50
   5 -22  -3   14.00    4.20
  -5 -22   3   15.40    5.10
  -5  22   3   19.70    3.20
   4 -22  -3   14.90    4.50
  -4 -22   3   15.50    4.80
  -4  22   3   18.90    4.10
   3 -22  -3    8.00    2.90
  -3 -22   3   21.10    7.10
  -3  22   3    4.80    2.60
   2 -22  -3    9.20    3.00
  -2 -22   3   11.70    4.10
  -2  22   3   22.00    5.10
  -1 -22   3  107.89   12.10
   1 -22  -3  100.39    7.80
  -1  22   3  102.69    8.20
   0 -22  -3   -5.10    3.40
   0  22  -3    4.60    2.90
  -1 -22  -3    0.70    3.20
  -1  22  -3    3.10    2.70
  -2 -22  -3    2.40    3.20
  -2  22  -3    3.60    2.20
  -3 -22  -3   35.60    5.50
  -3  22  -3   43.00    4.40
   4 -23  -3    8.20    3.30
   4  23  -3    5.10    4.00
  -3 -23   3   41.40    5.80
   3 -23  -3   30.50    4.90
  -3  23   3   38.90    4.50
  -2 -23   3    4.60    4.20
   2 -23  -3    1.10    2.90
  -2  23   3    6.70    2.80
   1 -23  -3   35.30    5.40
  -1 -23   3   20.90    9.50
   1  23  -3   30.10    5.40
  -1  23   3   28.00    6.40
   0 -23  -3    2.00    3.40
   0  23  -3    4.80    2.40
  -1  23  -3    1.70    4.20
  -2 -23  -3    6.10    3.70
  -2  23  -3    3.30    2.20
  -3  23  -3   10.00    3.70
   3 -24  -3    5.60    3.00
   3  24  -3    0.60    2.90
  -3  24   3   11.40    3.90
   2 -24  -3    1.30    2.90
   2  24  -3   -0.60    2.30
  -2  24   3    3.80    2.80
   1 -24  -3    2.10    3.50
   1  24  -3   -1.20    3.10
   0 -24  -3   31.30    5.50
   0  24  -3   17.50    3.80
  -1 -24  -3   57.39    6.50
  -1  24  -3   46.10    4.30
  -2  24  -3   22.30    3.40
   2  25  -3    3.60    2.40
   1  25  -3   17.60    3.50
   0  25  -3   12.20    3.10
 -10   0   4   -3.70    2.90
 -10   0   4    1.60    2.00
  -9   0   4  115.89    8.30
  -9   0   4  132.99    8.80
  -9   0   4  117.59    8.60
  -8   0   4  108.19    8.30
  -8   0   4  100.69    7.90
  -8   0   4  115.09    8.20
  -8   0   4  100.29    9.00
  -7   0   4  119.69    8.70
  -7   0   4  121.09    9.10
  -7   0   4  118.29    8.70
  -7   0   4  119.19    9.30
  -6   0   4    4.40    3.70
  -6   0   4    5.10    3.20
  -6   0   4    6.20    4.90
  -6   0   4    2.40    3.60
  -1   0   4 2547.84  114.59
   0   0   4  521.05   24.00
   1   0   4  169.48    8.30
   1   0   4  146.69    8.60
   2   0   4  133.99    7.50
   2   0   4  116.49    7.40
   3   0   4  242.78   13.90
   3   0   4  211.38   11.80
  -4   0  -4  114.49    8.40
  -4   0  -4  112.09    7.80
   4   0   4  106.39    7.80
  -5   0  -4   80.99    6.80
  -5   0  -4   83.29    6.70
  -6   0  -4    0.70    3.80
  -6   0  -4   -2.80    2.60
  -7   0  -4    7.40    2.90
  -7   0  -4   11.20    4.00
  -8   0  -4   40.50    3.80
  -8   0  -4   45.90    3.80
 -10  -1   4   21.50    4.90
 -10   1   4   14.40    3.80
  -9  -1   4   24.40    6.10
  -9  -1   4   14.80    5.00
  -9  -1   4   20.00    6.00
  -9   1   4   22.70    5.60
  -9   1   4   25.20    5.00
  -9   1   4   13.30    3.20
  -8  -1   4    3.90    3.50
  -8  -1   4    3.90    2.90
  -8  -1   4    5.50    4.00
  -8  -1   4    4.60    3.40
  -8   1   4    0.40    3.00
  -8   1   4    3.80    3.10
  -8   1   4    2.50    3.00
  -8   1   4    6.90    3.90
  -7  -1   4   28.20    6.20
  -7  -1   4   37.00    5.80
  -7  -1   4   33.20    6.70
  -7  -1   4   46.10    7.10
  -7   1   4   29.70    6.80
  -7   1   4   40.30    5.70
  -7   1   4   23.10    6.40
  -7   1   4   28.10    5.50
  -6  -1   4   28.00    6.60
  -6  -1   4   23.00    6.60
  -6  -1   4   20.00    5.90
  -6   1   4   16.60    5.50
  -6   1   4   19.50    7.40
  -6   1   4   16.70    3.60
  -6   1   4   28.60    6.40
  -1  -1   4   49.60    2.70
  -1   1   4   48.50    2.80
  -1   1   4   49.00    2.80
   0  -1   4 1042.10   46.80
   0   1   4  985.80   46.70
   0   1  -4 1055.69   46.80
   1  -1   4   20.90    3.50
   1  -1   4   21.50    2.80
   1   1   4   24.30    3.80
   1   1   4   24.80    2.70
  -1   1  -4   26.60    2.80
   2  -1   4  148.49    8.20
   2  -1   4  120.69    7.80
   2   1   4  146.19    8.00
   2   1   4  135.09    8.00
   3  -1   4   32.30    4.70
  -3  -1  -4   34.00    5.60
   3  -1   4   22.00    5.20
   3   1   4   39.90    9.40
   3   1   4   38.40    4.40
  -4  -1  -4   84.69    6.80
   4  -1   4   93.79    8.00
  -4  -1  -4   79.79    7.50
  -4   1  -4   97.49    7.40
   4   1   4   90.39    6.80
  -4   1  -4   87.39    7.60
  -5  -1  -4    7.80    2.90
  -5  -1  -4    7.10    2.60
  -5   1  -4   12.90    4.90
  -5   1  -4   15.20    4.90
  -6  -1  -4  106.29    8.70
  -6  -1  -4  127.69    8.30
  -6   1  -4  105.19    8.30
  -6   1  -4  113.29    8.00
  -7  -1  -4  249.28   14.50
  -7  -1  -4  257.37   15.60
  -7   1  -4  259.97   14.50
  -7   1  -4  262.07   14.00
  -8  -1  -4    1.10    1.60
  -8  -1  -4    2.00    2.10
  -8   1  -4    3.70    2.00
  -8   1  -4    1.00    1.80
 -10  -2   4    3.50    3.20
 -10  -2   4    2.20    2.20
 -10   2   4   -2.30    2.60
  -9  -2   4   69.09    6.40
  -9  -2   4   71.79    7.30
  -9   2   4   71.89    6.90
  -9   2   4   67.99    6.20
  -9   2   4   66.89    6.40
  -8  -2   4  140.39   10.60
  -8  -2   4  149.39    9.90
  -8  -2   4  150.38    9.80
  -8  -2   4  145.89   10.20
  -8   2   4  149.09    9.60
  -8   2   4  148.09    9.80
  -8   2   4  148.79    9.80
  -8   2   4  156.48   10.00
  -7  -2   4   74.79    7.30
  -7  -2   4   65.19    8.00
  -7  -2   4   75.09    7.40
  -7  -2   4   87.99    8.90
  -7   2   4   88.29    7.20
  -7   2   4   68.69   10.80
  -7   2   4   81.79    7.70
  -6  -2   4  227.58   13.20
  -6  -2   4  227.58   13.50
  -6  -2   4  216.78   12.90
  -6   2   4  241.48   12.90
  -6   2   4  238.78   13.10
  -6   2   4  216.58   12.50
  -6   2   4  227.58   13.20
   5  -2  -4  432.06   20.00
   5   2  -4  429.36   20.30
  -1  -2   4 3385.86  158.68
  -1   2   4 3347.36  158.68
  -1   2   4 3715.83  158.78
   1   2  -4 3678.43  158.78
   0  -2   4 1344.97   61.29
   0   2  -4 1365.56   61.39
   0   2   4 1350.46   61.29
   0   2   4 1344.57   61.39
   1  -2   4   32.60    3.50
   1  -2   4   39.40    3.90
  -1   2  -4   35.80    3.40
   1   2   4   35.30    3.20
   2  -2   4   12.50    3.70
   2  -2   4   13.30    3.70
   2   2   4   16.00    3.40
   3  -2   4  195.68   10.50
  -3  -2  -4  171.88   11.20
   3   2   4  205.18   10.60
  -4  -2  -4   18.60    6.00
  -4  -2  -4   16.60    4.40
   4   2   4   10.00    3.20
  -4   2  -4   21.20    4.80
  -4   2  -4   13.40    4.30
  -4   2  -4   17.40    5.20
  -5  -2  -4    3.40    2.30
  -5  -2  -4    5.80    3.00
  -5   2  -4    3.50    2.70
  -5   2  -4    2.10    2.40
  -5   2  -4    2.90    4.10
  -6  -2  -4   -0.50    2.50
  -6   2  -4    4.80    2.50
  -6   2  -4    0.40    2.60
  -7  -2  -4   23.20    4.20
  -7  -2  -4   17.90    4.20
  -7   2  -4   23.30    3.90
  -7   2  -4   28.10    4.20
  -8  -2  -4   35.40    4.10
  -8  -2  -4   40.70    3.60
  -8   2  -4   42.60    3.70
  -8   2  -4   34.50    3.60
 -10  -3   4    5.40    3.60
 -10  -3   4    3.30    2.40
 -10   3   4    1.90    2.50
 -10   3   4    4.10    2.20
  -9  -3   4   64.69    7.60
  -9  -3   4   68.79    6.50
  -9  -3   4   71.39    7.10
  -9   3   4   71.79    6.70
  -9   3   4   56.99    6.20
  -9   3   4   71.29    6.40
  -8  -3   4   88.29    8.00
  -8  -3   4   71.59    8.50
  -8  -3   4   85.89    7.50
  -8  -3   4   85.29    8.60
  -8   3   4   82.09    7.30
  -8   3   4   70.49    8.10
  -8   3   4   90.49    7.50
  -8   3   4  100.59    7.90
  -7  -3   4   -5.40    3.20
  -7  -3   4    2.80    3.80
  -7  -3   4   -1.50    3.70
  -7   3   4    2.60    2.90
  -7   3   4   -2.00    3.20
  -7   3   4    1.60    3.50
  -7   3   4    0.50    2.80
  -6  -3   4    9.20    3.80
  -6  -3   4    2.30    3.80
  -6  -3   4    5.10    4.50
  -6   3   4    5.60    3.40
  -6   3   4    7.00    3.20
  -6   3   4    5.10    3.20
  -6   3   4    1.00    3.40
   5  -3  -4  449.06   21.80
   5   3  -4  480.35   22.10
  -4  -3   4  101.89    6.50
  -1  -3   4   15.70    1.50
  -1   3   4   16.40    1.50
   1   3  -4   15.30    1.80
  -1   3   4   13.80    1.50
   0  -3   4  267.07   13.10
   0   3   4  261.57   13.10
   0   3  -4  288.77   13.20
   0   3   4  278.57   13.20
   1  -3   4  268.77   14.00
   1  -3   4  294.47   15.00
  -1   3  -4  292.27   14.20
   1   3   4  287.77   14.20
   2  -3   4   30.30    4.60
   2  -3   4   39.80    4.20
   2   3   4   32.00    4.10
  -3  -3  -4   17.10    4.20
   3  -3   4   25.20    4.50
  -3  -3  -4   24.00    5.40
  -4  -3  -4   61.99    6.90
  -4  -3  -4   60.39    6.50
  -4   3  -4   68.69    6.60
  -4   3  -4   52.39    7.30
   4   3   4   67.89    6.00
  -5  -3  -4   50.09    5.90
  -5  -3  -4   53.79    5.70
  -5   3  -4   43.60    5.60
  -5   3  -4   40.90    7.10
   5   3   4   49.20    6.50
  -5   3  -4   39.70    5.50
  -6  -3  -4   14.00    4.20
  -6  -3  -4    5.00    2.90
  -6   3  -4    2.50    2.40
  -6   3  -4    6.90    2.80
  -6   3  -4    3.60    3.90
  -7  -3  -4   38.60    4.90
  -7  -3  -4   39.00    4.90
  -7   3  -4   36.80    4.50
  -7   3  -4   42.90    4.50
  -8  -3  -4    6.90    2.70
  -8  -3  -4    9.20    2.70
  -8   3  -4    8.90    2.80
 -10  -4   4    3.90    2.70
 -10  -4   4    0.00    4.20
 -10   4   4    3.60    2.40
 -10   4   4    3.90    2.10
  -9  -4   4    6.60    5.50
  -9   4   4   -2.00    3.90
  -9   4   4   -1.70    2.70
  -9   4   4    4.30    2.60
  -9   4   4    0.00    2.60
  -8  -4   4  121.39    8.40
  -8  -4   4   90.29    9.40
  -8  -4   4  103.39    8.80
  -8   4   4  115.79    7.90
  -8   4   4  107.69    8.00
  -8   4   4  107.99    8.70
  -8   4   4  103.99    8.30
  -7  -4   4   23.80    6.30
  -7   4   4   15.20    5.10
  -7   4   4   27.30    4.90
  -7   4   4   27.90    7.40
  -7   4   4   25.90    6.50
  -6  -4   4   23.90    6.70
  -6  -4   4   20.80    4.70
  -6  -4   4   26.70    6.40
  -6   4   4   13.50    4.90
  -6   4   4   24.60    5.90
  -6   4   4   17.60    3.50
  -6   4   4   29.90    6.00
  -5  -4   4    1.40    3.10
   4  -4  -4   34.20    2.50
  -4  -4   4   34.10    4.00
   4   4  -4   35.60    2.90
   4   4  -4   36.70    2.50
  -4   4   4   29.50    2.90
  -3  -4   4    2.90    2.10
  -2  -4   4  593.94   28.00
  -2  -4   4  601.54   28.60
   2   4  -4  623.54   28.00
  -2   4   4  636.34   28.00
  -1  -4   4  249.38   11.60
   1   4  -4  236.98   11.70
  -1   4   4  252.97   11.70
   0  -4   4  182.08    8.70
   0  -4   4  151.18    9.00
   0   4   4  186.48    8.90
   0   4  -4  182.78    8.90
   0   4   4  166.98    8.70
   1  -4   4   15.00    3.30
   1  -4   4   19.50    2.80
   1   4   4   17.60    3.30
  -1   4  -4   16.90    3.40
   1   4   4   20.30    2.80
   2  -4   4    1.50    2.40
   2  -4   4   11.30    3.70
   2   4   4    1.40    1.90
  -3  -4  -4  136.69   10.00
   3  -4   4  154.78    8.60
  -3  -4  -4  131.59    9.30
  -3   4  -4  140.49   10.50
  -4  -4  -4  124.19    8.70
  -4  -4  -4  119.89    9.20
  -4   4  -4  126.09    9.00
  -4   4  -4  120.59    9.40
  -4   4  -4  125.79    8.70
  -5  -4  -4    5.90    3.00
  -5  -4  -4    6.50    2.80
   5   4   4   11.00    4.00
  -5   4  -4    4.80    2.90
  -5   4  -4    8.70    3.40
  -5   4  -4   16.50    4.90
  -6  -4  -4  280.07   15.00
  -6  -4  -4  281.57   14.90
  -6   4  -4  273.47   15.20
  -6   4  -4  269.57   14.60
  -6   4  -4  264.87   14.60
  -7  -4  -4  160.18    9.30
  -7  -4  -4  157.48    9.50
  -7   4  -4  159.18    9.10
  -7   4  -4  156.98    9.10
  -7   4  -4  151.88   11.00
  -8  -4  -4   16.20    4.00
  -8  -4  -4    6.30    1.70
  -8   4  -4   12.50    2.60
  -8   4  -4    8.80    3.00
 -10  -5   4    6.90    3.10
 -10   5   4    6.00    2.10
 -10   5   4    5.30    2.50
  -9  -5   4    7.60    3.20
  -9  -5   4   13.00    4.40
  -9   5   4   10.90    3.10
  -9   5   4    6.30    3.80
  -9   5   4    6.10    3.20
  -8  -5   4    4.50    3.90
  -8  -5   4    5.60    3.70
  -8  -5   4   11.90    4.80
  -8   5   4    1.80    2.70
  -8   5   4    3.50    2.90
  -8   5   4    3.20    2.80
  -8   5   4    8.80    3.60
  -7  -5   4    7.10    4.60
  -7  -5   4   10.70    3.90
  -7   5   4    4.10    3.00
  -7   5   4    7.40    3.40
  -7   5   4    7.40    2.90
  -7   5   4    9.10    2.90
  -6  -5   4   28.10    8.90
  -6  -5   4   24.10    6.90
  -6  -5   4   25.50    6.80
  -6   5   4   29.10    5.50
  -6   5   4   21.40    5.20
  -6   5   4   32.60    5.90
  -6   5   4   23.00    5.50
  -5  -5   4  360.26   17.10
  -5   5   4  341.27   18.10
  -5   5   4  341.67   17.80
  -5   5   4  335.37   17.80
   4  -5  -4  118.29    6.30
  -4  -5   4  127.69    7.20
  -4   5   4  117.39    6.80
   4   5  -4  113.79    6.30
   4   5  -4  126.69    6.50
  -3  -5   4   27.50    3.40
   3  -5  -4   29.60    2.30
   3   5  -4   31.90    2.30
  -3   5   4   27.30    2.70
  -2  -5   4   50.09    3.90
  -2  -5   4   55.39    3.30
   2  -5  -4   51.19    3.40
   2   5  -4   52.19    3.40
  -2   5   4   63.39    3.30
  -1  -5   4   90.69    4.80
  -1   5   4   88.29    4.90
   1   5  -4   89.79    5.10
   0  -5   4    1.20    1.70
   0  -5   4    2.20    1.00
   0   5   4    1.10    1.10
   0   5  -4    2.10    1.20
   0   5   4    2.10    1.10
   1  -5   4   84.29    5.30
   1  -5   4   77.89    5.40
   1   5   4   80.39    5.60
  -1   5  -4   85.99    5.90
   1   5   4   90.99    5.60
   2  -5   4  116.59    7.20
   2  -5   4  102.29    6.90
   2   5   4  117.39    7.60
   3  -5   4  307.27   15.00
  -3  -5  -4  256.67   15.20
  -3  -5  -4  268.97   15.00
  -3   5  -4  262.47   15.60
  -4  -5  -4   18.30    5.80
  -4  -5  -4   18.40    6.40
  -4   5  -4   17.20    5.20
  -4   5  -4   21.40    4.10
  -4   5  -4   27.40    5.80
  -5  -5  -4   42.30    6.30
  -5  -5  -4   37.40    5.40
  -5   5  -4   34.00    5.70
  -5   5  -4   37.40    5.90
   5   5   4   33.80    6.30
  -5   5  -4   34.90    5.20
  -6  -5  -4  133.49    8.80
  -6  -5  -4  126.09    9.20
  -6   5  -4  127.79    9.10
  -6   5  -4  128.09    8.40
  -6   5  -4  126.09    8.20
  -7  -5  -4   21.20    4.20
  -7  -5  -4   24.80    4.10
  -7   5  -4   30.40    6.10
  -7   5  -4   19.70    3.80
  -7   5  -4   22.30    3.80
  -8  -5  -4    7.30    3.20
  -8  -5  -4    5.60    1.80
  -8   5  -4    4.40    1.80
  -8   5  -4    9.20    3.40
 -10   6   4   22.40    4.60
 -10   6   4   17.30    4.00
  -9  -6   4   46.10    6.20
  -9  -6   4   51.09    8.50
  -9   6   4   46.10    6.30
  -8  -6   4    9.10    4.30
  -8  -6   4    6.50    4.00
  -8   6   4    5.10    2.80
  -8   6   4    5.00    2.90
  -8   6   4   10.80    3.70
  -8   6   4   11.10    3.50
  -7  -6   4   26.50    7.20
  -7  -6   4   28.00    6.60
  -7  -6   4   26.60    7.60
  -7   6   4   25.70    5.40
  -7   6   4   31.30    5.20
  -7   6   4   31.20    5.70
  -7   6   4   25.50    5.40
  -6  -6   4   18.20    5.80
  -6  -6   4   17.80    4.40
  -6  -6   4    8.40    4.20
  -6   6   4   18.60    5.20
  -6   6   4   18.70    5.30
  -6   6   4   20.70    5.30
  -6   6   4   25.40    5.40
  -5  -6   4  135.09    9.80
  -5  -6   4  135.29    7.90
  -5  -6   4  125.99    9.70
  -5   6   4  133.89    8.80
  -5   6   4  134.69    9.20
  -5   6   4  118.99    9.20
  -5   6   4  131.19    8.90
  -4  -6   4  143.89    7.70
   4  -6  -4  133.99    7.00
   4   6  -4  133.19    7.20
   4   6  -4  125.79    7.10
  -4   6   4  121.39    7.80
  -3  -6   4  221.38   11.20
   3  -6  -4  235.08   10.80
   3   6  -4  206.48   11.40
  -2  -6   4   13.20    2.80
   2  -6  -4   20.80    2.40
  -2  -6   4   16.70    2.20
   2   6  -4   15.40    2.80
  -2   6   4   25.10    3.70
  -1  -6   4  185.58    9.90
  -1  -6   4  202.88    9.70
   1   6  -4  194.28    9.90
  -1   6   4  198.28    9.70
   0  -6   4  480.25   21.90
   0  -6   4  446.66   21.90
   0   6   4  464.75   22.00
   0   6  -4  464.05   22.00
  -1  -6  -4  229.48   11.50
   1  -6   4  222.28   11.00
   1  -6   4  199.78   10.90
   1   6   4  224.78   11.30
  -1   6  -4  203.48   11.50
   1   6   4  202.08   11.40
   2  -6   4  280.37   15.00
   2  -6   4  309.07   15.50
   2   6   4  320.97   16.00
  -3  -6  -4  151.08   10.80
  -3  -6  -4  149.19   10.40
  -3   6  -4  147.99   10.50
  -3   6  -4  154.08   14.00
  -4  -6  -4   10.60    3.50
  -4  -6  -4    5.60    3.20
  -4   6  -4    8.30    3.60
  -4   6  -4    9.00    3.60
  -4   6  -4    3.30    3.00
  -5  -6  -4   34.90    5.10
  -5  -6  -4   40.20    6.20
  -5   6  -4   25.70    5.40
  -5   6  -4   38.80    6.30
  -5   6  -4   25.90    5.40
   5   6   4   28.10    6.10
  -6  -6  -4   52.29    6.20
  -6  -6  -4   54.69    7.30
  -6   6  -4   64.89    5.70
  -6   6  -4   55.89    6.40
  -6   6  -4   58.89    5.80
  -7  -6  -4    4.60    2.20
  -7  -6  -4   -1.50    2.00
  -7   6  -4    2.80    2.20
  -7   6  -4    1.40    1.90
  -7   6  -4    3.70    3.10
  -8  -6  -4    1.90    1.60
  -8  -6  -4   -0.90    1.50
  -8   6  -4   -1.40    2.40
  -8   6  -4   -0.80    2.10
 -10   7   4   13.00    3.20
 -10   7   4    7.40    2.20
  -9   7   4    9.10    3.20
  -9   7   4    9.00    3.10
  -9   7   4   12.80    4.60
  -8  -7   4    5.40    4.50
  -8  -7   4    8.70    5.80
  -8   7   4    5.60    2.90
  -8   7   4    2.90    3.20
  -8   7   4    4.80    2.80
  -7  -7   4   30.80    7.60
  -7  -7   4   53.99    7.60
  -7   7   4   39.30    6.00
  -7   7   4   39.50    5.50
  -7   7   4   44.90    5.80
  -7   7   4   40.50    5.60
  -6  -7   4  126.59   10.60
  -6  -7   4  140.49    9.30
  -6  -7   4  149.29   10.20
  -6   7   4  157.98    9.50
  -6   7   4  151.18    9.80
  -6   7   4  154.98    9.70
  -6   7   4  153.18    9.60
  -5  -7   4    5.20    3.70
  -5  -7   4    1.50    4.30
  -5  -7   4    4.70    2.60
  -5   7   4    2.60    3.20
  -5   7   4    3.30    3.40
  -5   7   4    1.00    3.50
  -4  -7   4  205.88   10.50
   4  -7  -4  192.38   10.10
   4   7  -4  198.48   10.40
   3  -7  -4    7.10    2.40
  -3  -7   4    8.90    2.80
  -3   7   4    3.30    2.00
  -2  -7   4  108.09    6.60
  -2  -7   4  109.79    6.30
   2  -7  -4  111.69    6.40
   2   7  -4  127.79    6.40
  -2   7   4  119.79    6.30
  -1  -7   4    3.00    1.20
  -1  -7   4    5.00    1.90
  -1   7   4    8.00    2.20
   1   7  -4    3.20    1.60
   0  -7   4    1.40    1.30
   0  -7   4   -1.20    1.90
   0  -7  -4    1.50    2.20
   0   7  -4   -0.80    1.70
   0   7   4    1.70    1.60
   1  -7   4   55.09    4.70
  -1  -7  -4   61.59    5.10
   1  -7   4   70.49    4.70
   1   7   4   65.79    5.00
  -2  -7  -4   42.80    7.70
   2  -7   4   32.80    4.50
   2   7   4   34.80    6.50
  -2   7  -4   30.80    6.50
  -3  -7  -4   16.50    4.20
  -3  -7  -4   -0.70    4.00
  -3   7  -4   12.70    3.60
  -3   7  -4    2.30    4.40
  -4  -7  -4    5.30    6.10
  -4   7  -4    7.80    3.90
  -4   7  -4    2.10    3.40
  -4   7  -4    9.00    3.90
  -5  -7  -4   27.00    5.70
  -5   7  -4   29.60    5.10
  -5   7  -4   29.20    6.10
  -5   7  -4   21.70    5.30
  -6  -7  -4   -1.40    2.60
  -6  -7  -4    1.40    2.60
  -6   7  -4   -2.30    2.40
  -6   7  -4    7.40    2.90
  -6   7  -4   -2.80    2.60
   6   7   4    7.60    8.20
  -7  -7  -4   12.90    3.60
  -7  -7  -4   10.30    2.40
  -7   7  -4    9.20    3.00
  -7   7  -4    7.10    2.20
  -7   7  -4   10.00    2.50
  -8  -7  -4    0.30    1.50
  -8   7  -4   -1.20    2.90
 -10   8   4    1.60    2.00
 -10   8   4    3.30    1.80
  -9   8   4   -0.30    2.40
  -9   8   4    1.00    2.30
  -9   8   4    5.10    3.10
  -8  -8   4   41.50    9.70
  -8   8   4   34.90    6.10
  -8   8   4   34.50    5.30
  -8   8   4   41.70    5.80
  -7  -8   4   45.00    7.50
  -7   8   4   28.00    5.70
  -7   8   4   39.60    5.80
  -7   8   4   36.00    5.50
  -6  -8   4  149.09   11.00
  -6  -8   4  152.98    9.30
  -6  -8   4  142.59   10.30
  -6   8   4  144.79    9.70
  -6   8   4  149.59    9.70
  -6   8   4  151.58    9.70
  -5  -8   4  319.07   17.80
  -5  -8   4  360.26   17.10
  -5  -8   4  323.97   18.30
  -5   8   4  345.97   18.00
  -5   8   4  350.66   17.80
  -5   8   4  343.47   17.70
  -4  -8   4    3.70    3.00
   4  -8  -4    2.70    1.90
  -4  -8   4    2.60    4.40
  -4   8   4    7.10    3.30
  -3  -8   4  282.37   13.10
   3  -8  -4  260.17   13.50
  -3  -8   4  233.48   13.60
   3   8  -4  256.17   12.80
  -3   8   4  259.07   13.70
  -2  -8   4  818.42   36.80
  -2  -8   4  838.62   36.80
   2  -8  -4  767.92   36.70
  -2   8   4  801.22   36.60
   2   8  -4  737.93   36.60
  -1  -8   4  164.08    8.70
   1  -8  -4  173.88    9.00
   1  -8  -4  163.28    9.30
  -1  -8   4  172.98    8.70
   1   8  -4  140.89    9.20
  -1   8   4  165.88    8.80
   0  -8  -4  110.79    6.50
   0  -8   4   99.59    5.90
   0  -8   4  104.19    6.00
   0   8  -4   82.99    6.70
   0   8   4   90.79    6.50
  -1  -8  -4   37.40    4.30
   1  -8   4   30.10    3.90
   1  -8   4   49.50    4.50
   1   8   4   46.10    4.90
  -2  -8  -4  248.48   14.70
  -2  -8  -4  283.07   13.80
   2  -8   4  258.27   13.20
  -2  -8  -4  252.67   14.90
  -2   8  -4  252.77   13.90
  -3  -8  -4   11.00    3.90
  -3  -8  -4   14.50    4.10
  -3   8  -4   18.00    3.50
  -3   8  -4   14.90    4.90
  -4  -8  -4    0.60    3.60
  -4   8  -4   -1.50    3.30
  -4   8  -4    0.00    3.10
  -4   8  -4    6.10    4.70
  -5  -8  -4   31.90   11.30
  -5  -8  -4   43.50    5.90
  -5   8  -4   34.60    5.80
  -5   8  -4   48.60    6.60
  -5   8  -4   37.70    6.10
  -6  -8  -4  120.59    8.10
  -6  -8  -4  113.39    8.40
  -6   8  -4  123.99    8.60
  -6   8  -4  123.69    8.10
  -6   8  -4  114.19    8.50
  -7  -8  -4   68.39    7.70
  -7  -8  -4   61.09    5.00
  -7   8  -4   58.79    5.60
  -7   8  -4   58.19    4.80
  -7   8  -4   46.90    5.70
  -8  -8  -4   13.90    2.90
  -8  -8  -4    8.10    2.00
 -10   9   4    4.30    2.00
 -10   9   4    9.70    3.00
  -9   9   4   18.40    4.10
  -9   9   4   23.70    5.00
  -9   9   4   21.70    4.50
  -8   9   4   24.00    5.00
  -8   9   4   28.90    5.40
  -8   9   4   21.10    5.60
  -7  -9   4    0.50    5.60
  -7  -9   4    2.30    4.50
  -7  -9   4    1.30    5.60
  -7   9   4    4.10    3.20
  -7   9   4    1.60    3.00
  -7   9   4   14.20    5.40
  -6  -9   4    1.20    4.30
  -6  -9   4   -1.40    5.00
  -6  -9   4    3.60    3.50
  -6   9   4    0.10    5.90
  -6   9   4    6.50    3.00
  -6   9   4    2.00    3.50
  -5  -9   4   -0.40    2.60
  -5  -9   4   -1.00    3.70
  -5  -9   4    1.80    4.90
  -5   9   4   -0.20    3.10
  -5   9   4    4.40    3.80
  -5   9   4    1.70    3.50
  -4  -9   4  328.37   17.30
  -4  -9   4  367.66   16.50
   4  -9  -4  296.57   17.00
  -4   9   4  302.07   17.20
  -4   9   4  342.37   17.30
   3  -9  -4   53.49    5.10
  -3  -9   4   58.49    5.00
   3   9  -4   67.79    5.60
   2  -9  -4   29.10    4.00
  -2  -9   4   24.40    3.20
  -2  -9   4   24.50    4.10
   2   9  -4   31.40    4.10
  -1  -9   4  786.92   33.90
   1  -9  -4  714.33   33.80
   1  -9  -4  727.53   34.10
  -1  -9   4  738.03   33.60
  -1   9   4  704.83   33.80
   1   9  -4  659.63   34.10
   0  -9  -4  230.38   12.10
   0  -9   4  228.58   11.70
  -1  -9  -4  373.06   17.50
  -1  -9  -4  321.97   18.50
   1  -9   4  337.97   17.60
   1  -9   4  354.06   17.00
   2  -9   4   48.80    5.50
  -2  -9  -4   62.99    5.20
  -2  -9  -4   43.90    7.50
  -2  -9  -4   44.00    7.40
  -2   9  -4   51.99    5.80
  -3  -9  -4   17.10    5.90
  -3  -9  -4    4.80    3.60
  -3   9  -4    2.70    2.70
  -4  -9  -4   37.30    7.00
  -4  -9  -4   41.20    6.60
  -4   9  -4   35.30    6.10
  -5  -9  -4   54.09    6.80
  -5  -9  -4   40.70    6.00
  -5   9  -4   36.50    5.80
  -5   9  -4   45.60    6.20
  -5   9  -4   34.50    7.40
  -6  -9  -4   21.20    5.40
  -6  -9  -4   27.80    8.50
  -6   9  -4   13.70    4.00
  -6   9  -4   21.80    6.20
   6   9   4   18.70    6.70
  -6   9  -4   26.30    5.50
  -7  -9  -4   39.40    4.20
  -7  -9  -4   42.00    4.30
  -7   9  -4   33.60    4.20
  -7   9  -4   37.50    4.90
  10 -10  -4    0.80    2.30
 -10  10   4    1.80    2.10
 -10  10   4    3.30    2.10
  -9  10   4   14.70    4.00
  -9  10   4   19.40    4.60
  -8  10   4   89.49    7.50
  -8  10   4   85.19    7.00
  -8  10   4  102.59    7.50
  -7 -10   4   65.59    8.60
  -7 -10   4   70.29    8.50
  -7  10   4   75.39    6.80
  -7  10   4   62.29    6.60
  -7  10   4   65.59    6.50
  -6 -10   4   11.70    4.20
  -6 -10   4   14.10    6.30
  -6 -10   4   12.80    4.90
  -6  10   4   20.60    5.20
  -6  10   4   18.90    5.80
  -6  10   4   20.90    5.60
  -5 -10   4   17.50    5.20
  -5  10   4   25.20    7.10
  -5  10   4    8.20    3.50
  -5  10   4   16.70    4.80
  -4 -10   4   77.09    7.50
  -4 -10   4   76.69    9.50
  -4 -10   4   88.79    5.90
  -4  10   4   78.79    7.70
  -4  10   4   64.59   10.20
  -4  10   4   82.79    7.90
  -3 -10   4   96.19    8.70
   3 -10  -4  120.69    8.10
  -3 -10   4  122.89    8.80
   3 -10  -4  113.59    9.00
  -3 -10   4  133.29    7.30
  -3  10   4  116.59    9.70
   2 -10  -4  212.18   12.00
  -2 -10   4  223.68   12.00
   1 -10  -4  591.74   29.50
  -1 -10   4  636.84   29.20
   1 -10  -4  604.54   29.00
  -1 -10   4  616.84   28.80
   0 -10  -4  744.83   35.80
   0 -10   4  693.13   32.90
   0 -10   4  674.83   33.50
   0 -10  -4  708.93   33.30
  -1 -10  -4   10.30    5.20
  -1 -10  -4   20.30    7.40
   1 -10   4   13.60    3.70
  -1 -10  -4   19.00    3.70
   1 -10   4   15.10    4.90
  -2 -10  -4   18.10    6.70
   2 -10   4   20.90    5.40
  -2 -10  -4   27.50    7.60
  -2 -10  -4   36.50    4.60
  -2  10  -4   30.20    5.20
  -3 -10  -4    2.10    3.60
  -3 -10  -4    3.00    3.80
  -3  10  -4   -0.60    2.60
  -4 -10  -4    1.80    3.20
  -4 -10  -4    3.30    3.60
  -4  10  -4    4.90    3.30
  -5 -10  -4   69.09    6.50
  -5 -10  -4   78.39    7.00
  -5  10  -4   61.79    6.80
  -5  10  -4   67.29    7.00
  -6 -10  -4   17.30    4.50
  -6  10  -4   17.60    4.60
  -6  10  -4   22.00    4.80
   6  10   4   10.40    4.20
  -7 -10  -4    2.20    2.20
  -7 -10  -4    0.30    1.90
  -7  10  -4    6.70    2.30
  -9  11   4    2.70    2.50
  -9  11   4   -1.90    2.30
  -9  11   4    1.30    2.20
  -8  11   4   30.40    5.60
  -8  11   4   34.80    8.50
  -7 -11   4   59.59    7.60
  -7 -11   4   59.59    8.70
  -7  11   4   70.59    6.50
  -7  11   4   75.09    6.80
  -7  11   4   64.69    6.70
  -6 -11   4  365.96   19.60
  -6 -11   4  373.76   19.40
  -6  11   4  371.66   19.30
  -6  11   4  387.26   19.60
  -6  11   4  382.66   19.60
  -5 -11   4    4.10    2.60
  -5 -11   4   -1.80    5.70
  -5 -11   4   -0.50    3.90
  -5  11   4   -2.70    3.70
  -5  11   4   -0.80    2.70
  -5  11   4    4.20    4.10
  -4 -11   4   33.60    6.70
  -4 -11   4   39.80    4.20
  -4 -11   4   48.60    9.80
  -4  11   4   35.70    6.40
  -4  11   4   28.10    6.20
  -4  11   4   38.60    7.50
   3 -11  -4  113.09    8.20
  -3 -11   4   94.99   10.80
  -3 -11   4  102.19    8.70
  -3 -11   4  125.39    7.00
   3 -11  -4   91.79    9.10
  -3  11   4  116.49    9.10
   2 -11  -4  183.18   11.40
  -2 -11   4  190.38   17.00
  -2 -11   4  192.58   10.00
   2 -11  -4  177.68   11.30
  -2 -11   4  183.78   11.40
  -2 -11   4  179.18   11.40
   1 -11  -4  151.48    8.80
   1 -11  -4  143.49    9.90
   1 -11  -4  131.89    9.70
  -1 -11   4  151.88    8.20
  -1 -11   4  146.19    9.90
  -1 -11   4  135.89    9.30
   0 -11   4  201.38   10.20
   0 -11   4  176.08   11.90
   0 -11  -4  198.58   10.60
   0 -11  -4  179.08   11.50
  -1 -11  -4   67.69    5.50
  -1 -11  -4   60.09    7.70
   1 -11   4   59.69    5.30
  -1 -11  -4   66.49    8.70
   1 -11   4   46.60    7.30
  -1  11  -4   60.99    6.70
  -2 -11  -4   28.10    7.50
   2 -11   4   35.80    7.50
  -2 -11  -4   34.60    6.70
  -2 -11  -4   35.70    4.80
  -2  11  -4   28.50    5.20
  -3 -11  -4   39.30    6.80
  -3  11  -4   49.70    5.90
  -3  11  -4   56.49   10.50
  -4 -11  -4   48.00    6.80
  -4 -11  -4   37.00    6.60
  -4  11  -4   30.00    5.70
  -4  11  -4   20.10    7.30
  -5 -11  -4   34.40    6.20
  -5 -11  -4   31.70    5.60
  -5  11  -4   21.70    5.80
  -5  11  -4   23.60    6.10
  -6 -11  -4   47.80    5.10
  -6 -11  -4   47.90    5.40
  -6  11  -4   57.99    5.40
   6  11   4   48.60    6.60
  -7 -11  -4    2.50    2.80
  -7 -11  -4   -1.00    2.90
  -7  11  -4    1.80    2.00
   9 -12  -4    2.80    2.40
  -9  12   4    4.80    2.40
  -9  12   4    1.70    2.20
  -9  12   4   10.40    3.90
  -8  12   4    4.40    2.70
  -8  12   4    2.10    2.50
  -8  12   4   -1.30    2.70
  -7 -12   4   47.80    6.80
  -7 -12   4   28.30    5.50
  -7  12   4   49.60    5.80
  -7  12   4   39.20    5.60
  -7  12   4   36.80    5.60
  -6 -12   4   18.70    5.00
  -6 -12   4   12.60    4.50
  -6  12   4    7.90    3.50
  -6  12   4    4.80    3.20
  -6  12   4   13.90    3.60
  -5 -12   4   -1.00    4.10
  -5 -12   4    2.20    3.10
  -5  12   4   -2.30    2.70
  -5  12   4   -0.30    6.00
  -5  12   4    7.40    4.30
   4 -12  -4    4.90    3.70
  -4 -12   4   -3.70    2.30
  -4 -12   4    6.10    5.70
  -4 -12   4   -1.60    3.60
  -4  12   4    2.40    4.50
  -4  12   4    1.80    3.40
   3 -12  -4  206.28   11.80
  -3 -12   4  192.48   12.20
  -3 -12   4  191.58   13.20
  -3 -12   4  213.78   11.10
  -3  12   4  195.18   12.40
  -2 -12   4   76.69    5.50
   2 -12  -4   71.69    7.70
  -2 -12   4   73.59    7.30
  -2 -12   4   78.39    8.70
  -2  12   4   63.99    9.00
  -1 -12   4   19.20    3.40
   1 -12  -4   14.10    4.30
  -1 -12   4   25.20    6.20
   1 -12  -4   23.10    4.80
   1 -12  -4   29.30   11.00
   0 -12   4   11.90    3.50
   0 -12  -4   11.90    6.20
   0 -12  -4    5.60    3.40
   0 -12  -4    5.50    2.60
   0 -12   4   -1.20    3.60
  -1 -12  -4   38.10    5.70
  -1 -12  -4   37.80    6.80
  -1 -12  -4   36.40    8.60
   1 -12   4   41.70    6.50
   1 -12   4   48.50    5.10
  -1  12  -4   40.20    5.80
  -2 -12  -4   35.20    6.80
  -2 -12  -4   48.90    5.40
  -2 -12  -4   43.50    8.00
  -2  12  -4   41.40    5.90
  -3 -12  -4   61.19    7.10
  -3 -12  -4   63.29    8.40
  -3  12  -4   53.89    6.10
  -3  12  -4   42.70    8.70
  -4 -12  -4   -2.20    3.30
  -4 -12  -4    4.20    3.80
  -4  12  -4   -1.00    2.90
  -5 -12  -4   26.20    5.80
  -5 -12  -4   28.20    5.90
  -5  12  -4   23.40    5.10
  -6 -12  -4   15.10    4.60
  -6  12  -4   32.40    6.80
   6  12   4   20.80    6.10
  -7 -12  -4    2.30    3.00
  -7 -12  -4   -0.90    1.70
  -7  12  -4   -0.20    2.00
   9 -13  -4    2.40    2.30
  -9  13   4   -1.20    2.50
  -9  13   4    2.90    2.50
   8 -13  -4   -0.30    2.90
  -8  13   4   -0.40    2.80
  -8  13   4    1.80    2.60
  -8  13   4    3.10    2.30
  -7 -13   4   34.90    9.90
  -7 -13   4   22.30    6.50
  -7  13   4   25.00    5.90
  -7  13   4   19.70    5.00
  -7  13   4   24.30    5.40
  -6 -13   4   46.80    7.40
  -6 -13   4   35.80    5.50
  -6  13   4   46.20    6.60
  -6  13   4   52.19    6.80
  -6  13   4   50.99    6.90
  -5 -13   4   34.30    6.80
  -5 -13   4   30.70    4.80
   5 -13  -4   33.70    6.40
  -5  13   4   36.30    7.70
  -5  13   4   34.70    7.00
  -5  13   4   25.60    5.20
  -4 -13   4   16.00    6.10
  -4 -13   4   12.30    6.80
  -4 -13   4    9.10    3.20
  -4  13   4   10.30    5.10
  -3 -13   4   -0.40    2.20
   3 -13  -4   -4.60    3.10
  -3 -13   4    1.00    3.50
  -3 -13   4  -10.10    5.50
  -3  13   4    1.90    3.90
   2 -13  -4    3.80    7.70
  -2 -13   4   22.60    6.20
   2 -13  -4   13.50    4.10
  -2 -13   4   11.40    3.60
  -2  13   4   11.60    4.60
   1 -13  -4   93.39    7.10
   1 -13  -4  101.79    8.70
  -1 -13   4   94.09    6.40
  -1 -13   4   84.79    8.30
   1 -13  -4  114.29   12.40
  -1  13   4   91.49   11.20
   0 -13   4   95.99    6.60
   0 -13  -4  101.39    7.00
   0 -13  -4   89.99    8.30
   0 -13   4   99.39    8.00
  -1 -13  -4   26.60    6.80
  -1 -13  -4   20.20    4.30
   1 -13   4   19.40    4.90
  -1 -13  -4   24.00    5.70
  -1  13  -4   19.20    5.40
  -2 -13  -4  101.89    8.60
  -2 -13  -4   95.99   10.00
  -2 -13  -4  111.99    7.80
  -2  13  -4   99.19    7.70
  -3 -13  -4   87.99    9.70
  -3 -13  -4   97.69    8.70
  -3  13  -4   80.79    9.40
  -3  13  -4  106.39    7.50
  -4 -13  -4   -0.40    3.80
  -4 -13  -4   19.10    6.70
  -4  13  -4    1.10    2.90
  -5 -13  -4   26.90    5.80
  -5  13  -4   31.20    5.90
  -6 -13  -4   11.90    4.30
  -6 -13  -4   11.00    3.00
   6  13   4    3.90    4.00
  -6  13  -4    8.80    2.30
  -7 -13  -4   13.60    2.90
  -7  13  -4   10.70    3.20
   9 -14  -4    1.30    2.00
  -9  14   4    2.30    2.30
  -9  14   4   -0.80    2.40
   8 -14  -4   28.40    5.50
  -8  14   4   25.20    5.20
  -8  14   4   29.10    4.30
  -7 -14   4  200.68   15.00
   7 -14  -4  270.27   13.50
  -7 -14   4  216.08   13.40
  -7  14   4  258.87   13.90
   6 -14  -4   -1.20    3.50
  -6 -14   4    6.40    4.30
  -6 -14   4    3.00    3.40
  -6  14   4    1.50    2.70
  -5 -14   4  398.56   20.30
  -5 -14   4  393.86   20.10
   5 -14  -4  402.16   20.10
  -5  14   4  395.16   20.20
  -5  14   4  362.86   20.60
  -4 -14   4   -1.50    3.60
  -4 -14   4    1.40    3.10
   4 -14  -4    0.60    3.10
  -4  14   4   -1.50    3.30
   3 -14  -4   25.50    8.50
  -3 -14   4   28.30    4.30
  -3 -14   4   26.20    6.80
  -3  14   4   33.00    6.70
  -2 -14   4   16.30    3.80
   2 -14  -4   14.30    4.00
  -2 -14   4   14.10    4.10
  -2  14   4   16.70    4.90
   1 -14  -4  117.89    9.60
  -1 -14   4  125.89    8.90
   1 -14  -4  125.99    8.50
  -1 -14   4  124.19    7.70
  -1  14   4  113.59   11.50
   0 -14  -4  225.98   13.10
   0 -14  -4  229.38   12.60
   0 -14   4  223.78   12.20
   0 -14   4  226.48   13.10
  -1 -14  -4    2.30    3.00
  -1 -14  -4   -2.90    3.60
   1 -14   4   -1.40    4.00
  -1  14  -4    2.80    4.30
  -2 -14  -4   12.40    4.60
  -2 -14  -4    5.80    4.10
  -2 -14  -4    6.90    5.70
  -2  14  -4    0.40    3.10
  -3 -14  -4  132.29    9.30
  -3 -14  -4  101.79   10.80
  -3  14  -4  109.99    9.70
  -3  14  -4  119.99    8.40
  -4 -14  -4  306.07   17.40
  -4 -14  -4  329.17   17.50
  -4  14  -4  355.26   19.70
  -5 -14  -4   89.39    7.10
  -5 -14  -4   66.69    7.40
  -5  14  -4   93.19    6.80
  -6 -14  -4   -1.40    3.80
  -6  14  -4    3.10    2.10
  -9  15   4    2.10    2.50
   8 -15  -4   -2.30    2.40
  -8  15   4    2.50    2.70
  -8  15   4   -2.80    2.00
   7 -15  -4    6.80    2.90
  -7 -15   4    7.10    3.90
  -7  15   4    6.90    3.30
  -7  15   4    7.50    2.40
   6 -15  -4  143.99    8.80
  -6 -15   4  108.99    8.70
  -6 -15   4  131.39    9.90
  -6  15   4  137.79    9.00
  -6  15   4  130.69    9.60
  -5 -15   4   27.00    6.50
   5 -15  -4   22.30    7.10
  -5 -15   4   19.00    4.70
  -5  15   4   42.10    9.20
  -5  15   4   13.60    5.00
   4 -15  -4   43.50    6.30
  -4 -15   4   59.89    6.80
  -4 -15   4   49.10    5.60
  -4  15   4   32.70    6.70
  -3 -15   4    3.60    2.70
  -3 -15   4   -0.90    3.50
   3 -15  -4    2.60    3.80
  -3  15   4    2.00    3.80
  -2 -15   4  114.49    8.40
   2 -15  -4   86.99    8.10
  -2 -15   4   95.89    6.80
  -2  15   4   96.49    9.30
  -1 -15   4   30.60    5.70
  -1 -15   4   25.60    4.30
   1 -15  -4   27.20    6.20
   1 -15  -4   26.10    5.70
  -1  15   4   37.20    9.40
   0 -15  -4    0.60    3.00
   0 -15  -4    1.40    3.50
   0 -15   4   -3.00    3.30
   0 -15   4    0.50    3.30
   0  15  -4   -3.40    4.30
  -1 -15  -4    6.90    3.20
   1 -15   4    0.60    4.00
  -1 -15  -4   -4.30    3.70
  -1  15  -4    0.10    3.20
  -2 -15  -4    8.70    4.50
  -2 -15  -4    7.50    4.20
  -2  15  -4    4.70    2.90
  -3 -15  -4   19.00    6.50
  -3  15  -4    6.40    3.90
  -3  15  -4   14.20    5.10
  -4 -15  -4   37.80    6.60
  -4  15  -4   29.60    8.00
  -4  15  -4   36.50    5.30
  -5 -15  -4   16.90    4.90
  -5  15  -4    4.50    2.40
  -6 -15  -4   26.00    3.80
  -6  15  -4   27.50    3.70
   8 -16  -4    2.50    2.20
  -8  16   4    2.40    2.00
  -7 -16   4    7.90    4.60
   7 -16  -4   25.50    5.60
  -7  16   4   20.10    6.00
  -7  16   4   14.70    3.80
  -6 -16   4   -1.10    3.20
   6 -16  -4    4.00    3.30
  -6 -16   4    4.10    4.10
  -6  16   4    5.30    3.70
  -6  16   4    1.00    4.50
  -5 -16   4   40.40    5.20
  -5 -16   4   39.60    7.10
   5 -16  -4   42.90    6.00
  -5  16   4   48.40    5.80
   4 -16  -4    9.70    3.70
  -4 -16   4   16.30    6.30
  -4 -16   4   13.20    4.60
  -4  16   4    6.20    3.40
   3 -16  -4   66.59    7.30
  -3 -16   4   64.39    7.30
  -3 -16   4   71.49    6.20
  -3  16   4   49.20    7.10
  -2 -16   4   51.09    6.80
   2 -16  -4   57.69    7.40
  -2 -16   4   60.99    5.80
  -2  16   4   41.90    8.10
  -1 -16   4    3.90    3.00
  -1 -16   4   -3.40    3.40
   1 -16  -4    1.60    3.60
   1  16  -4    2.40    4.00
  -1  16   4    5.40    5.50
   0 -16   4    5.20    3.50
   0 -16  -4    8.00    3.70
   0 -16  -4    3.70    3.30
   0  16  -4    3.20    3.30
   1 -16   4   -7.20    5.10
  -1 -16  -4   -2.60    3.70
  -1  16  -4    1.30    3.20
  -2 -16  -4   53.69    6.10
  -2 -16  -4   75.79    8.20
  -2  16  -4   59.99    6.30
  -3 -16  -4   12.60    5.60
  -3  16  -4   12.00    4.00
  -4 -16  -4    0.20    3.00
  -4  16  -4    2.20    4.10
  -4  16  -4    5.80    3.70
  -5 -16  -4    6.00    2.50
  -5  16  -4   12.60    4.60
  -6 -16  -4   17.00    3.80
  -6  16  -4   17.50    3.40
   8 -17  -4   16.30    3.40
  -8  17   4   11.50    3.70
   7 -17  -4   64.39    6.10
  -7 -17   4   54.49    6.80
  -7  17   4   58.79    7.10
  -7  17   4   54.39    4.90
  -6 -17   4   18.40    6.60
   6 -17  -4   17.80    5.10
  -6 -17   4   20.70    5.10
  -6  17   4   17.70    4.30
  -5 -17   4    5.80    3.20
  -5 -17   4    5.50    3.80
   5 -17  -4   -2.10    3.30
  -5  17   4    2.60    2.60
   4 -17  -4   29.50    7.80
  -4 -17   4   30.20    4.90
  -4 -17   4   33.30    6.50
  -4  17   4   31.00    6.50
   3 -17  -4    6.00    3.50
  -3 -17   4    6.40    3.50
  -3 -17   4    7.20    3.20
  -3  17   4   18.40    5.90
  -2 -17   4   13.70    4.70
   2 -17  -4   10.60    4.00
  -2 -17   4    6.00    3.50
  -2  17   4   -2.80    4.30
   2  17  -4    8.90    5.00
  -1 -17   4   20.30    5.90
  -1 -17   4   25.60    5.20
   1 -17  -4   25.60    6.70
  -1  17   4   36.90    9.20
   1  17  -4   35.30    7.00
   0 -17  -4  198.38   12.20
   0 -17  -4  172.28   12.10
   0 -17   4  207.28   11.50
   0  17  -4  177.58   11.40
  -1 -17  -4  368.86   19.00
  -1 -17  -4  327.67   18.70
  -1  17  -4  381.26   18.80
  -2 -17  -4   -2.20    3.70
  -2  17  -4    2.90    4.30
  -2  17  -4   -3.20    2.80
  -3 -17  -4    6.10    3.90
  -3  17  -4    2.10    4.60
  -3  17  -4    3.30    2.80
  -4 -17  -4   23.60    5.50
  -4  17  -4   33.20    5.10
  -4  17  -4   26.50    6.60
  -5 -17  -4    3.00    2.40
  -5  17  -4    3.50    2.10
   7 -18  -4    1.80    2.40
  -7 -18   4   -3.20    4.50
  -7  18   4    1.80    2.00
  -6 -18   4    4.40    3.70
   6 -18  -4    0.10    2.70
  -6  18   4    0.10    2.30
  -5 -18   4    1.40    3.50
  -5 -18   4   -1.70    3.40
   5 -18  -4    6.60    3.30
  -5  18   4   -3.10    3.00
  -4 -18   4   24.40    4.90
   4 -18  -4   38.20    6.30
  -4 -18   4   38.30    6.20
  -4  18   4   36.10    5.80
  -3 -18   4    2.10    3.10
  -3 -18   4    7.80    3.70
   3 -18  -4    2.10    3.60
  -2 -18   4   21.90    5.70
   2 -18  -4   24.40    6.40
  -2 -18   4   29.10    4.90
  -2  18   4   20.90    6.70
  -1 -18   4  339.77   17.90
   1 -18  -4  371.86   18.40
   1  18  -4  323.97   17.90
  -1  18   4  335.87   18.80
   0 -18  -4   99.09    9.00
   0 -18   4   89.09    7.90
   0  18  -4  106.89    8.20
  -1 -18  -4   26.70    6.80
  -1  18  -4   11.70    3.40
  -2 -18  -4  132.89    9.40
  -2  18  -4  114.19    8.20
  -2  18  -4  109.59    8.80
  -3 -18  -4    2.20    3.10
  -3  18  -4    4.60    2.80
  -3  18  -4   13.20    4.70
  -4 -18  -4    4.60    2.80
  -4  18  -4    8.00    3.60
  -4  18  -4    1.30    2.20
  -5 -18  -4    0.80    2.10
  -5  18  -4   -1.20    1.70
   7 -19  -4   36.80    4.40
  -7  19   4   35.00    3.80
  -6 -19   4    0.90    3.20
   6 -19  -4   -1.40    2.60
  -6  19   4    0.90    2.00
   5 -19  -4   -0.30    2.80
  -5  19   4    3.00    2.40
   4 -19  -4    1.70    3.70
  -4 -19   4    6.10    3.80
  -4 -19   4    4.30    5.70
  -4  19   4   -1.90    2.90
  -3 -19   4   12.60    3.60
  -3 -19   4    7.90    3.60
   3 -19  -4    9.10    3.70
  -3  19   4   10.40    3.50
  -2 -19   4    2.50    3.20
   2 -19  -4    5.70    4.30
  -2  19   4   -0.30    3.90
  -1 -19   4   -0.30    3.70
   1 -19  -4   -1.00    3.50
  -1  19   4    1.70    4.90
   1  19  -4   -5.80    4.30
   0 -19  -4   50.19    7.10
   0 -19   4   49.80    6.90
   0  19  -4   50.69    6.90
  -1 -19  -4   40.90    6.90
  -1  19  -4   49.60    6.30
  -2 -19  -4   34.30    6.20
  -2  19  -4   45.30    5.70
  -2  19  -4   42.80    5.80
  -3 -19  -4   -2.30    2.80
  -3  19  -4    1.00    2.70
  -4 -19  -4    1.30    2.40
  -4  19  -4    1.10    3.50
  -4  19  -4    1.30    2.30
  -5 -19  -4   27.20    3.90
  -5  19  -4   18.50    3.60
  -6 -20   4    0.60    3.30
   6 -20  -4    5.90    2.60
  -6  20   4   -2.00    1.80
  -5 -20   4    9.00    6.10
   5 -20  -4   -2.00    3.10
  -5  20   4    1.50    2.30
  -4 -20   4    1.20    3.40
  -4  20   4    2.20    2.40
  -3 -20   4    6.60    3.50
  -3  20   4   -1.10    3.00
   2 -20  -4   23.30    6.10
  -2 -20   4   24.30    5.10
   1 -20  -4   73.29    7.10
  -1 -20   4   52.99    6.60
  -1  20   4   63.99    9.40
   0 -20   4   45.70    8.10
   0  20  -4   56.89    7.80
  -1  20  -4   26.30    5.50
  -1  20  -4   18.00    6.20
  -2 -20  -4   40.20    5.70
  -2  20  -4   41.20    5.40
  -2  20  -4   41.70    5.20
  -3 -20  -4    6.30    3.00
  -3  20  -4    7.00    2.70
  -3  20  -4   13.00    4.30
  -4 -20  -4    3.10    3.90
  -4  20  -4    2.50    4.90
  -4  20  -4    6.30    2.20
   6 -21  -4   24.40    5.40
  -6  21   4   20.80    3.90
   5 -21  -4   23.80    4.20
  -5  21   4   22.70    3.90
  -4 -21   4   70.09    8.30
   4 -21  -4   69.19    5.90
  -4  21   4   74.49    5.90
  -3 -21   4    9.10    3.70
   3 -21  -4    5.30    3.00
  -3  21   4    7.70    2.70
   2 -21  -4   72.69    6.50
  -2 -21   4   65.29    6.50
  -2  21   4   52.49    6.70
  -1 -21   4   14.40    4.70
   1 -21  -4   16.10    5.30
   0 -21  -4   37.30    5.90
  -1 -21  -4    2.40    3.00
  -1  21  -4    0.10    3.60
  -1  21  -4    1.30    3.20
  -2 -21  -4   -0.20    3.00
  -2  21  -4   -2.90    2.70
  -2  21  -4    0.80    2.50
  -3 -21  -4   -4.70    2.60
  -3  21  -4    1.70    2.60
  -3  21  -4   -2.40    2.40
  -5 -22   4    0.70    3.40
   5 -22  -4    4.50    2.40
  -5  22   4   -0.10    2.00
   4 -22  -4    3.10    2.70
  -4 -22   4    1.20    3.00
  -4  22   4    4.60    2.20
  -3 -22   4   10.20    3.80
   3 -22  -4   -0.70    2.70
  -3  22   4    4.30    2.70
   2 -22  -4   73.19    6.40
  -2 -22   4   56.29    6.80
  -2  22   4   67.39    6.40
   1 -22  -4    5.60    2.80
  -1 -22   4   14.10    5.60
   0 -22  -4   27.70    5.20
   0  22  -4   43.60    5.10
  -1 -22  -4    0.90    2.70
  -1  22  -4    0.20    2.30
  -2 -22  -4   11.60    4.20
  -2  22  -4   14.30    3.60
  -2  22  -4   22.30    5.90
  -3 -22  -4   29.60    4.50
  -3  22  -4   24.70    5.30
  -3  22  -4   31.10    4.50
  -4 -23   4   40.80    5.90
   4 -23  -4   49.90    6.50
  -4  23   4   47.30    4.70
  -3 -23   4    1.80    3.70
   3 -23  -4   -0.10    2.60
  -3  23   4   -0.90    2.40
   2 -23  -4    7.20    2.80
  -2 -23   4   -7.00    4.30
  -2  23   4    8.30    3.80
   1 -23  -4    1.20    2.80
   1  23  -4    0.40    2.60
   0 -23  -4    2.00    2.70
   0  23  -4    3.40    2.40
  -1 -23  -4   -0.30    3.10
  -1  23  -4    4.20    2.20
  -2 -23  -4    5.60    2.90
  -2  23  -4   11.90    3.50
   3 -24  -4   -3.40    2.40
  -3  24   4    4.00    2.90
   3  24  -4   -1.90    2.50
   2 -24  -4    0.20    2.60
   2  24  -4    2.60    2.30
   1 -24  -4    6.70    2.80
   1  24  -4   16.60    4.00
   0 -24  -4    3.30    2.90
   0  24  -4    8.40    3.30
  -1 -24  -4   27.60    5.30
  -1  24  -4   20.80    3.30
 -11   0   5   -0.10    2.60
 -11   0   5    3.20    2.20
 -10   0   5    0.00    2.30
 -10   0   5    0.30    2.70
  -9   0   5    0.70    2.90
  -9   0   5   -0.30    2.80
  -9   0   5   -3.60    3.70
  -8   0   5    4.20    3.20
  -8   0   5   -2.10    3.00
  -8   0   5    0.30    4.00
  -8   0   5   -1.40    3.50
  -7   0   5   -6.70    4.20
  -7   0   5    3.10    3.50
  -7   0   5    0.20    3.30
  -6   0   5   -2.80    3.50
  -6   0   5   -2.60    3.30
  -6   0   5    3.30    3.10
  -3   0   5    4.00    2.50
  -2   0   5   -0.40    2.00
  -1   0   5    0.00    0.80
  -1   0   5   -0.80    0.80
  -1   0   5   -0.40    1.90
   0   0   5    2.40    1.90
   1   0   5   -1.90    1.40
   1   0   5   -0.10    2.00
   2   0   5    0.20    2.10
  -3   0  -5   -2.20    3.10
  -3   0  -5   -4.40    3.60
   3   0   5   -0.60    2.50
   4   0   5   -2.70    3.20
  -4   0  -5    0.40    3.70
  -4   0  -5    5.20    2.90
  -5   0  -5   -2.60    2.60
  -5   0  -5   -0.80    2.60
  -6   0  -5    2.80    2.50
  -6   0  -5    0.60    2.30
  -7   0  -5    1.10    2.00
  -7   0  -5    1.10    1.80
  -8   0  -5    2.00    1.50
  -8   0  -5   -0.40    1.50
 -11  -1   5    1.70    2.50
 -11  -1   5    1.80    3.30
 -11   1   5    1.30    2.60
 -11   1   5    5.50    2.20
 -10  -1   5    1.60    2.90
 -10  -1   5    3.70    2.30
 -10   1   5    2.30    2.30
 -10   1   5   -0.30    2.60
  -9  -1   5    5.50    3.80
  -9  -1   5    3.00    2.90
  -9  -1   5    2.80    3.10
  -9   1   5    2.60    2.90
  -9   1   5    0.20    3.50
  -9   1   5    0.10    2.80
  -8  -1   5    1.00    3.50
  -8  -1   5   10.20    3.40
  -8  -1   5    6.40    3.10
  -8   1   5    5.90    3.10
  -8   1   5    0.50    3.40
  -8   1   5   16.80    6.20
  -8   1   5    5.90    3.50
  -7  -1   5   10.50    3.70
  -7  -1   5    6.90    4.30
  -7  -1   5   17.80    5.90
  -7   1   5    7.20    4.20
  -7   1   5    7.10    3.70
  -7   1   5    7.70    5.10
  -6  -1   5    1.20    3.20
  -6  -1   5   -2.00    3.20
  -6  -1   5    2.70    3.90
  -6   1   5   -1.70    2.90
  -6   1   5   -1.60    3.60
  -6   1   5    1.70    3.20
  -4  -1   5   84.99    5.90
  -3  -1   5   12.20    3.30
  -2  -1   5  502.85   23.20
  -2   1   5  479.55   23.20
  -1  -1   5    2.30    2.00
  -1   1   5    4.40    0.90
  -1   1   5    3.00    0.90
  -1   1   5    6.70    2.30
   0  -1   5  248.08   11.70
   0  -1   5  220.98   11.80
   0   1   5  238.98   11.50
   0   1   5  248.58   11.70
   0   1   5  212.88   11.90
   1  -1   5   32.10    4.20
   1  -1   5   36.40    4.10
   1   1   5   33.40    3.70
   1   1   5   37.10    4.00
   2  -1   5   44.40    4.60
   2   1   5   42.20    5.50
   2   1   5   56.19    4.70
  -3  -1  -5   12.70    4.00
  -3  -1  -5    9.90    3.10
   3  -1   5   13.10    3.00
  -3   1  -5   10.60    3.80
   3   1   5   11.00    4.00
  -3   1  -5   11.00    3.60
  -4  -1  -5   68.59    6.90
   4  -1   5   77.79    6.80
  -4   1  -5   66.79    6.90
   4   1   5   69.19    6.40
  -4   1  -5   66.89    6.80
  -5  -1  -5    5.00    3.90
  -5  -1  -5    0.00    2.70
  -5   1  -5    2.70    2.70
  -5   1  -5    5.30    2.60
  -6  -1  -5    0.80    2.40
  -6  -1  -5   -0.40    2.30
  -6   1  -5    0.90    2.40
  -6   1  -5    2.20    2.30
  -7  -1  -5    3.60    2.00
  -7  -1  -5    0.50    1.80
  -7   1  -5    1.50    1.70
  -7   1  -5    1.30    1.80
  -8  -1  -5    0.80    1.40
  -8  -1  -5    0.90    1.40
  -8   1  -5    2.10    1.50
  -8   1  -5    0.50    1.50
 -11  -2   5   -1.10    4.50
 -11   2   5    2.40    2.40
 -11   2   5   -0.50    2.00
 -10  -2   5   -0.30    2.90
 -10  -2   5   -1.30    2.50
 -10   2   5   -3.50    2.20
 -10   2   5    3.80    4.60
 -10   2   5   -3.00    2.40
  -9  -2   5    0.40    3.20
  -9  -2   5   -0.10    2.90
  -9  -2   5   -5.30    4.40
  -9   2   5    0.40    2.70
  -9   2   5   -0.80    3.00
  -9   2   5    2.90    3.30
  -8  -2   5   35.00    6.30
  -8  -2   5   38.60    6.60
  -8  -2   5   44.30    6.40
  -8   2   5   57.39    6.30
  -8   2   5   37.10    5.90
  -8   2   5   50.79    7.70
  -8   2   5   55.39    6.80
  -7  -2   5   44.30    6.50
  -7  -2   5   35.80    6.00
  -7   2   5   40.00    5.60
  -7   2   5   33.90    6.80
  -7   2   5   36.20    5.80
  -7   2   5   44.50    6.90
  -6  -2   5   65.69    7.00
  -6  -2   5   52.99    8.40
  -6  -2   5   72.39    6.90
  -6   2   5   76.69    7.10
  -6   2   5   74.89    7.20
  -6   2   5   74.99    6.80
  -6   2   5   80.89    9.40
  -5  -2   5   26.20    6.10
  -5  -2   5   28.40    6.10
  -5   2   5   26.10    6.10
  -4  -2   5  483.25   22.90
  -3  -2   5    8.10    2.20
  -2  -2   5   88.19    5.50
  -2   2   5   81.79    5.90
  -1  -2   5  455.45   22.50
  -1  -2   5  485.05   21.80
  -1   2   5  473.75   21.90
  -1   2   5  511.05   22.00
   1   2  -5  474.95   21.90
  -1   2   5  450.95   22.50
   0  -2   5    0.60    1.80
   0  -2   5    1.60    1.20
   0   2   5    1.10    1.10
   0   2   5    3.60    2.10
   0   2  -5    7.20    2.30
   0   2   5    6.30    2.70
   1  -2   5   -1.10    2.10
   1  -2   5    1.30    1.80
  -1   2  -5    2.70    1.80
   1   2   5    4.70    2.30
   1   2   5    0.40    1.60
   1   2   5   -1.90    2.00
   2  -2   5  197.98   10.70
  -2  -2  -5  210.58   15.90
   2  -2   5  188.18   12.20
   2   2   5  207.38   10.80
   2   2   5  201.18   11.60
   3  -2   5   17.80    3.40
  -3  -2  -5   13.00    5.10
  -3  -2  -5   18.10    3.90
  -3   2  -5   11.20    3.60
   3   2   5   17.90    4.00
  -3   2  -5   13.70    5.20
  -3   2  -5   15.60    5.80
  -4  -2  -5   97.29    7.20
  -4  -2  -5   89.39    9.70
  -4   2  -5  101.99    8.10
  -4   2  -5   94.39    7.90
  -4   2  -5   72.89   10.30
   4   2   5   98.59    7.20
  -5  -2  -5   23.00    4.60
  -5  -2  -5   21.40    5.30
  -5   2  -5   16.60    5.50
  -5   2  -5   20.90    4.70
  -6  -2  -5    4.60    2.30
  -6  -2  -5   14.50    4.70
  -6   2  -5   -0.90    2.30
  -6   2  -5    3.30    2.40
  -7  -2  -5   18.70    5.20
  -7   2  -5   11.20    3.30
  -8  -2  -5   15.40    2.60
  -8  -2  -5   16.10    2.50
  -8   2  -5   19.40    2.90
  -8   2  -5   12.20    2.80
 -10  -3   5    2.20    3.10
 -10  -3   5    3.50    2.80
 -10   3   5   18.00    6.10
 -10   3   5    7.70    4.20
 -10   3   5    3.70    2.60
  -9  -3   5   13.40    5.20
  -9  -3   5    3.70    3.40
  -9  -3   5   11.40    6.00
  -9   3   5    6.60    3.00
  -9   3   5    2.60    3.50
  -9   3   5    5.00    3.60
  -8  -3   5    2.90    3.40
  -8  -3   5    5.60    3.50
  -8  -3   5    7.10    3.30
  -8   3   5    2.60    3.00
  -8   3   5    6.90    3.60
  -8   3   5   15.60    5.90
  -8   3   5    5.60    3.10
  -7  -3   5   14.80    5.80
  -7  -3   5   25.20    4.70
  -7  -3   5   29.50    6.20
  -7   3   5   24.60    5.50
  -7   3   5   21.10    5.40
  -7   3   5   30.00    5.50
  -7   3   5   25.20    6.50
  -6  -3   5   55.19    8.60
  -6  -3   5   61.79    6.90
  -6  -3   5   61.89    6.70
  -6   3   5   56.09    6.50
  -6   3   5   59.79    6.60
  -6   3   5   67.59    6.50
  -6   3   5   54.49    8.20
  -5  -3   5  168.88   11.60
  -5  -3   5  201.28   10.40
  -5  -3   5  187.48   11.60
  -5   3   5  174.68   11.10
  -5   3   5  184.98   11.70
  -5   3   5  203.58   11.60
  -4  -3   5    9.00    3.40
  -3  -3   5   84.49    5.30
  -2  -3   5   57.89    4.20
  -2   3   5   60.69    5.10
  -1  -3   5   16.10    1.80
  -1  -3   5   15.50    2.90
   1   3  -5   15.00    2.10
  -1   3   5   17.60    1.90
  -1   3   5   14.40    3.50
  -1   3   5   16.00    2.00
   0  -3   5    6.00    2.10
   0   3  -5    1.60    1.40
   0   3   5    4.30    2.30
   0   3   5   -0.40    1.10
   1  -3   5   -1.90    1.90
   1  -3   5    2.50    1.70
   1   3   5    1.30    1.60
   1   3   5    3.10    2.70
   1   3   5    1.00    2.40
  -1   3  -5    4.40    2.10
  -2  -3  -5  195.08   12.80
   2  -3   5  233.78   13.00
   2  -3   5  226.68   11.90
   2   3   5  233.78   12.10
   2   3   5  242.98   13.00
  -3  -3  -5   -3.40    3.60
  -3  -3  -5   -0.30    2.90
   3  -3   5    2.40    2.80
  -3   3  -5    1.20    3.70
  -3   3  -5    1.00    3.40
  -3   3  -5    2.70    3.90
   3   3   5    2.60    2.40
  -4  -3  -5    4.00    3.30
  -4  -3  -5    2.20    2.90
   4   3   5   -1.40    2.80
  -4   3  -5   -2.60    3.70
  -4   3  -5    1.00    3.40
  -5  -3  -5   13.30    3.30
  -5  -3  -5   25.50    4.80
  -5   3  -5   17.90    6.90
   5   3   5   33.50    7.90
  -5   3  -5   19.70    4.70
  -5   3  -5   21.40    4.40
  -6  -3  -5   35.10    5.10
  -6  -3  -5   37.80    4.90
  -6   3  -5   41.60    5.00
  -6   3  -5   38.20    4.90
  -7  -3  -5   31.10    4.00
  -7  -3  -5   37.80    3.90
  -7   3  -5   29.70    3.70
  -7   3  -5   31.30    3.70
  -8   3  -5   12.10    3.10
 -10  -4   5   47.50    6.50
 -10  -4   5   43.70    5.10
 -10   4   5   38.70    6.10
 -10   4   5   45.90    5.00
 -10   4   5   47.70    4.30
  -9  -4   5   76.59    8.90
  -9  -4   5   56.79    7.00
  -9  -4   5   75.39    8.10
  -9   4   5   61.59    8.80
  -9   4   5   64.79    6.70
  -9   4   5   68.59    6.90
  -8  -4   5  205.08   12.40
  -8  -4   5  213.38   12.90
  -8  -4   5  215.58   12.80
  -8   4   5  220.38   12.60
  -8   4   5  210.08   12.50
  -7  -4   5   71.89    7.30
  -7  -4   5   74.09    7.60
  -7   4   5   76.19    6.90
  -7   4   5   68.69    6.90
  -7   4   5   71.09    7.10
  -7   4   5   84.89    7.20
  -6  -4   5   81.69    7.70
  -6  -4   5   94.79    7.80
  -6   4   5  110.29    8.90
  -6   4   5   96.29    7.60
  -6   4   5   84.09    7.30
  -6   4   5   96.29    7.70
  -5  -4   5   21.70    5.80
  -5  -4   5   32.40    6.10
  -5  -4   5   33.80    4.70
  -5   4   5   13.80    5.30
  -5   4   5   22.10    4.20
  -5   4   5   25.60    6.40
  -4  -4   5  243.18   12.30
  -3  -4   5    9.10    2.80
  -2  -4   5    1.20    1.80
  -1  -4   5  152.28    7.20
  -1  -4   5  140.79    7.80
  -1   4   5  139.89    7.30
  -1   4   5  138.79    8.20
   1   4  -5  139.19    7.50
  -1   4   5  145.59    7.30
   0  -4   5  756.92   36.20
   0  -4   5  791.72   36.00
   0   4   5  774.72   36.10
   0   4   5  808.72   36.30
   0   4  -5  772.12   36.20
   1  -4   5  428.46   21.90
   1  -4   5  457.45   22.10
  -1   4  -5  497.95   24.40
   1   4   5  459.75   22.30
  -2  -4  -5   52.39    8.40
   2  -4   5   64.99    8.20
  -2  -4  -5   46.00    6.50
   2  -4   5   48.90    4.50
   2   4   5   43.30   11.00
  -3  -4  -5  112.29    7.90
   3  -4   5  109.09    7.40
  -3  -4  -5  107.09    9.00
  -3   4  -5  105.59    9.00
  -3   4  -5  120.69    9.00
   3   4   5  117.49    7.50
  -3   4  -5   98.99    9.70
  -4  -4  -5   15.70    3.60
  -4  -4  -5   15.50    3.50
  -4   4  -5   17.00    4.00
  -4   4  -5   19.20    5.60
   4   4   5   22.20    4.30
  -5  -4  -5   68.39    6.60
  -5  -4  -5   55.49    6.00
  -5   4  -5   59.19    7.70
  -5   4  -5   68.89    6.10
   5   4   5   56.29    7.30
  -5   4  -5   54.99    5.90
  -6  -4  -5   -3.10    2.60
  -6   4  -5    0.00    2.50
  -6   4  -5   -3.40    4.30
  -6   4  -5   -3.30    2.40
  -7  -4  -5   27.90    3.70
  -7  -4  -5   35.40    3.90
  -7   4  -5   28.50    3.80
  -7   4  -5   22.20    3.80
 -10  -5   5    3.10    4.00
 -10   5   5    1.30    2.00
 -10   5   5    2.20    3.40
 -10   5   5    0.70    2.40
  -9  -5   5    7.70    4.60
  -9  -5   5   11.60    3.80
  -9  -5   5   11.20    3.90
  -9   5   5    2.90    3.60
  -9   5   5   11.50    3.40
  -8  -5   5   -1.40    3.80
  -8  -5   5    5.30    3.90
  -8  -5   5    2.00    3.60
  -8   5   5   -0.40    3.90
  -8   5   5   -4.70    3.00
  -7  -5   5   13.80    4.00
  -7  -5   5   15.00    6.40
  -7  -5   5    8.60    3.90
  -7   5   5    9.90    3.20
  -7   5   5   13.60    3.60
  -7   5   5   18.10    5.20
  -6  -5   5  318.57   17.40
  -6  -5   5  327.97   17.70
  -6  -5   5  329.77   17.70
  -6   5   5  348.47   17.60
  -6   5   5  343.07   17.60
  -6   5   5  348.47   17.60
  -5  -5   5   93.19    7.90
  -5  -5   5   89.29    7.90
  -5  -5   5  102.29    6.60
  -5   5   5   99.69    7.50
  -5   5   5   94.29    8.10
  -5   5   5   87.59    8.10
  -4  -5   5   43.10    4.10
  -3  -5   5   24.00    3.20
  -2  -5   5  216.68   10.70
  -2  -5   5  205.58   10.10
   2   5  -5  201.28   10.10
  -2   5   5  216.18   10.00
  -2   5   5  206.08   10.90
  -1  -5   5 2246.08  103.89
  -1  -5   5 2357.76  104.29
  -1   5   5 2368.46  103.99
   1   5  -5 2281.07  103.99
  -1   5   5 2252.57  103.99
   0  -5   5 1507.45   68.49
   0  -5   5 1447.66   68.49
   0   5  -5 1534.65   68.79
   0   5   5 1531.95   68.69
   0   5   5 1495.35   68.69
   1  -5   5  224.38   11.30
   1  -5   5  201.48   11.10
   1   5   5  216.18   11.80
  -2  -5  -5   10.00    3.90
   2  -5   5   12.30    2.70
  -2  -5  -5   14.30    4.10
  -2   5  -5   17.70    6.50
  -3  -5  -5    9.50    3.20
   3  -5   5   14.30    4.70
  -3  -5  -5   11.50    4.00
  -3   5  -5    5.30    4.10
  -3   5  -5    8.20    3.40
  -3   5  -5    9.70    3.70
  -4  -5  -5   29.70    6.20
  -4  -5  -5   20.70    6.00
   4   5   5   19.00    4.10
  -4   5  -5   18.90    5.30
  -4   5  -5   25.30    6.40
  -4   5  -5   16.00    5.80
  -5  -5  -5    3.80    2.80
  -5  -5  -5    0.20    2.70
  -5   5  -5   -0.20    2.80
   5   5   5    5.80    3.60
  -5   5  -5   -2.60    2.90
  -5   5  -5   -0.20    3.30
  -6  -5  -5  191.08   10.80
  -6  -5  -5  182.48   11.30
  -6   5  -5  175.18   11.50
  -7  -5  -5    8.60    2.20
  -7  -5  -5   12.20    4.70
  -7   5  -5    5.80    2.20
  -7   5  -5    8.80    2.10
 -10   6   5    3.70    3.10
 -10   6   5    1.80    2.00
 -10   6   5    1.00    2.30
  -9  -6   5   20.30    7.90
  -9  -6   5   34.90    6.90
  -9   6   5   22.80    5.10
  -8  -6   5  109.69    8.80
  -8  -6   5  108.09    8.70
  -8   6   5   98.29    7.90
  -8   6   5   97.29    8.10
  -8   6   5   91.59    7.80
  -7  -6   5   11.10    4.00
  -7  -6   5    8.60    3.80
  -7   6   5    5.40    3.20
  -7   6   5   11.60    3.50
  -7   6   5   18.30    5.30
  -6  -6   5  142.69    8.80
  -6  -6   5  128.29    9.60
  -6  -6   5  130.09    9.30
  -6   6   5  129.49    8.80
  -6   6   5  118.59    8.80
  -6   6   5  126.09    8.90
  -5  -6   5   86.49    7.70
  -5  -6   5   91.89    8.00
  -5  -6   5   97.09    6.20
  -5   6   5   83.69    7.50
  -5   6   5   74.49    6.90
  -5   6   5   78.39    7.50
  -4  -6   5    2.30    2.30
  -3  -6   5    4.20    2.10
  -2  -6   5   46.20    3.40
  -2  -6   5   54.19    4.00
   2   6  -5   38.40    4.40
  -2   6   5   50.19    3.80
  -2   6   5   50.09    5.10
  -1  -6   5   81.39    4.80
  -1  -6   5   83.49    5.20
  -1   6   5   77.39    4.90
  -1   6   5   78.59    5.00
   1   6  -5   72.99    5.30
   0  -6   5   79.29    5.20
   0  -6   5   85.99    5.30
   0   6   5   82.29    5.70
   0   6   5   80.49    5.50
   0   6  -5   72.59    6.10
   1  -6   5  126.39    7.50
   1  -6   5  144.99    8.10
   1   6   5  126.89    8.60
  -2  -6  -5   36.30    7.30
  -2  -6  -5   29.90    6.60
   2  -6   5   36.50    4.30
  -2   6  -5   30.20    6.30
   3  -6   5   76.89    7.50
  -3  -6  -5   55.99    7.60
  -3  -6  -5   77.09    7.10
  -3   6  -5   55.49    7.80
  -3   6  -5   64.59    7.00
  -4  -6  -5  162.28   10.60
  -4  -6  -5  150.88   10.10
  -4   6  -5  161.28   10.50
  -4   6  -5  154.58   10.30
  -4   6  -5  138.19   10.30
   4   6   5  167.78   10.10
  -5  -6  -5   47.80    6.40
  -5  -6  -5   44.20    6.00
   5   6   5   42.40    6.00
  -5   6  -5   39.70    6.10
  -5   6  -5   52.99    6.10
  -5   6  -5   50.29    6.00
  -6  -6  -5    1.30    3.80
  -6   6  -5    3.60    2.50
  -6   6  -5    4.70    2.50
  -6   6  -5    2.90    3.10
  -7  -6  -5    2.20    1.80
  -7  -6  -5    0.10    1.80
  -7   6  -5    2.90    2.00
  -7   6  -5    4.60    2.30
 -10   7   5   16.70    4.10
 -10   7   5    4.00    5.60
 -10   7   5   14.10    3.60
  -9  -7   5   28.80    7.70
  -9   7   5   20.80    5.10
  -9   7   5   27.50    4.60
  -9   7   5   29.30    5.40
  -8  -7   5   84.49    8.30
  -8  -7   5   87.09    8.60
  -8   7   5   93.59    7.50
  -8   7   5   84.29    7.50
  -8   7   5   88.09    7.40
  -7  -7   5  163.08   11.00
  -7  -7   5  175.98   11.40
  -7   7   5  174.78   10.90
  -7   7   5  173.58   10.70
  -7   7   5  179.58   10.90
  -6  -7   5   14.90    3.90
  -6  -7   5   10.30    3.80
  -6  -7   5   18.80    6.70
  -6   7   5   13.60    3.50
  -6   7   5   20.40    5.20
  -6   7   5   18.80    5.30
  -5  -7   5   -0.50    3.40
  -5  -7   5    5.20    2.70
  -5  -7   5    3.20    3.70
  -5   7   5    3.90    3.00
  -5   7   5    5.30    3.60
  -5   7   5    0.50    3.30
  -4  -7   5   55.49    6.60
  -4  -7   5   35.60    7.60
  -4  -7   5   55.89    4.60
  -4   7   5   42.60    6.60
  -4   7   5   48.80    6.90
  -3  -7   5   24.40    3.30
   3  -7  -5   19.90    3.50
  -2  -7   5    8.10    2.10
  -1  -7   5   96.39    5.80
  -1  -7   5   96.19    5.70
  -1   7   5   95.89    5.90
   1   7  -5   80.29    6.10
   0  -7   5   14.40    3.20
   0  -7   5   18.70    3.60
   0   7   5   17.90    4.70
   0   7   5   24.70    4.00
  -1  -7  -5  386.26   21.20
   1  -7   5  439.76   20.60
  -1  -7  -5  409.26   21.30
   1  -7   5  420.66   20.00
   1   7   5  410.96   21.00
   2  -7   5  197.68   10.60
  -2  -7  -5  191.48   11.70
  -2  -7  -5  195.08   12.30
  -2   7  -5  199.38   11.40
  -3  -7  -5  121.19    8.90
  -3  -7  -5  120.59    9.40
  -3   7  -5  131.69    8.90
  -4  -7  -5   -3.20    4.80
  -4  -7  -5    6.70    3.70
   4   7   5   15.70    5.90
  -4   7  -5    6.40    3.50
  -4   7  -5    8.30    3.70
  -4   7  -5    3.80    3.80
  -5  -7  -5   22.00    5.10
  -5   7  -5   10.20    3.00
  -5   7  -5   14.40    3.40
   5   7   5   12.40    3.60
  -5   7  -5   14.40    5.40
  -6  -7  -5   80.69    6.00
  -6  -7  -5   80.79    6.60
  -6   7  -5   73.29    6.20
  -6   7  -5   73.79    6.30
  -6   7  -5   78.59    6.70
  -7  -7  -5   78.89    5.60
  -7  -7  -5   82.79    5.30
  -7   7  -5   70.19    6.70
  -7   7  -5   77.89    5.50
  10  -8  -5   21.80    4.40
 -10   8   5   18.20    4.00
 -10   8   5   18.60    3.30
 -10   8   5   12.90    5.10
  -9  -8   5    1.30    4.80
  -9   8   5    6.30    2.80
  -9   8   5    9.10    3.00
  -9   8   5    6.80    2.60
  -8  -8   5    2.50    4.20
  -8  -8   5   14.50    4.80
  -8   8   5    0.10    3.00
  -8   8   5    4.50    2.90
  -8   8   5    3.70    3.00
  -7  -8   5    6.40    4.10
  -7  -8   5    2.80    3.80
  -7   8   5   -0.30    3.10
  -7   8   5    1.80    2.90
  -6  -8   5   21.00    5.30
  -6  -8   5   15.10    4.10
  -6  -8   5   23.30    6.80
  -6   8   5   27.10    5.50
  -6   8   5   25.50    5.50
  -5  -8   5   21.30    6.70
  -5  -8   5   19.70    4.10
  -5  -8   5   18.10    5.80
  -5   8   5   11.60    3.30
  -5   8   5   20.40    5.10
  -5   8   5   15.60    3.90
  -4  -8   5    5.80    4.30
  -4  -8   5    8.70    3.30
  -4  -8   5    3.70    3.50
  -4   8   5    2.50    3.60
  -4   8   5    4.90    3.50
  -3  -8   5  247.68   11.80
   3  -8  -5  205.18   11.80
  -2  -8   5  424.96   20.80
  -2  -8   5  451.65   20.00
  -2   8   5  407.06   19.90
   2   8  -5  370.26   20.00
  -1  -8   5  174.38    9.00
  -1  -8   5  187.28    9.30
  -1   8   5  165.28    9.40
   1   8  -5  140.79    9.70
   0  -8   5   26.20    3.40
   0  -8   5   27.10    4.10
   0   8   5   34.40    5.00
  -1  -8  -5  196.98   12.30
  -1  -8  -5  212.18   12.60
  -2  -8  -5   83.09    7.60
  -2  -8  -5   75.59    8.20
   2  -8   5   84.09    6.20
  -2   8  -5   91.39    7.00
  -4  -8  -5    4.00    5.40
  -4  -8  -5    9.90    3.50
  -4   8  -5    8.80    3.30
  -5  -8  -5   33.70    5.50
  -5  -8  -5   34.50    6.40
  -5   8  -5   42.30    6.10
   5   8   5   39.50    5.70
  -5   8  -5   28.40    6.50
  -5   8  -5   37.40    5.70
  -6  -8  -5  116.49    7.30
  -6  -8  -5  111.79    7.70
  -6   8  -5  109.59    7.80
  -6   8  -5  110.49    7.30
  -6   8  -5  108.09    8.00
  -7  -8  -5    2.10    1.70
  -7  -8  -5    2.50    1.70
  -7   8  -5    3.30    2.90
  10  -9  -5    0.80    2.50
 -10   9   5   -1.90    2.90
 -10   9   5   -0.60    2.10
 -10   9   5    2.80    2.20
  -9   9   5   95.79    6.90
  -9   9   5   93.79    6.80
  -9   9   5   99.59    7.20
  -8  -9   5    6.70    4.90
  -8   9   5    1.10    2.70
  -8   9   5    4.80    3.10
  -8   9   5   -2.40    2.80
  -7  -9   5  101.49    8.30
  -7  -9   5   97.19    9.40
  -7   9   5   82.99    8.10
  -7   9   5  106.09    8.30
  -7   9   5   99.69    7.80
  -6  -9   5  262.77   15.20
  -6  -9   5  273.27   14.30
  -6  -9   5  263.37   14.70
  -6   9   5  266.17   14.50
  -6   9   5  262.27   14.60
  -5  -9   5  405.26   21.00
  -5  -9   5  400.36   20.60
  -5  -9   5  427.56   20.20
  -5   9   5  397.36   21.00
  -5   9   5  408.06   20.60
  -5   9   5  391.06   20.50
   4  -9  -5  115.29    9.10
  -4  -9   5  114.19    9.20
  -4  -9   5  104.69    8.20
  -4  -9   5  114.69    7.00
  -4   9   5   99.29    8.20
  -4   9   5  113.99    9.00
  -3  -9   5   36.10    6.30
  -3  -9   5   26.10    3.60
   3  -9  -5   18.80    6.70
  -3  -9   5   28.90    7.40
  -2  -9   5  437.36   20.80
  -2  -9   5  449.46   23.40
  -2  -9   5  407.56   21.10
  -1  -9   5  582.54   26.90
  -1  -9   5  520.05   27.40
  -1  -9   5  577.54   26.60
   0  -9   5    5.40    2.20
   0  -9  -5    8.70    4.00
   0  -9  -5   10.80    4.60
   1  -9   5  177.98    9.40
  -1  -9  -5  164.88   11.00
  -1  -9  -5  178.58   11.10
   1  -9   5  161.88   12.50
  -2  -9  -5  373.76   20.20
  -2  -9  -5  385.36   20.00
   2  -9   5  398.86   19.20
  -2   9  -5  394.86   19.70
  -3  -9  -5   13.70    5.40
  -3  -9  -5   22.30    6.50
  -3   9  -5   13.10    3.10
  -4  -9  -5   90.19    8.00
  -4  -9  -5   81.99    7.80
  -4   9  -5   86.89    8.10
  -5  -9  -5   20.00    4.60
  -5   9  -5   36.30    6.60
   5   9   5   27.10    5.50
  -5   9  -5   20.60    5.60
  -6  -9  -5    0.00    2.00
  -6  -9  -5    1.10    2.10
  -6   9  -5   -2.00    2.90
  -6   9  -5    3.20    2.50
  -7  -9  -5    2.70    1.70
  -7  -9  -5    0.40    1.60
  -7   9  -5   -2.20    2.60
  10 -10  -5   -1.20    2.10
 -10  10   5   -0.40    2.10
 -10  10   5    5.10    3.00
  -9  10   5    2.60    2.90
  -9  10   5    3.80    3.10
  -9  10   5    1.40    2.50
  -8 -10   5  223.98   14.00
  -8  10   5  229.28   12.80
  -8  10   5  240.78   13.40
  -8  10   5  237.08   13.20
  -7 -10   5   69.39    7.80
  -7 -10   5   76.69    7.60
  -7 -10   5   80.39    8.80
  -7  10   5   60.19    7.00
  -7  10   5   76.29    7.00
  -7  10   5   76.29    7.70
  -6 -10   5   62.39    8.20
  -6 -10   5   49.50    7.00
  -6 -10   5   61.79    6.10
  -6  10   5   58.59    6.70
  -6  10   5   62.99    6.50
  -6  10   5   57.29    6.20
  -5 -10   5    0.90    3.40
  -5 -10   5   -0.50    4.10
  -5 -10   5   -1.50    2.50
  -5  10   5    3.30    4.10
  -5  10   5    2.20    2.90
  -5  10   5    0.30    3.60
  -4 -10   5   28.60    3.90
  -4 -10   5   15.30    5.90
  -4 -10   5   32.10    7.40
   4 -10  -5   20.20    6.50
  -4  10   5   36.80    7.10
  -4  10   5   25.70    5.80
   3 -10  -5  105.49    8.40
  -3 -10   5  117.89    9.90
  -3 -10   5  108.89    8.20
  -3 -10   5  105.59    6.80
  -3  10   5  101.29    9.20
  -2 -10   5  212.98   10.80
  -2 -10   5  199.18   12.20
  -2 -10   5  195.48   12.10
   2 -10  -5  204.88   12.50
  -1 -10   5  204.78   11.70
   1 -10  -5  182.68   12.90
  -1 -10   5  205.18   11.80
  -1 -10   5  184.88   12.00
   1 -10  -5  185.28   12.30
  -1 -10   5  219.28   10.60
   0 -10  -5   80.09    8.20
   0 -10   5   76.39    5.50
   0 -10   5   81.59    8.60
   0 -10  -5   87.79    9.00
   1 -10   5  335.67   18.80
   1 -10   5  367.16   17.40
  -1 -10  -5  337.37   18.40
  -1 -10  -5  364.26   18.60
   2 -10   5    2.10    3.60
  -2 -10  -5   17.20    6.20
  -2 -10  -5    4.70    3.60
  -2  10  -5    2.50    2.70
  -3 -10  -5   23.80    6.30
  -3 -10  -5   16.50    6.30
  -3  10  -5   23.70    5.20
  -4 -10  -5   28.00    5.70
  -4 -10  -5   28.60    6.60
  -4  10  -5   15.10    5.60
  -5 -10  -5   50.79    5.60
  -5 -10  -5   40.50    6.20
   5  10   5   40.20    6.20
  -5  10  -5   39.90    5.50
  -6 -10  -5    1.60    2.20
  -6 -10  -5    2.80    2.10
   6  10   5   12.20    5.80
  -6  10  -5    0.60    2.20
  -7 -10  -5    0.00    1.60
  -7 -10  -5    7.60    2.90
  -7  10  -5    1.10    2.50
  10 -11  -5   30.10    3.70
   9 -11  -5    4.50    2.80
  -9  11   5   11.70    4.00
  -9  11   5    2.20    2.60
  -9  11   5    4.60    2.40
  -8 -11   5   40.80    7.70
  -7 -11   5  241.98   15.60
  -7 -11   5  286.17   16.50
  -7 -11   5  311.87   15.90
  -7  11   5  296.57   15.50
  -7  11   5  297.97   15.70
  -7  11   5  289.67   15.60
  -6 -11   5   33.30    6.30
  -6 -11   5   31.40    8.10
  -6 -11   5   31.50    5.40
  -6  11   5   34.90    5.50
  -6  11   5   39.70    6.50
  -6  11   5   35.70    6.10
   5 -11  -5    3.00    3.80
  -5 -11   5   20.70    7.60
  -5 -11   5    0.80    2.90
  -5 -11   5   -3.00    3.50
  -5  11   5    3.70    4.40
  -4 -11   5   23.20    8.60
  -4 -11   5    7.40    3.10
   4 -11  -5    2.80    2.90
  -4 -11   5   18.20    5.60
  -4  11   5    5.20    2.90
   3 -11  -5    5.30    3.40
  -3 -11   5    3.80    3.40
  -3 -11   5    0.40    4.00
  -3 -11   5   -0.60    2.40
  -3  11   5    4.30    3.80
   2 -11  -5   32.60    9.60
  -2 -11   5   32.10    3.70
  -2 -11   5   26.20    6.00
  -2 -11   5   23.30    7.20
   2 -11  -5   21.30    6.60
  -2  11   5   30.20    9.50
   1 -11  -5   86.39    9.20
   1 -11  -5   84.79    8.20
  -1 -11   5  102.19    6.30
  -1 -11   5   96.29    8.20
   0 -11   5  182.38    9.50
   0 -11   5  164.48   11.10
   0 -11  -5  156.78   11.70
   0 -11  -5  176.18   11.30
   1 -11   5    9.80    2.90
  -1 -11  -5   10.70    3.90
  -1 -11  -5   16.70    4.50
   1 -11   5    7.90    4.00
  -1  11  -5   13.90    4.90
  -2 -11  -5   13.30    4.20
   2 -11   5    9.70    4.30
  -2  11  -5   21.40    5.00
  -3 -11  -5    4.60    3.40
  -3 -11  -5    4.10    3.80
  -3  11  -5    7.00    2.90
  -4 -11  -5    4.10    3.20
  -4 -11  -5   21.10    5.90
  -4  11  -5    2.20    2.70
  -5 -11  -5  106.39    8.50
  -5 -11  -5  109.89    7.30
   5  11   5  104.69    8.30
  -6 -11  -5   18.30    4.00
  -6 -11  -5   17.20    3.70
   6  11   5    3.00    5.00
  -7 -11  -5   31.20    3.30
  -7 -11  -5   44.40    4.20
   9 -12  -5    4.40    2.50
  -9  12   5    4.10    2.50
  -9  12   5    1.80    2.30
  -8 -12   5   39.50    7.60
   8 -12  -5   47.40    5.80
  -8  12   5   38.00    5.00
  -8  12   5   42.50    5.30
  -8  12   5   49.30    5.90
   7 -12  -5   23.20    6.00
  -7 -12   5   31.70    6.90
  -7 -12   5   23.20    6.40
  -7  12   5   18.60    5.20
  -7  12   5   31.40    6.10
  -7  12   5   33.40    5.80
  -6 -12   5   20.20    4.90
   6 -12  -5   33.60    6.40
  -6 -12   5   14.00    4.30
  -6 -12   5   20.90    5.60
  -6  12   5   34.80    6.70
  -6  12   5   25.10    6.30
  -6  12   5   15.70    5.70
  -5 -12   5    5.50    5.00
  -5 -12   5   15.90    4.60
   5 -12  -5   25.10    5.90
  -5 -12   5   20.70    6.00
  -5  12   5   18.60    6.60
  -5  12   5   10.10    3.30
  -4 -12   5   99.99    9.20
  -4 -12   5  102.39    8.30
  -4 -12   5  109.69    7.20
   4 -12  -5   95.59    8.10
  -4  12   5  101.69    8.00
  -3 -12   5   31.10    4.20
  -3 -12   5   22.10    6.20
   3 -12  -5   31.60    6.10
  -3 -12   5   16.30    4.70
  -3  12   5   24.50    7.00
  -2 -12   5    4.00    2.40
  -2 -12   5    8.90    4.10
   2 -12  -5    5.00    5.50
  -2 -12   5    4.00    3.30
   2 -12  -5    0.80    3.50
  -2  12   5    4.30    5.40
   1 -12  -5    4.70    3.40
  -1 -12   5    0.00    4.00
   1 -12  -5   -8.30    5.40
  -1 -12   5    0.20    2.40
   0 -12   5   72.59    7.20
   0 -12   5   62.09    5.30
   0 -12  -5   80.59    8.90
   0 -12  -5   70.19    7.50
  -1 -12  -5  169.98   11.50
   1 -12   5  206.58   10.60
  -1 -12  -5  177.38   12.20
  -1  12  -5  191.98   11.00
  -2 -12  -5   14.00    4.40
  -2 -12  -5   20.10    6.90
  -2  12  -5    9.60    3.00
  -3 -12  -5  120.09    9.40
  -3 -12  -5  120.59    9.40
  -3  12  -5  125.89    8.60
  -4 -12  -5   23.80    6.00
  -4 -12  -5   10.90    3.70
  -4  12  -5   14.70    4.90
  -5 -12  -5   32.80    4.70
  -5 -12  -5   20.70    5.00
   5  12   5   23.30    5.60
  -5  12  -5   24.00    4.80
  -6 -12  -5    0.80    2.40
  -6 -12  -5    0.40    2.90
   6  12   5    2.10    5.10
  -6  12  -5   -2.10    2.20
   9 -13  -5    1.90    2.30
  -9  13   5   -2.10    2.50
  -9  13   5   -0.30    2.10
   8 -13  -5   15.30    4.80
  -8  13   5   14.20    4.00
  -8  13   5   16.50    5.10
  -7 -13   5   12.80    4.30
   7 -13  -5   28.30    6.20
  -7 -13   5    5.80    4.20
  -7  13   5   19.20    5.00
  -7  13   5   14.80    3.80
  -6 -13   5   28.60    5.20
   6 -13  -5   35.10    6.10
  -6 -13   5   51.29    6.80
  -6 -13   5   51.19   12.80
  -6  13   5   36.00    8.30
  -6  13   5   40.40    7.40
  -5 -13   5   15.00    5.30
  -5 -13   5    5.20    3.70
   5 -13  -5    0.60    2.80
  -5  13   5    8.20    7.80
  -5  13   5    7.10    3.20
   4 -13  -5   10.00    3.30
  -4 -13   5   16.20    5.80
  -4 -13   5   15.70    4.70
  -4 -13   5   10.70    7.50
  -4  13   5    9.30    3.40
  -3 -13   5    5.70    3.30
   3 -13  -5   15.80    6.10
  -3 -13   5   -2.20    4.60
  -3 -13   5    0.10    2.60
  -3  13   5    6.00    3.70
  -2 -13   5   12.20    3.60
   2 -13  -5   19.80    6.10
  -2 -13   5   10.70    3.60
   2 -13  -5   13.30    5.60
  -2  13   5    2.20    5.30
  -1 -13   5   31.90    6.60
   1 -13  -5   32.30    6.10
   1 -13  -5   23.80    9.10
  -1 -13   5   26.80    4.10
   0 -13  -5   88.09    8.00
   0 -13   5  101.69    7.90
   0 -13  -5   92.29    9.50
   0 -13   5  100.89    6.90
  -1 -13  -5    4.90    3.60
  -1 -13  -5    4.90    5.50
   1 -13   5   -1.70    3.60
  -1  13  -5    4.00    2.80
  -2 -13  -5    8.20    3.80
  -2  13  -5    4.30    2.80
  -3 -13  -5   -4.10    4.00
  -3 -13  -5    6.80    3.70
  -3  13  -5   -1.60    2.80
  -4 -13  -5   10.40    4.80
  -4 -13  -5    8.40    3.50
  -4  13  -5    2.80    2.50
  -5 -13  -5   -2.30    2.70
  -5 -13  -5   -0.80    2.80
   5  13   5    5.90    3.70
  -5  13  -5    0.40    2.30
  -6 -13  -5    0.20    2.00
  -6  13  -5    1.60    2.00
  -9  14   5   23.90    4.00
  -9  14   5   19.40    4.30
   8 -14  -5    2.40    2.30
  -8  14   5    2.80    2.70
  -8  14   5    5.20    3.20
  -7 -14   5   67.49    7.60
  -7 -14   5   87.39    7.70
   7 -14  -5   83.69    7.30
  -7  14   5   90.69    7.20
  -7  14   5   87.59    7.90
   6 -14  -5   86.59    7.20
  -6 -14   5  101.29    7.90
  -6 -14   5   74.89    7.10
  -6  14   5   91.59    7.20
  -6  14   5   74.99    9.30
  -5 -14   5   21.10    4.90
  -5 -14   5   19.80    5.70
  -5 -14   5   23.80    6.20
   5 -14  -5   27.30    5.50
  -5  14   5   18.20    5.50
  -4 -14   5   74.29    7.30
   4 -14  -5   74.29    7.10
  -4 -14   5   67.59    6.10
  -4 -14   5   54.19    8.60
  -4  14   5   72.69    6.90
  -3 -14   5    1.00    2.70
   3 -14  -5    0.30    3.50
   3 -14  -5    0.90    7.20
  -3 -14   5    4.70    3.60
  -3  14   5    2.50    3.80
   2 -14  -5  121.39    9.20
  -2 -14   5  128.39    8.60
  -2 -14   5  129.29    9.10
   2 -14  -5  107.39   10.60
  -2  14   5  105.79   10.70
  -1 -14   5    4.20    3.50
   1 -14  -5   -1.10    3.00
   1 -14  -5   -0.10    5.30
  -1 -14   5    7.10    2.90
   0 -14   5  126.69    7.80
   0 -14   5  113.89    8.70
   0 -14  -5  122.39    8.70
   0  14  -5  105.79    8.40
  -1 -14  -5  118.09    9.20
   1 -14   5  129.29    8.50
  -1 -14  -5  113.09   10.00
  -1  14  -5  116.19    8.30
  -2 -14  -5   10.60    4.40
  -2 -14  -5   -1.80    3.70
  -2  14  -5    4.10    3.10
  -3 -14  -5    1.40    4.20
  -3 -14  -5    3.00    3.60
  -3  14  -5    1.30    2.70
  -3  14  -5    0.90    5.10
  -4 -14  -5    2.00    3.30
  -4 -14  -5   -2.40    3.50
  -5 -14  -5    1.10    2.50
  -5 -14  -5    1.30    3.00
  -5  14  -5   -1.00    2.00
   5  14   5   -0.50    3.50
  -6 -14  -5   27.90    4.80
  -6  14  -5   19.80    3.50
  -9  15   5   22.10    3.60
   8 -15  -5   19.40    5.00
  -8  15   5   12.80    3.50
  -8  15   5   17.70    5.60
  -7 -15   5  110.49    8.40
  -7 -15   5   97.39    8.50
   7 -15  -5  120.39    8.40
  -7  15   5  120.39    7.70
  -7  15   5  118.19    8.90
   6 -15  -5    9.00    3.00
  -6 -15   5   18.20    6.10
  -6 -15   5   13.60    3.70
  -6  15   5   23.90    8.40
  -6  15   5   17.80    5.00
   5 -15  -5   37.60    6.90
  -5 -15   5   33.10    5.00
  -5 -15   5   24.40    6.30
  -5  15   5   21.90    5.80
  -4 -15   5    0.50    3.50
   4 -15  -5   -4.20    3.20
  -4  15   5   14.00    5.40
  -3 -15   5  347.47   18.00
   3 -15  -5  340.07   17.90
   3 -15  -5  320.87   19.10
  -3 -15   5  336.87   17.40
  -3  15   5  334.67   18.20
   2 -15  -5    2.40    6.10
  -2 -15   5    1.60    3.40
   2 -15  -5    4.70    3.80
  -2 -15   5   -1.40    2.80
  -2  15   5    0.10    4.80
   1 -15  -5   18.30    6.10
  -1 -15   5    8.30    4.90
  -1 -15   5    2.00    3.10
   0 -15   5    6.30    3.50
   0 -15   5   13.50    3.70
   0 -15  -5    9.40    3.90
   0  15  -5    9.80    3.20
  -1 -15  -5   97.99    9.80
  -1 -15  -5   94.79    9.80
   1 -15   5   95.29    8.20
  -1  15  -5   91.29    7.20
  -2 -15  -5   54.59    7.90
  -2 -15  -5   42.80    7.20
  -2  15  -5   47.30    5.70
  -3 -15  -5   30.20    6.60
  -3 -15  -5   18.70    5.00
  -3  15  -5   23.80    5.00
  -3  15  -5   14.50    5.50
  -4 -15  -5    3.90    3.60
  -4 -15  -5    3.80    2.90
  -4  15  -5    5.50    2.80
  -5 -15  -5   22.80    4.80
  -5  15  -5   19.10    3.70
   5  15   5   13.80    3.70
   8 -16  -5    4.70    2.60
  -8  16   5    1.20    4.00
  -8  16   5    6.60    2.90
  -7 -16   5   22.00    5.90
   7 -16  -5    8.70    3.10
  -7 -16   5   12.80    3.80
  -7  16   5   14.20    3.80
  -7  16   5   10.70    5.00
  -6 -16   5    5.70    3.50
  -6 -16   5    2.50    3.50
   6 -16  -5   -3.70    3.10
  -6  16   5    4.60    3.00
  -5 -16   5   40.70    5.40
  -5 -16   5   56.79    6.70
   5 -16  -5   52.29    6.90
  -5  16   5   55.09    6.20
  -4 -16   5   -1.60    3.40
   4 -16  -5    4.90    6.20
  -4 -16   5    2.80    3.10
   4 -16  -5    4.70    3.40
  -4  16   5    6.90    3.10
  -3 -16   5   66.29    7.20
  -3 -16   5   78.29    7.40
   3 -16  -5   73.29    7.60
   3 -16  -5   51.09   11.20
  -3  16   5   65.29    7.90
  -2 -16   5    1.80    3.20
  -2 -16   5   -2.10    3.40
   2 -16  -5    2.40    3.60
  -2  16   5    2.90    4.50
  -1 -16   5  440.46   22.90
  -1 -16   5  436.76   22.10
   1 -16  -5  444.76   22.70
   1  16  -5  452.85   22.40
   0 -16   5  237.08   13.10
   0 -16  -5  224.38   13.70
   0  16  -5  220.08   12.60
   1 -16   5   44.40    7.90
  -1 -16  -5   50.49    6.90
  -1  16  -5   36.90    5.60
  -2 -16  -5    3.40    4.00
  -2  16  -5    3.30    4.30
  -2  16  -5    0.40    3.00
  -3 -16  -5   10.10    3.60
  -3  16  -5   14.40    5.20
  -3  16  -5   22.80    6.40
  -4 -16  -5    5.90    3.60
  -4  16  -5    1.30    2.30
  -5 -16  -5   -0.30    2.00
  -5  16  -5    1.80    1.90
   8 -17  -5   -0.10    2.30
  -8  17   5   -0.20    1.70
  -7 -17   5   -0.10    3.80
  -7 -17   5    4.70    4.40
   7 -17  -5   -0.70    2.30
  -7  17   5   -0.30    2.10
  -6 -17   5   -3.50    3.50
  -6 -17   5    0.80    3.20
   6 -17  -5   -3.50    2.60
  -6  17   5   -0.50    2.30
  -5 -17   5    8.30    3.50
   5 -17  -5   14.30    5.40
  -4 -17   5   14.40    4.30
  -4 -17   5    9.60    3.60
   4 -17  -5   17.00    5.50
  -4  17   5    8.70    3.50
  -3 -17   5   51.19    6.60
  -3 -17   5   45.10    5.40
  -3  17   5   46.60    6.80
   2 -17  -5   87.69    7.70
  -2 -17   5   91.59    7.80
  -2 -17   5   78.99    6.70
  -2  17   5   67.79    9.10
   1 -17  -5   45.00    6.90
  -1 -17   5   55.59    6.50
  -1 -17   5   43.30    5.70
   1  17  -5   52.09    6.30
   0 -17   5  127.99    9.20
   0 -17  -5  143.59   11.80
   0  17  -5  136.79    9.00
  -1 -17  -5   96.09    8.30
  -1  17  -5   90.79    7.70
  -2 -17  -5   59.99    8.30
  -2  17  -5   61.79    7.70
  -2  17  -5   76.99    6.50
  -3 -17  -5    8.30    3.00
  -3  17  -5    9.20    2.50
  -3  17  -5    7.50    3.40
  -4 -17  -5   31.50    4.60
  -4  17  -5   31.70    4.10
  -5 -17  -5   23.40    4.30
  -5  17  -5   17.80    3.20
  -7 -18   5    0.40    4.00
   7 -18  -5   13.30    4.20
  -7  18   5    5.50    2.00
   6 -18  -5   28.00    4.50
  -6 -18   5   27.90    6.30
  -6 -18   5   20.00    5.50
  -6  18   5   20.60    4.00
   5 -18  -5   16.20    5.40
  -5 -18   5   15.40    4.60
  -5  18   5   12.40    4.60
   4 -18  -5   19.80    6.20
  -4 -18   5   24.10    4.70
  -4  18   5   18.90    5.40
  -3 -18   5   85.59    7.60
  -3 -18   5   74.49    6.70
   3 -18  -5   81.29    9.30
  -3  18   5  100.99    7.80
   3  18  -5   94.59    9.30
   2 -18  -5    3.30    3.40
  -2 -18   5    3.80    3.40
  -2 -18   5    4.30    3.20
  -2  18   5    7.90    4.20
   2  18  -5    7.00    3.90
   1 -18  -5   87.09    7.40
  -1 -18   5   82.09    6.90
   1  18  -5   75.69    7.00
   0 -18  -5   20.30    5.90
   0 -18   5   29.60    6.30
   0  18  -5   25.10    5.40
  -1 -18  -5   52.59    7.20
  -1  18  -5   38.60    5.50
  -2 -18  -5   -4.30    3.20
  -2  18  -5    3.30    2.70
  -2  18  -5    5.70    3.20
  -3 -18  -5   66.79    5.90
  -3  18  -5   65.89    6.80
  -3  18  -5   53.19    6.40
  -4 -18  -5   13.80    5.10
   4  18   5    4.40    3.20
  -4  18  -5    5.10    2.10
   7 -19  -5   -0.40    2.10
  -7  19   5   -0.30    1.80
   6 -19  -5    2.00    2.90
  -6 -19   5   -1.90    3.50
  -6  19   5    0.80    2.10
   5 -19  -5   70.99    6.50
  -5 -19   5   66.99    6.20
  -5 -19   5   69.39    6.00
  -5  19   5   58.39    5.70
   4 -19  -5    3.00    3.30
  -4 -19   5    0.90    3.10
  -4 -19   5    4.10    3.10
  -4  19   5    5.10    2.90
   3 -19  -5   -2.70    3.10
  -3 -19   5    3.30    3.60
  -3 -19   5    1.20    3.10
  -3  19   5    4.00    4.50
  -2 -19   5   27.10    5.00
  -2  19   5   22.30    7.70
   1 -19  -5    0.70    3.40
  -1 -19   5   -1.30    3.60
   1  19  -5    1.10    3.60
   0 -19  -5    1.00    3.60
   0 -19   5    1.60    5.20
   0  19  -5   -1.70    4.00
  -1 -19  -5   71.09    7.20
  -1  19  -5   69.39    6.50
  -2 -19  -5   13.20    4.50
  -2  19  -5   14.80    4.50
  -2  19  -5   13.80    3.20
  -3 -19  -5   -1.60    2.60
  -3  19  -5   -3.40    3.30
  -3  19  -5    2.60    2.40
  -4 -19  -5   66.19    5.40
  -4  19  -5   55.59    4.80
   6 -20  -5   23.90    4.10
  -6 -20   5   16.50    5.10
  -6  20   5   27.10    3.60
  -5 -20   5  182.18   11.10
   5 -20  -5  208.78   11.00
  -5  20   5  193.68   10.70
  -4 -20   5   13.80    5.10
   4 -20  -5    4.00    3.70
  -4  20   5    3.20    2.60
  -3 -20   5    3.00    3.10
   3 -20  -5   -0.80    2.80
  -3  20   5    5.60    3.20
   2 -20  -5   -3.30    2.90
  -2 -20   5   -1.80    3.70
  -2  20   5    2.00    4.30
   1 -20  -5    5.90    3.10
  -1 -20   5    5.60    4.40
   1  20  -5   27.10    6.40
   0 -20  -5  156.88   10.20
   0  20  -5  164.68    9.60
  -1 -20  -5    1.60    2.90
  -1  20  -5    0.50    2.80
  -1  20  -5    0.50    2.90
  -2 -20  -5    4.70    2.80
  -2  20  -5    2.50    2.40
  -2  20  -5    0.90    2.80
  -3 -20  -5   20.70    4.30
   3  20   5   16.40    5.00
  -3  20  -5   21.10    4.10
   6 -21  -5    1.90    2.20
  -6  21   5    1.40    1.90
   5 -21  -5   16.50    4.40
  -5 -21   5   15.60    4.90
  -4 -21   5    3.00    3.40
   4 -21  -5    2.70    3.20
  -4  21   5    3.60    2.50
  -3 -21   5   -1.80    3.60
   3 -21  -5   -4.60    2.60
  -3  21   5    2.30    2.90
  -2 -21   5   -1.20    3.60
   2 -21  -5    2.10    3.10
   1 -21  -5    2.00    2.90
  -1 -21   5    0.10    4.60
   0  21  -5   16.20    6.30
  -1 -21  -5    2.40    2.50
  -1  21  -5    2.50    2.50
  -1  21  -5    2.60    2.70
  -2 -21  -5   29.90    4.40
   2  21   5   26.50    5.60
  -2  21  -5   35.30    4.60
  -2  21  -5   28.70    4.30
  -3 -21  -5   25.10    3.80
  -5  22   5  106.39    6.30
  -4 -22   5    0.80    3.60
   4 -22  -5    1.60    2.30
  -4  22   5    2.20    2.50
  -3 -22   5    3.40    3.70
   3 -22  -5    2.80    3.10
  -2 -22   5    4.70    4.20
   2 -22  -5   -2.80    2.40
   1 -22  -5   14.00    4.30
   0 -22  -5    5.30    2.80
   0  22  -5   12.30    4.80
  -1 -22  -5    4.40    2.50
  -1  22  -5    8.50    3.50
  -1  22  -5    4.00    2.30
  -2 -22  -5    0.50    2.50
  -2  22  -5    3.60    2.50
   4 -23  -5   -0.30    2.30
  -4  23   5    4.70    2.70
   3 -23  -5   21.10    3.90
  -3 -23   5   11.20    6.80
   2 -23  -5    5.50    2.50
   1 -23  -5   11.40    3.50
   1  23  -5   21.30    4.00
   0 -23  -5   33.50    4.20
   0  23  -5   26.60    3.80
  -1 -23  -5    2.70    2.20
  -1  23  -5   -2.20    1.90
   2 -24  -5   -2.10    2.60
   2  24  -5    4.40    2.10
   1  24  -5   10.70    3.20
 -11   0   6   -0.10    2.50
 -11   0   6    5.10    2.40
 -10   0   6    1.20    2.20
 -10   0   6    4.20    2.50
 -10   0   6   -1.00    3.20
  -9   0   6  130.99    9.10
  -9   0   6  140.79    9.20
  -9   0   6  130.39    9.00
  -8   0   6   25.90    5.50
  -8   0   6   33.10    5.90
  -7   0   6   29.70    5.40
  -7   0   6   32.00    5.60
  -6   0   6   -5.90    3.70
  -6   0   6    3.90    2.90
  -6   0   6    3.90    2.90
  -5   0   6  181.68   11.00
  -5   0   6  185.08   12.60
  -5   0   6  182.98   11.00
  -4   0   6  754.52   35.10
  -3   0   6   64.39    4.90
  -2   0   6  435.36   20.90
  -1   0   6 1253.47   56.79
  -1   0   6 1280.17   56.89
  -1   0   6 1225.88   57.39
   0   0   6  229.38   12.00
   0   0   6  232.78   12.60
  -2   0  -6   20.90    6.40
   2   0   6   11.50    2.90
  -2   0  -6    6.60    5.10
  -3   0  -6   21.80    6.70
  -3   0  -6   27.10    5.60
   3   0   6   19.00    4.50
  -4   0  -6  494.75   24.70
   4   0   6  505.65   24.50
  -4   0  -6  492.65   24.70
  -5   0  -6   60.39    5.90
  -5   0  -6   62.09    6.30
  -6   0  -6  124.89    7.50
  -6   0  -6  115.39    7.60
  -7   0  -6   53.99    4.20
  -7   0  -6   50.89    4.00
 -11  -1   6   15.00    4.40
 -11   1   6   -0.10    2.20
 -11   1   6    0.60    2.30
 -10  -1   6    8.10    2.90
 -10  -1   6   10.00    3.50
 -10  -1   6    6.90    2.50
 -10   1   6    2.20    2.20
 -10   1   6    7.00    2.50
 -10   1   6   16.70    5.20
  -9  -1   6   14.40    5.40
  -9  -1   6   -1.20    3.20
  -9   1   6   14.30    5.10
  -9   1   6   -2.40    2.90
  -9   1   6   -0.60    3.00
  -8  -1   6   47.30    7.10
  -8  -1   6   57.79    6.40
  -8  -1   6   45.20    6.10
  -8   1   6   54.19    6.50
  -8   1   6   57.49    7.80
  -8   1   6   58.19    6.90
  -7  -1   6   20.90    5.20
  -7  -1   6   15.00    3.80
  -7   1   6   21.20    5.50
  -7   1   6   18.70    6.00
  -7   1   6   18.50    5.00
  -6  -1   6  113.69    8.20
  -6  -1   6  113.99    9.80
  -6  -1   6  125.49    8.50
  -6   1   6  119.29    8.50
  -6   1   6  110.49    9.00
  -6   1   6  117.49    8.50
  -5  -1   6  285.27   15.00
  -5  -1   6  272.57   14.80
  -5   1   6  262.07   14.80
  -5   1   6  283.37   15.50
  -4  -1   6  312.47   15.30
  -4   1   6  308.87   15.40
  -3  -1   6   59.39    4.40
  -3   1   6   49.60    4.60
  -2  -1   6  825.22   38.30
  -2   1   6  829.42   38.40
  -1  -1   6  126.89    6.30
  -1  -1   6  130.69    7.40
  -1   1   6  124.09    7.40
  -1   1   6  108.59    6.60
  -1   1   6  128.29    6.60
   0  -1   6   81.99    5.60
   0  -1   6   78.39    5.60
   0   1   6   81.79    6.30
   0   1   6   72.99    5.50
   0   1   6   83.49    5.80
   1  -1   6    0.10    1.90
   1   1   6    2.60    2.00
  -2  -1  -6  173.38   11.10
   2  -1   6  184.98   10.00
  -2   1  -6  180.38   13.70
  -2   1  -6  163.28   11.30
   2   1   6  191.38   10.20
  -3  -1  -6   98.19    9.20
  -3  -1  -6  119.79    8.20
   3  -1   6  118.39    7.60
  -3   1  -6  121.79    8.90
  -3   1  -6  102.79    9.10
   3   1   6  111.59    7.70
   4  -1   6    8.00    3.70
  -4  -1  -6   14.90    5.20
  -4  -1  -6    3.40    2.80
   4   1   6    6.50    3.50
  -4   1  -6    3.00    3.20
  -4   1  -6    2.00    2.60
  -5  -1  -6   53.79    5.80
  -5  -1  -6   49.10    5.40
  -5   1  -6   47.60    5.90
  -5   1  -6   49.99    5.30
  -6  -1  -6   20.30    4.00
  -6  -1  -6   18.90    3.60
  -6   1  -6   16.80    3.80
  -6   1  -6   13.70    3.80
  -7  -1  -6   18.40    3.10
  -7   1  -6   20.10    2.90
  -7   1  -6   18.60    3.20
 -11  -2   6    2.70    2.90
 -11   2   6   -2.70    2.10
 -10  -2   6    1.80    2.80
 -10  -2   6    1.90    2.80
 -10  -2   6   10.50    3.80
 -10   2   6    0.80    3.00
 -10   2   6    1.20    2.20
 -10   2   6    1.00    2.50
  -9  -2   6   63.39    6.70
  -9  -2   6   66.49    7.00
  -9  -2   6   68.09    7.50
  -9   2   6   69.69    6.50
  -9   2   6   62.89    6.50
  -9   2   6   66.09    6.50
  -8  -2   6  121.39    8.70
  -8  -2   6  122.19    9.20
  -8  -2   6  120.39    8.70
  -8   2   6  123.09    8.90
  -8   2   6  122.89    8.60
  -8   2   6  101.19    8.90
  -7  -2   6   26.70    5.50
  -7  -2   6   13.70    3.50
  -7   2   6   15.90    5.40
  -7   2   6   20.00    6.20
  -7   2   6   18.10    5.60
  -6  -2   6    7.30    4.50
  -6  -2   6   -1.30    3.10
  -6   2   6    0.90    2.80
  -6   2   6   -3.30    3.40
  -6   2   6    6.00    3.30
  -5  -2   6  102.59    7.80
  -5  -2   6  100.09    8.00
  -5  -2   6  102.29    7.10
  -5   2   6   93.79    8.70
  -5   2   6  104.99    7.90
  -5   2   6  120.79    8.30
  -4  -2   6  168.88    8.90
  -4   2   6  157.58    9.50
  -3  -2   6  264.67   13.00
  -3   2   6  252.37   13.00
  -2  -2   6  153.38    8.40
  -2   2   6  150.78    8.60
  -1  -2   6  922.91   42.60
  -1  -2   6  921.91   41.90
  -1   2   6  894.71   42.00
  -1   2   6  906.51   42.60
  -1   2   6  955.30   42.10
   0  -2   6  214.28   10.50
   0  -2   6  201.08   10.80
   0   2   6  199.08   10.60
   0   2   6  207.38   10.90
   0   2   6  196.38   11.10
  -1  -2  -6   90.89    8.50
   1  -2   6  105.19    7.80
   1  -2   6  107.59    6.60
   1   2   6  113.79    6.80
   1   2   6   86.59    7.70
  -2  -2  -6   46.70    5.90
   2  -2   6   38.00    4.50
  -2  -2  -6   35.90    8.90
   2   2   6   42.20    4.60
  -2   2  -6   34.70   10.10
  -2   2  -6   36.40    6.90
  -3  -2  -6    7.80    3.20
   3  -2   6    5.10    2.80
  -3  -2  -6    4.10    3.40
  -3   2  -6    5.50    3.40
  -3   2  -6    2.50    3.50
   3   2   6   11.10    3.10
   4  -2   6   27.50    9.30
  -4  -2  -6   26.90    6.00
  -4  -2  -6   18.10    4.90
  -4   2  -6   20.00    6.30
   4   2   6   28.90    5.30
  -4   2  -6   22.20    4.90
  -5  -2  -6   30.60    5.10
  -5  -2  -6   37.20    5.20
  -5   2  -6   38.30    5.40
  -5   2  -6   32.30    4.90
  -6  -2  -6    7.20    2.20
  -6  -2  -6   11.60    2.60
  -6   2  -6   14.20    3.70
  -6   2  -6   12.00    3.90
  -7  -2  -6    6.20    1.80
  -7  -2  -6    8.90    2.50
  -7   2  -6    6.40    3.60
  -7   2  -6    7.90    2.90
 -10  -3   6   -4.40    4.00
 -10  -3   6    0.60    3.00
 -10   3   6    4.70    2.30
 -10   3   6    0.90    2.30
 -10   3   6   -1.20    2.80
  -9  -3   6    5.20    3.50
  -9  -3   6    0.40    3.10
  -9   3   6   -3.20    2.90
  -9   3   6   -2.40    2.60
  -9   3   6   -2.10    3.20
  -8  -3   6   67.99    6.50
  -8  -3   6   43.60    7.20
  -8  -3   6   46.80    6.20
  -8   3   6   57.49    7.50
  -8   3   6   68.09    6.60
  -8   3   6   63.99    6.60
  -7  -3   6  375.06   20.00
  -7  -3   6  383.56   19.70
  -7  -3   6  356.16   19.40
  -7   3   6  381.06   19.70
  -7   3   6  391.66   19.70
  -7   3   6  381.16   19.60
  -6  -3   6   36.80    9.00
  -6  -3   6   58.29    6.30
  -6  -3   6   59.99    6.30
  -6   3   6   67.39    7.10
  -6   3   6   59.09    6.30
  -6   3   6   60.09    6.90
  -5  -3   6   42.20    5.90
  -5  -3   6   46.20    5.00
  -5  -3   6   35.80    5.70
  -5   3   6   40.80    7.30
  -5   3   6   49.00    6.00
  -5   3   6   42.60    6.50
  -4  -3   6   42.20    4.10
  -3  -3   6  404.56   19.20
  -3   3   6  392.66   19.30
  -2  -3   6   44.30    3.90
  -2   3   6   44.30    4.60
  -1  -3   6  627.24   28.60
  -1  -3   6  622.54   27.90
  -1   3   6  570.54   28.00
  -1   3   6  603.34   28.10
  -1   3   6  608.04   28.60
   0  -3   6  271.77   13.20
   0  -3   6  266.97   13.40
   0   3  -6  256.27   13.70
   0   3   6  263.47   13.90
   0   3   6  256.27   13.40
   0   3   6  270.17   13.60
   1  -3   6  141.99    8.50
   1  -3   6  122.99    7.30
  -1  -3  -6  119.39    8.90
   1   3   6  131.59    7.80
   1   3   6  107.29    8.70
  -2  -3  -6  125.99    9.20
  -2  -3  -6  120.19   10.30
   2  -3   6  136.69    8.10
  -2   3  -6  129.09   10.20
  -2   3  -6  149.99   10.30
   2   3   6  141.59    8.40
   3  -3   6   11.30    4.30
  -3  -3  -6    6.60    3.40
  -3   3  -6    5.60    4.00
  -3   3  -6    5.90    3.60
   3   3   6    2.00    2.90
  -3   3  -6    5.40    4.30
  -4  -3  -6   56.49    8.80
  -4  -3  -6   57.19    6.20
  -4   3  -6   57.89    7.00
  -4   3  -6   60.09    9.80
   4   3   6   55.99    6.30
  -4   3  -6   59.59    6.30
  -5  -3  -6   94.59    7.40
  -5  -3  -6   92.49    7.40
   5   3   6   99.59   11.30
  -5   3  -6   90.89    7.10
  -5   3  -6   92.59    6.90
  -6  -3  -6   39.30    4.60
  -6  -3  -6   37.40    4.60
  -6   3  -6   31.40    4.40
  -6   3  -6   30.80    4.40
  -7  -3  -6    0.20    1.60
  -7  -3  -6    1.80    2.20
  -7   3  -6   -0.30    1.90
 -10  -4   6   -1.10    3.10
 -10   4   6    0.40    2.10
 -10   4   6   -1.60    2.30
 -10   4   6   -4.30    2.80
  -9  -4   6   20.20    5.90
  -9  -4   6   21.10    5.50
  -9  -4   6   15.90    6.50
  -9   4   6   30.20    5.10
  -9   4   6   23.80    5.50
  -8  -4   6   69.89    7.90
  -8  -4   6   75.29    7.20
  -8  -4   6   67.69    7.20
  -8   4   6   68.29    7.50
  -8   4   6   71.69    7.60
  -8   4   6   72.69    6.90
  -7  -4   6   17.20    5.00
  -7  -4   6   17.10    3.90
  -7  -4   6   19.90    5.90
  -7   4   6   16.20    5.10
  -7   4   6   20.20    5.60
  -7   4   6   15.40    5.40
  -6  -4   6   29.30    5.60
  -6  -4   6   21.10    5.50
  -6   4   6   30.40    6.40
  -6   4   6   16.70    5.20
  -6   4   6   24.70    4.40
  -5  -4   6   -0.60    2.90
  -5  -4   6    4.00    3.00
  -5  -4   6   -2.20    3.50
  -5   4   6    1.50    3.70
  -5   4   6    1.60    3.40
  -5   4   6   -1.60    2.90
  -4  -4   6    3.00    2.20
  -4  -4   6    0.60    3.70
  -4  -4   6    0.50    3.30
  -4   4   6    1.30    4.30
  -3  -4   6   98.09    6.10
  -3   4   6   96.89    6.70
  -2  -4   6   22.10    3.10
  -2   4   6   26.40    4.00
  -1  -4   6  210.98   10.10
  -1  -4   6  205.38   10.50
  -1   4   6  209.98   10.80
  -1   4   6  205.88   10.40
   1   4  -6  187.88   10.40
  -1   4   6  191.58   10.20
   0  -4   6  880.11   39.90
   0  -4   6  874.31   40.10
   0   4   6  834.32   40.40
   0   4   6  862.21   40.40
   0   4  -6  828.52   40.30
   0   4   6  891.61   40.10
  -1  -4  -6    7.50    3.70
   1   4   6    9.50    3.20
   1   4   6    9.50    2.90
   2  -4   6   39.80    4.60
  -2  -4  -6   37.50    8.10
  -2  -4  -6   46.30    6.20
  -2   4  -6   37.20    8.50
  -2   4  -6   35.70    6.90
   2   4   6   53.49    5.70
   3  -4   6  160.48    9.50
  -3  -4  -6  149.19    9.80
  -3  -4  -6  168.48   12.20
   3   4   6  158.28    9.70
  -3   4  -6  162.18   10.80
  -3   4  -6  158.28   10.10
  -4  -4  -6    3.90    2.90
  -4  -4  -6    1.90    3.00
   4   4   6   -5.20    3.10
  -4   4  -6   -3.80    2.60
  -4   4  -6    0.20    3.90
  -4   4  -6    0.40    3.50
  -5  -4  -6   90.29    7.00
  -5  -4  -6   93.69    7.40
  -5   4  -6   99.79    7.40
  -5   4  -6   87.99    7.10
   5   4   6  102.99    8.10
  -5   4  -6   90.19    9.70
  -6  -4  -6   19.80    4.00
  -6  -4  -6   19.40    3.70
  -6   4  -6   21.30    4.00
  -6   4  -6   13.70    3.80
  -7  -4  -6   66.39    5.10
  -7  -4  -6   65.59    4.50
  -7   4  -6   65.59    4.80
  -7   4  -6   62.09    5.30
 -10  -5   6    3.70    3.40
 -10   5   6   12.00    4.30
 -10   5   6   12.40    4.30
 -10   5   6   19.50    3.60
  -9  -5   6    8.10    3.40
  -9  -5   6   19.20    6.00
  -9   5   6    6.50    4.30
  -9   5   6    0.10    2.70
  -9   5   6    5.40    3.80
  -8  -5   6    6.30    6.10
  -8  -5   6    2.40    3.40
  -8  -5   6   15.40    6.00
  -8   5   6    8.10    3.10
  -8   5   6    1.90    3.40
  -8   5   6   12.30    3.50
  -7  -5   6    1.70    3.40
  -7  -5   6    5.90    3.30
  -7   5   6    5.70    3.20
  -7   5   6    4.80    3.20
  -6  -5   6   94.29    7.30
  -6  -5   6   75.09    7.10
  -6  -5   6   91.39    7.70
  -6   5   6   91.99    7.10
  -6   5   6   87.79    7.50
  -6   5   6   71.69    7.10
  -5  -5   6  136.49    8.10
  -5  -5   6  125.99    8.80
  -5  -5   6  129.89    9.40
  -5   5   6  127.19    9.00
  -5   5   6  139.09    9.30
  -5   5   6  145.79   10.40
  -4  -5   6    4.50    3.40
  -4  -5   6    0.80    2.40
  -4  -5   6    4.90    3.20
  -4   5   6    9.30    4.00
  -4   5   6    2.00    4.00
  -3  -5   6  277.07   13.70
  -3   5   6  268.87   13.90
  -2  -5   6  109.39    6.50
  -2   5   6  106.19    6.80
  -1  -5   6  742.33   33.10
  -1  -5   6  726.23   33.50
  -1   5   6  704.53   33.20
   1   5  -6  689.13   33.30
  -1   5   6  716.33   33.60
   0  -5  -6   55.29    7.50
   0   5   6   57.99    5.60
   0   5   6   59.29    5.20
   0   5  -6   57.79    7.50
  -1  -5  -6   11.70    4.90
  -1  -5  -6    5.00    3.40
   1   5   6    5.20    2.70
  -2  -5  -6   -4.20    4.20
   2  -5   6    3.20    2.30
  -2  -5  -6   -2.40    3.20
   2   5   6    3.30    2.70
  -2   5  -6    2.70    3.30
  -2   5  -6   24.70    8.70
  -3  -5  -6   13.80    5.20
  -3  -5  -6    1.40    3.50
   3  -5   6   10.30    3.50
  -3   5  -6    9.50    4.10
  -3   5  -6    5.70    3.70
   3   5   6    5.90    3.10
  -4  -5  -6   16.50    6.10
  -4  -5  -6   18.00    5.00
  -4   5  -6   23.60    6.50
  -4   5  -6   17.10    3.60
  -4   5  -6   26.20    6.10
  -5  -5  -6   16.30    5.10
  -5  -5  -6   22.30    4.50
   5   5   6   21.00    6.10
  -5   5  -6   20.40    6.50
  -5   5  -6   18.70    5.10
  -5   5  -6   18.30    3.50
  -6  -5  -6   45.60    4.40
  -6  -5  -6   46.00    4.80
  -6   5  -6   46.00    5.00
  -6   5  -6   45.40    4.60
  -7  -5  -6   97.99    5.60
  -7  -5  -6   93.19    5.50
  -7   5  -6   80.49    6.30
 -10  -6   6    6.60    3.50
  10  -6  -6   15.50    5.30
 -10   6   6    2.50    3.20
 -10   6   6    5.00    2.50
 -10   6   6    4.70    2.20
  -9  -6   6   -3.00    3.40
  -9  -6   6    1.90    3.60
  -9   6   6   -0.40    2.70
  -9   6   6   -0.10    2.70
  -9   6   6   -0.80    2.40
  -8  -6   6   28.50    6.20
  -8  -6   6   31.30    6.10
  -8   6   6   28.40    5.60
  -8   6   6   32.00    5.60
  -8   6   6   37.40    5.60
  -7  -6   6    4.30    3.30
  -7  -6   6    0.60    3.50
  -7   6   6   -0.80    2.80
  -7   6   6    0.30    3.10
  -7   6   6    1.50    2.60
  -6  -6   6  229.28   13.20
  -6  -6   6  248.38   13.90
  -6  -6   6  249.18   14.00
  -6   6   6  243.68   13.60
  -6   6   6  250.77   14.20
  -6   6   6  259.17   13.90
  -5  -6   6   -0.90    3.20
  -5  -6   6    4.20    3.50
  -5  -6   6    2.90    2.90
  -5   6   6    1.10    3.00
  -5   6   6   -1.30    3.10
  -5   6   6    0.30    4.10
  -4  -6   6   15.30    3.40
  -4  -6   6   20.20    5.60
  -4  -6   6   19.40    6.50
  -4   6   6   24.60    6.10
  -4   6   6   25.60    6.50
  -3  -6   6  127.39    7.10
  -3  -6   6  114.99    9.70
  -3   6   6  110.69    7.70
  -2  -6   6  282.27   14.80
  -2   6   6  290.97   14.50
  -1  -6   6   63.49    4.90
  -1   6   6   55.89    5.30
  -1   6   6   59.09    5.30
   0  -6   6   84.49    6.20
   0  -6   6   73.79    5.10
   0  -6  -6   56.29    7.70
   0   6   6   65.49    7.20
  -1  -6  -6   -1.20    3.40
   1  -6   6    3.50    2.20
  -1  -6  -6   -8.10    4.70
  -2  -6  -6    8.90    4.20
  -2  -6  -6   16.90    6.00
   2  -6   6   14.00    3.80
  -2   6  -6   15.90    5.50
  -3  -6  -6    9.90    3.10
  -3  -6  -6    7.50    4.00
   3  -6   6    8.30    4.00
  -3   6  -6    5.90    3.50
  -3   6  -6    4.20    3.70
   3   6   6   15.70    4.70
  -4  -6  -6   82.99    6.90
  -4  -6  -6   69.29    7.60
  -4   6  -6   64.79    7.40
  -4   6  -6   62.99    7.00
  -4   6  -6   82.49    8.70
   4   6   6   78.39    6.80
  -5  -6  -6    2.40    2.50
  -5  -6  -6   -2.60    2.60
  -5   6  -6   -0.20    3.30
   5   6   6    2.70    3.80
  -5   6  -6    8.10    6.00
  -5   6  -6    7.00    5.10
  -6  -6  -6    7.70    4.40
  -6  -6  -6   11.10    3.30
  -6   6  -6    4.40    4.70
  -7  -6  -6   34.50    4.90
  -7  -6  -6   37.50    3.50
  10  -7  -6    5.40    3.30
 -10  -7   6    1.00    4.90
 -10   7   6    5.00    2.30
 -10   7   6   12.20    4.20
 -10   7   6   -0.70    2.50
  -9  -7   6    1.60    3.70
  -9  -7   6    0.30    3.40
  -9   7   6   -1.10    2.70
  -9   7   6    1.30    2.60
  -9   7   6    3.30    2.60
  -8  -7   6    2.30    3.80
  -8  -7   6    3.40    3.60
  -8   7   6    0.30    2.70
  -8   7   6    2.20    3.00
  -7  -7   6   37.50    6.50
  -7  -7   6   36.40    6.10
  -7   7   6   50.59    5.90
  -7   7   6   36.20    6.20
  -7   7   6   42.80    6.10
  -6  -7   6   20.60    5.50
  -6  -7   6   18.10    4.80
  -6  -7   6   28.00    6.90
  -6   7   6   19.40    5.20
  -6   7   6   24.80    6.20
  -6   7   6   20.90    5.40
  -5  -7   6    4.80    3.10
  -5  -7   6    9.30    3.60
  -5  -7   6    0.60    2.70
  -5   7   6   13.40    5.10
  -5   7   6    5.50    3.30
  -5   7   6   21.70    7.20
  -4  -7   6   10.50    3.30
  -4  -7   6   11.00    3.40
  -4  -7   6    9.40    3.90
   4  -7  -6   15.50    4.40
  -4   7   6    8.40    4.00
  -4   7   6   15.30    5.70
  -3  -7   6   20.50    6.20
  -3  -7   6   27.10    6.30
  -3  -7   6   17.40    3.40
  -3   7   6   27.50    5.30
  -2  -7   6   13.90    4.20
  -2  -7   6   16.70    2.90
  -2   7   6   12.30    2.90
  -1  -7   6   35.60    6.50
  -1  -7   6   29.80    3.40
  -1  -7   6   19.40    7.60
   1  -7  -6   31.80    7.30
  -1   7   6   29.10    4.80
  -1   7   6   23.20    6.00
   0  -7   6   26.50    3.50
   0  -7  -6   41.80    8.30
   0  -7  -6   28.80    6.60
   0   7   6   18.80    4.40
  -1  -7  -6  134.19    9.30
   1  -7   6  137.69    7.90
  -1  -7  -6  131.19   10.70
  -2  -7  -6   -0.40    3.40
  -2  -7  -6    2.80    3.90
   2  -7   6    1.60    2.90
  -2   7  -6    2.60    3.10
  -3  -7  -6    5.30    3.30
  -3  -7  -6    5.60    3.50
  -3   7  -6    0.10    2.90
   3   7   6   15.50    5.10
  -4  -7  -6   26.40    6.10
  -4  -7  -6   26.70    5.60
  -4   7  -6   27.50    5.60
   4   7   6   23.00    5.10
  -4   7  -6   20.70    7.20
  -5  -7  -6  152.38    9.30
  -5  -7  -6  160.98   10.00
  -5   7  -6  141.99   10.10
  -5   7  -6  147.69   12.10
   5   7   6  138.19    9.60
  -5   7  -6  131.59    9.40
  -6  -7  -6   85.89    6.70
  -6  -7  -6   88.59    5.80
  -6   7  -6   76.29    7.20
  -7  -7  -6   17.10    2.90
  -7  -7  -6   13.00    2.60
  10  -8  -6    0.70    3.00
 -10   8   6    3.60    2.10
 -10   8   6    4.20    2.20
 -10   8   6    4.90    2.40
  -9  -8   6    3.30    3.70
  -9  -8   6   16.00    6.20
  -9   8   6    4.50    2.60
  -9   8   6    5.70    2.80
  -9   8   6    6.00    2.60
  -8  -8   6   52.89    7.40
  -8  -8   6   48.70    6.60
  -8   8   6   54.39    5.80
  -8   8   6   58.79    6.50
  -8   8   6   54.09    6.00
  -7  -8   6  609.14   29.20
  -7  -8   6  595.34   29.30
  -7   8   6  603.34   29.40
  -7   8   6  582.24   29.10
  -7   8   6  588.04   29.30
  -6  -8   6   52.79    5.60
  -6  -8   6   43.70    7.10
  -6  -8   6   42.10    6.10
  -6   8   6   50.69    7.00
  -6   8   6   40.80    5.60
  -6   8   6   46.30    6.10
  -5  -8   6   88.69    6.20
  -5  -8   6   84.99    7.20
   5  -8  -6   70.59    8.40
  -5  -8   6   89.69    7.90
  -5   8   6   84.59    7.00
  -5   8   6   85.19    7.80
  -5   8   6   65.69    9.30
  -4  -8   6   10.50    3.30
  -4  -8   6    4.70    3.70
   4  -8  -6   11.30    4.10
  -4  -8   6    9.30    2.70
  -4   8   6    7.50    3.50
   3  -8  -6   10.80    4.60
  -3  -8   6    3.70    2.30
  -3  -8   6   -2.30    3.40
  -3  -8   6    3.00    3.60
  -3   8   6    2.70    3.50
  -3   8   6    2.90    4.60
  -2  -8   6   34.50    3.70
  -2  -8   6   35.50    6.70
  -2  -8   6   19.20    6.40
   2  -8  -6   38.80    7.80
  -2   8   6   37.00    5.60
   1  -8  -6  181.38   11.70
  -1  -8   6  192.68    9.80
  -1  -8   6  176.98   10.70
   1  -8  -6  185.58   12.00
  -1  -8   6  158.48   12.10
   0  -8  -6    8.10    4.00
   0  -8   6    8.00    6.10
   0  -8   6   15.40    3.20
   0  -8  -6   11.80    4.10
  -1  -8  -6   10.30    3.60
  -1  -8  -6    3.80    4.20
   1  -8   6    5.40    2.50
   2  -8   6  145.79    8.60
  -2  -8  -6  136.59   10.50
  -2   8  -6  146.49   10.90
  -3  -8  -6   30.80    6.30
  -3  -8  -6   35.30    6.10
   3   8   6   32.90    5.70
  -3   8  -6   19.70    5.50
  -4  -8  -6   15.50    5.10
  -4  -8  -6   15.40    5.50
  -4   8  -6    6.00    3.10
   4   8   6    2.10    3.20
  -5   8  -6   -1.60    2.90
   5   8   6    3.80    3.70
  -6  -8  -6    3.70    1.90
  -6  -8  -6   -0.10    1.80
  -6   8  -6    0.90    2.80
  10  -9  -6   -4.30    2.50
 -10   9   6   -0.10    2.10
 -10   9   6   -3.20    2.20
  -9  -9   6   -1.00    4.20
   9  -9  -6    0.80    3.00
  -9  -9   6   -0.30    3.90
  -9   9   6    1.00    2.40
  -9   9   6    1.80    2.40
  -9   9   6    0.30    2.40
  -8  -9   6    8.10    4.10
  -8  -9   6   -1.80    3.50
  -8   9   6    6.40    3.00
  -8   9   6    4.90    2.90
  -8   9   6   15.90    5.60
  -7  -9   6   45.20    6.20
  -7  -9   6   26.20    7.20
  -7  -9   6   39.70    7.20
  -7   9   6   44.40    5.60
  -7   9   6   34.70    6.50
  -7   9   6   43.20    6.10
  -6  -9   6   69.19    6.80
  -6  -9   6   75.89    6.30
  -6  -9   6   59.09    7.60
  -6   9   6   65.89    7.90
  -6   9   6   58.89    6.90
  -6   9   6   69.79    6.50
  -5  -9   6  144.39   10.00
  -5  -9   6  141.29    8.70
   5  -9  -6  142.49    9.60
  -5  -9   6  136.89    9.30
  -5   9   6  138.39   11.50
  -5   9   6  138.79    9.30
  -5   9   6  142.39    9.90
  -4  -9   6  163.88    9.10
  -4  -9   6  159.98    9.90
  -4  -9   6  156.28   10.40
   4  -9  -6  153.48   10.20
  -4   9   6  149.29   10.10
  -3  -9   6   -3.40    3.30
   3  -9  -6    0.70    4.00
  -3  -9   6    1.20    2.10
  -3  -9   6   -1.90    3.90
  -3   9   6    4.90    3.90
  -3   9   6   -1.60    4.20
   2  -9  -6    3.20    5.10
  -2  -9   6    1.80    3.40
   2  -9  -6    2.00    4.30
  -2  -9   6    2.20    2.10
  -2  -9   6    3.50    3.70
  -2   9   6    5.50    3.10
  -1  -9   6  176.08   10.70
   1  -9  -6  179.48   11.60
  -1  -9   6  193.48    9.80
  -1  -9   6  166.98   11.60
   1  -9  -6  168.58   11.70
   0  -9   6    8.70    2.40
   0  -9  -6   20.70    6.30
   0  -9   6    6.30    5.00
   0  -9  -6    6.80    4.00
  -1  -9  -6    6.40    3.90
   1  -9   6   10.60    3.60
  -1  -9  -6    2.10    3.70
  -2  -9  -6   15.30    4.00
  -2  -9  -6   22.60    6.30
   2  -9   6   14.90    4.90
  -2   9  -6   28.20    5.40
  -3  -9  -6    4.90    3.30
  -3  -9  -6    4.50    3.40
  -3   9  -6    0.30    2.90
   3   9   6   -2.40    3.90
  -4  -9  -6   20.40    5.90
  -4  -9  -6   25.00    5.50
  -4   9  -6   19.10    5.20
   4   9   6   15.20    5.00
  -5  -9  -6    0.60    2.30
  -5  -9  -6    1.30    2.30
  -5   9  -6    4.40    2.60
   5   9   6    2.40    3.40
  -6  -9  -6    0.70    1.70
  -6  -9  -6   15.00    5.30
  -6   9  -6   -0.60    2.60
  10 -10  -6    3.90    2.60
 -10  10   6    0.10    2.00
 -10  10   6    2.30    2.20
   9 -10  -6   18.50    4.40
  -9 -10   6   19.10    7.00
  -9  10   6   17.80    4.00
  -9  10   6   29.00    4.60
  -9  10   6   26.30    4.10
   8 -10  -6   29.90    5.80
  -8 -10   6   15.10    5.50
  -8 -10   6   20.20    7.20
  -8  10   6   23.40    5.10
  -8  10   6   32.30    6.20
  -8  10   6   31.00    5.50
  -7 -10   6   79.99    8.10
   7 -10  -6   80.89    7.50
  -7 -10   6   74.89    7.10
  -7  10   6   72.69    6.80
  -7  10   6   92.49    9.50
  -7  10   6   80.79    7.70
  -6 -10   6   -3.00    3.40
   6 -10  -6    2.70    3.50
  -6 -10   6    0.30    3.90
  -6 -10   6    1.50    3.50
  -6  10   6   -1.60    3.50
  -6  10   6    2.30    2.80
  -6  10   6   -0.30    4.10
  -5 -10   6   13.10    4.50
  -5 -10   6   17.10    4.40
  -5 -10   6   12.30    3.70
   5 -10  -6   19.40    6.50
  -5  10   6   11.50    5.30
  -5  10   6   20.70    4.90
  -4 -10   6  396.26   19.20
  -4 -10   6  385.96   19.50
  -4 -10   6  368.86   20.00
   4 -10  -6  380.66   19.60
  -4  10   6  372.66   19.60
  -3 -10   6  227.58   11.40
   3 -10  -6  208.08   12.60
  -3 -10   6  193.78   12.30
  -3 -10   6  213.98   12.20
  -3  10   6  187.78   12.90
  -2 -10   6    5.60    3.60
  -2 -10   6    4.40    2.20
   2 -10  -6   19.10    7.10
   2 -10  -6   22.90    7.30
  -2 -10   6    8.50    3.60
  -2  10   6    6.40    3.10
  -1 -10   6   68.59    7.70
   1 -10  -6   83.69    7.80
  -1 -10   6   76.79    5.50
   0 -10  -6   30.50    6.90
   0 -10   6   23.30    3.70
   0 -10  -6   17.40    4.40
   0 -10   6   13.40    4.70
  -1 -10  -6    1.10    3.90
  -1 -10  -6    7.70    3.60
   1 -10   6    6.20    2.90
  -1  10  -6    5.80    3.00
  -2 -10  -6   19.20    6.20
   2 -10   6    6.40    3.80
  -2 -10  -6    2.90    3.80
  -2  10  -6    7.90    3.00
  -3 -10  -6   -0.30    3.40
  -3 -10  -6    2.70    3.30
  -3  10  -6    1.20    2.80
  -4 -10  -6   91.29    7.30
  -4 -10  -6   80.69    7.40
  -4  10  -6   77.19    6.80
   4  10   6   84.29    7.20
  -5 -10  -6    1.60    2.20
  -5 -10  -6    4.50    2.20
  -5  10  -6    5.10    2.60
   5  10   6    3.10    3.60
  -6 -10  -6   14.80    3.20
  -6 -10  -6   14.40    3.10
   9 -11  -6   10.70    4.10
  -9  11   6   11.90    4.40
   8 -11  -6   -2.00    2.80
  -8 -11   6    0.10    3.50
  -8  11   6   -0.90    3.20
  -8  11   6    1.50    2.70
  -8  11   6    2.70    2.50
  -7 -11   6   -3.20    4.20
   7 -11  -6   -1.00    3.30
  -7 -11   6    7.80    3.50
  -7  11   6    0.40    3.50
  -7  11   6   -2.70    3.50
  -7  11   6    3.00    2.80
  -6 -11   6  188.78   11.40
  -6 -11   6  160.38   10.60
  -6 -11   6  157.08   13.40
   6 -11  -6  182.18   14.20
  -6  11   6  169.98   10.60
  -6  11   6  169.28   10.60
  -6  11   6  167.08   12.00
  -5 -11   6   22.80    5.50
   5 -11  -6   24.70    5.80
  -5 -11   6   29.30    8.00
  -5  11   6   13.30    5.30
  -4 -11   6  143.49   10.20
   4 -11  -6  139.69    9.70
  -4 -11   6  106.49   11.20
  -4 -11   6  140.69    8.40
  -4  11   6  135.39    9.40
  -3 -11   6  119.29    7.60
  -3 -11   6  121.99    9.00
   3 -11  -6  116.19    9.30
  -3 -11   6  117.49    8.80
  -3  11   6  124.39   10.10
  -2 -11   6   12.40    3.70
   2 -11  -6   11.60    4.10
   2 -11  -6    7.60    4.90
  -2 -11   6   11.30    3.80
  -2 -11   6   10.40    3.60
  -2  11   6   17.40    5.40
   1 -11  -6   17.50    6.40
  -1 -11   6    9.00    3.80
   1 -11  -6   14.80    4.60
  -1 -11   6   15.60    3.40
   0 -11   6   -2.00    3.90
   0 -11  -6    5.40    3.80
   0 -11   6   -3.30    2.30
   0 -11  -6    0.20    4.20
  -1 -11  -6  304.87   16.50
  -1 -11  -6  290.77   16.40
   1 -11   6  298.37   15.40
  -1  11  -6  305.17   15.90
  -2 -11  -6   21.10    6.60
   2 -11   6   28.00    6.30
  -2 -11  -6   27.00    6.90
  -2  11  -6   26.30    5.40
  -3 -11  -6   49.20    7.40
  -3 -11  -6   43.10    6.30
  -3  11  -6   43.80    5.70
  -4 -11  -6   41.80    6.20
  -4 -11  -6   43.50    6.40
  -4  11  -6   45.40    5.50
   4  11   6   51.19    6.10
  -5 -11  -6    0.80    2.10
  -5 -11  -6   -1.30    2.20
   5  11   6   -0.80    3.70
  -5  11  -6    1.10    2.30
  -6 -11  -6   20.40    4.00
  -6 -11  -6   20.00    3.00
  -6  11  -6   14.30    4.00
   9 -12  -6    3.30    2.40
  -9  12   6    0.40    2.10
  -9  12   6    3.00    2.50
   8 -12  -6   12.70    4.50
  -8 -12   6    6.70    3.50
  -8  12   6   10.20    3.50
  -8  12   6    6.50    2.40
  -7 -12   6   90.39    7.90
  -7 -12   6   85.69    9.90
   7 -12  -6   93.99    7.30
  -7  12   6  105.69    9.10
  -7  12   6   94.59    7.40
  -6 -12   6   26.00    7.80
  -6 -12   6   35.00    6.10
  -6 -12   6   25.80    5.10
   6 -12  -6   35.20    5.50
  -6  12   6   33.10    5.40
  -6  12   6   43.20    8.10
  -5 -12   6  155.28   11.10
  -5 -12   6  156.98    9.80
  -5 -12   6  163.88   10.60
   5 -12  -6  172.78   10.30
  -5  12   6  161.58   10.30
   4 -12  -6    2.70    3.50
  -4 -12   6    7.00    3.50
  -4 -12   6    4.80    2.90
  -4 -12   6    4.70    3.90
  -4  12   6    2.50    3.50
  -3 -12   6   42.40    4.60
  -3 -12   6   43.50    6.60
   3 -12  -6   36.10    6.50
  -3  12   6   30.80    7.70
  -2 -12   6   84.29    7.40
  -2 -12   6   87.39    6.20
  -2 -12   6   77.19    7.50
   2 -12  -6   83.99    8.30
   2 -12  -6   66.09    8.60
  -2  12   6   89.19    7.60
   1 -12  -6  218.78   13.80
  -1 -12   6  226.88   13.60
  -1 -12   6  246.28   13.10
   1 -12  -6  235.78   13.50
   0 -12   6  396.16   20.60
   0 -12   6  423.76   19.70
   0 -12  -6  385.16   20.40
   0 -12  -6  369.66   22.60
  -1 -12  -6   16.80    4.60
   1 -12   6   21.60    4.80
  -1 -12  -6   17.60    4.30
  -1  12  -6   25.20    5.10
  -2 -12  -6    3.20    5.50
  -2 -12  -6    8.00    3.90
  -2  12  -6    9.30    3.00
  -3 -12  -6    0.20    3.30
  -3 -12  -6    0.90    3.60
  -3  12  -6   -0.20    2.80
  -4 -12  -6    5.80    5.10
  -4 -12  -6    6.50    2.80
   4  12   6   11.60    5.10
  -4  12  -6    8.80    4.60
  -5 -12  -6   -0.80    2.30
  -5 -12  -6   -2.20    2.00
   5  12   6    1.00    3.50
  -5  12  -6   -0.80    2.30
  -6 -12  -6   26.70    4.10
  -6 -12  -6   33.80    3.80
  -6  12  -6   18.30    4.10
   9 -13  -6    3.10    2.30
  -9  13   6    1.30    3.20
  -9  13   6    2.70    2.00
  -8 -13   6   14.60    5.60
   8 -13  -6   -1.00    2.50
  -8  13   6    4.30    3.20
  -8  13   6   -0.50    2.10
   7 -13  -6    1.60    2.70
  -7 -13   6   -3.60    5.60
  -7 -13   6    3.40    4.10
  -7 -13   6   -1.80    6.20
  -7  13   6    3.40    2.90
  -7  13   6   -1.30    5.10
  -6 -13   6   35.90    8.20
   6 -13  -6   56.99    6.40
  -6 -13   6   48.50    6.70
  -6 -13   6   53.69    5.60
  -6  13   6   28.20   10.20
  -6  13   6   37.50    5.60
  -5 -13   6   17.90    6.10
  -5 -13   6   18.30    4.50
  -5 -13   6   27.60    7.10
   5 -13  -6   14.80    5.70
  -5  13   6   12.30    3.60
  -4 -13   6   95.89    7.10
  -4 -13   6   99.29    8.80
  -4 -13   6   95.99    7.90
   4 -13  -6   84.39    8.00
  -4  13   6   89.09    8.00
  -3 -13   6   85.29    7.80
  -3 -13   6  104.99    7.10
  -3 -13   6  102.19    8.40
   3 -13  -6   97.99    8.10
   3 -13  -6  106.19    9.50
  -3  13   6  100.09    9.20
   2 -13  -6    9.30    3.50
  -2 -13   6    9.90    3.70
   2 -13  -6    9.20    4.50
  -2 -13   6    9.40    2.90
  -2  13   6   18.10    6.40
  -1 -13   6  321.67   17.50
  -1 -13   6  342.37   16.80
   1 -13  -6  316.07   17.70
   1 -13  -6  322.47   17.50
   0 -13   6  171.38    9.50
   0 -13  -6  143.49   10.90
   0 -13  -6  160.68   10.80
   0 -13   6  158.28   10.60
   1 -13   6  573.94   27.90
  -1 -13  -6  563.74   28.40
  -1 -13  -6  601.44   29.40
  -1  13  -6  577.14   28.20
  -2 -13  -6    6.00    3.70
  -2 -13  -6    9.20    4.30
  -2  13  -6   -0.60    3.00
  -2  13  -6    1.20    7.20
  -3 -13  -6   42.70    7.00
  -3 -13  -6   53.99    6.30
  -3  13  -6   45.80    5.70
  -4 -13  -6   23.80    4.80
  -4 -13  -6   33.00    4.70
  -4  13  -6   29.60    4.90
   4  13   6   29.70    5.40
  -5 -13  -6    2.10    2.30
  -5 -13  -6    3.60    2.20
   5  13   6    2.60    3.40
  -5  13  -6    0.30    2.00
   9 -14  -6    0.30    2.30
  -9  14   6    2.00    2.90
  -9  14   6    1.50    3.00
   8 -14  -6   -1.50    2.50
  -8 -14   6    3.90    3.80
  -8  14   6    0.00    3.20
  -8  14   6    1.30    2.10
   7 -14  -6    2.90    2.90
  -7 -14   6    1.90    4.20
  -7 -14   6    4.20    3.30
  -7  14   6    5.00    2.70
  -7  14   6    7.00    4.80
  -6 -14   6    4.60    3.50
  -6 -14   6    3.10    3.50
  -6 -14   6   -7.30    5.00
   6 -14  -6    1.70    3.20
  -6  14   6    2.30    2.90
  -5 -14   6   12.10    4.60
  -5 -14   6   12.60    3.60
   5 -14  -6   22.50    5.90
  -5 -14   6   16.70    4.50
  -5  14   6   14.40    5.40
  -4 -14   6   36.00    6.00
   4 -14  -6   31.30    6.50
  -4 -14   6   26.70    7.00
  -4 -14   6   36.50    6.90
  -4  14   6   26.50    6.20
  -3 -14   6   50.79    6.50
   3 -14  -6   54.89    7.60
   3 -14  -6   49.70    8.20
  -3 -14   6   65.79    5.70
  -3  14   6   57.09    8.10
   2 -14  -6  136.69    9.80
  -2 -14   6  151.88    9.80
   2 -14  -6  145.49   11.00
  -2 -14   6  140.39    8.80
  -2  14   6  131.19   10.10
  -1 -14   6   15.70    5.50
   1 -14  -6    6.40    4.40
   1 -14  -6    7.00    3.40
  -1 -14   6    9.70    3.20
   0 -14   6  928.31   41.50
   0 -14  -6  866.81   41.90
   0 -14  -6  804.92   41.50
   0 -14   6  893.81   41.90
   0  14  -6  902.51   41.60
  -1 -14  -6  270.37   15.30
  -1 -14  -6  292.47   15.50
   1 -14   6  251.37   15.10
  -2 -14  -6   11.90    3.90
  -2 -14  -6   17.60    5.90
  -2  14  -6   13.90    5.80
  -2  14  -6   21.10    4.80
  -3 -14  -6   72.99    7.20
  -3 -14  -6   66.99    6.90
  -3  14  -6   81.29    6.90
  -4 -14  -6    0.60    2.60
  -4 -14  -6    2.50    2.40
  -4  14  -6   -1.60    3.10
   4  14   6   -0.20    3.10
  -5 -14  -6    1.20    1.80
  -5 -14  -6    3.80    2.70
   5  14   6    3.70    3.60
  -5  14  -6    0.50    1.90
  -8 -15   6    2.90    4.00
   8 -15  -6   -0.40    2.70
  -8  15   6    1.30    5.00
  -8  15   6    0.10    2.00
  -7 -15   6   -2.80    4.30
  -7 -15   6    3.00    3.20
   7 -15  -6    3.60    2.70
  -7  15   6    6.30    2.60
   6 -15  -6   -0.80    3.00
  -6 -15   6    1.60    3.30
  -6 -15   6    5.10    3.50
  -6  15   6   -4.70    2.70
   5 -15  -6   73.79    7.00
  -5 -15   6   58.79    6.10
  -5 -15   6   71.09    7.10
  -5  15   6   70.99    6.70
  -4 -15   6   24.10    4.50
  -4 -15   6   27.60    5.60
   4 -15  -6   28.70    8.20
   4 -15  -6   16.60    6.00
  -4  15   6   15.00    5.90
  -3 -15   6   78.99    7.40
   3 -15  -6   78.79    8.90
  -3 -15   6   63.79    6.70
   3 -15  -6   68.39    8.60
  -3  15   6   68.69    8.40
   2 -15  -6   61.39    9.40
  -2 -15   6   79.49    7.50
   2 -15  -6   88.09    9.00
  -2 -15   6   84.59    6.80
  -2  15   6   82.49    9.00
  -1 -15   6   10.20    3.70
  -1 -15   6    8.70    3.40
   1 -15  -6    7.80    5.00
   1 -15  -6    5.50    6.80
   0 -15   6   71.79    6.40
   0 -15  -6   50.49    7.10
   0 -15  -6   46.90    8.30
   0  15  -6   68.99    6.10
  -1 -15  -6    3.10    3.90
  -1 -15  -6   -1.40    4.30
   1 -15   6    6.80    5.10
  -1  15  -6    5.90    3.30
  -2 -15  -6   20.00    7.00
  -2 -15  -6   19.10    6.10
  -2  15  -6    2.30    5.30
  -3 -15  -6   -1.70    3.40
  -3 -15  -6    1.90    2.90
  -3  15  -6    4.00    3.10
   3  15   6    5.70    3.70
  -4 -15  -6    2.80    2.20
  -4  15  -6    6.10    2.30
   4  15   6    9.90    3.30
  -5 -15  -6   17.90    3.20
   8 -16  -6    9.00    4.60
   8 -16  -6   11.00    3.70
  -7 -16   6    7.80    4.40
   7 -16  -6   23.10    6.10
  -7 -16   6    8.80    3.20
   7 -16  -6    7.30    2.60
  -7  16   6    4.10    2.60
   6 -16  -6    8.70    3.20
  -6 -16   6   10.20    3.40
   6 -16  -6   22.90    7.40
  -6 -16   6   19.10    5.20
  -6  16   6   14.40    4.50
   5 -16  -6   22.90    5.60
  -5 -16   6   14.40    5.50
  -5 -16   6   22.70    4.60
   5 -16  -6   29.20    8.40
  -5  16   6   20.60    4.90
  -4 -16   6   34.90    5.00
   4 -16  -6   22.20    8.20
  -4  16   6   39.70    6.20
  -3 -16   6    3.40    2.90
   3 -16  -6    2.50    5.40
   3 -16  -6    6.10    3.60
  -3 -16   6   -1.20    3.50
  -3  16   6    5.10    4.20
  -2 -16   6    5.20    3.30
   2 -16  -6    4.40    3.70
  -2 -16   6    5.50    3.10
   2 -16  -6    9.70    5.10
   1 -16  -6   22.60    7.80
  -1 -16   6   12.20    4.50
   1 -16  -6    5.80    5.70
  -1 -16   6   10.40    3.80
   1  16  -6   20.00    5.40
   0 -16   6   49.90    6.10
   0 -16  -6   63.39    7.10
   0 -16  -6   65.99    8.80
   0  16  -6   61.29    5.90
  -1 -16  -6   16.50    5.20
  -1  16  -6   24.20    5.00
  -2 -16  -6   22.80    7.60
  -2 -16  -6   16.90    6.20
  -2  16  -6   20.80    6.70
  -2  16  -6   18.30    4.90
  -3 -16  -6   58.29    6.00
  -3 -16  -6   51.69    6.80
   3  16   6   51.69    6.10
  -3  16  -6   61.79    6.60
  -4 -16  -6    1.40    2.20
   4  16   6   -1.50    2.90
  -4  16  -6    2.90    1.90
   8 -17  -6   -3.40    2.30
  -8  17   6   -0.70    1.70
   7 -17  -6    4.90    2.70
  -7 -17   6    6.70    4.40
  -7 -17   6    3.40    3.30
  -7  17   6    5.30    2.40
   6 -17  -6   96.99    8.50
  -6 -17   6   96.09    6.90
  -6 -17   6   83.09    6.90
   6 -17  -6   89.09    6.90
  -6  17   6   81.99    6.50
  -5 -17   6   75.19    9.20
   5 -17  -6   66.49    8.70
   5 -17  -6   80.99    8.80
  -5 -17   6   69.29    6.40
  -5  17   6   60.39    9.30
  -4 -17   6   22.30    5.10
  -4 -17   6   20.70    5.60
   4 -17  -6   36.50    5.80
  -4  17   6   31.40    5.70
  -3 -17   6   75.49    6.60
  -3 -17   6   62.69    6.00
   3 -17  -6   71.49    7.20
  -3  17   6   53.39    7.60
   2 -17  -6   37.60   10.00
  -2 -17   6   60.09    6.40
  -2 -17   6   51.29    5.50
   2 -17  -6   65.79    6.60
  -1 -17   6   16.60    4.70
   1 -17  -6   13.90    7.30
   1 -17  -6   25.30    7.50
   1  17  -6   13.90    5.10
   0 -17  -6    3.20    3.30
   0 -17   6   15.30    5.60
   0  17  -6    8.70    3.00
  -1 -17  -6   12.70    5.60
  -2 -17  -6    7.90    3.20
  -2  17  -6    5.20    3.50
  -2  17  -6   12.40    4.70
  -3 -17  -6   55.29    5.30
   3  17   6   37.80    5.60
  -3  17  -6   43.20    4.70
  -4 -17  -6    1.10    2.10
   4  17   6   -1.20    2.90
  -4  17  -6   10.20    3.50
   7 -18  -6   12.60    3.70
  -7 -18   6    7.80    7.10
  -7  18   6   14.30    3.50
  -6 -18   6    2.90    2.90
   6 -18  -6    4.40    2.60
  -6 -18   6   -2.90    3.40
  -6  18   6    0.90    2.20
  -5 -18   6   79.09    7.70
  -5 -18   6  105.29    7.20
   5 -18  -6  105.69    7.70
  -5  18   6  100.29    7.10
  -4 -18   6  100.29    8.20
   4 -18  -6  120.19    9.50
  -4  18   6  115.29    8.20
  -3 -18   6    5.50    3.20
  -3 -18   6    3.30    3.30
   3 -18  -6   14.70    5.60
   3  18  -6   -5.00    6.00
  -3  18   6   10.40    6.50
   2 -18  -6   69.99    6.90
  -2 -18   6   63.79    6.30
  -2 -18   6   68.89    6.60
   2  18  -6   83.89    6.70
   1 -18  -6   43.50    6.00
  -1 -18   6   48.70    5.70
   1  18  -6   44.20    5.50
  -1  18   6   30.30    7.10
   0 -18  -6   -1.70    4.90
   0 -18   6    2.70    4.80
  -1 -18  -6   29.90    5.80
  -1  18  -6   31.50    4.80
  -1  18  -6   25.30    6.10
  -2 -18  -6   34.30    5.00
  -2  18  -6   28.10    4.70
   2  18   6   42.30    5.70
  -2  18  -6   27.80    6.00
  -3 -18  -6   -0.90    2.30
  -3  18  -6    4.10    2.10
   3  18   6    0.90    3.00
  -4 -18  -6   29.90    3.60
  -4  18  -6   23.00    3.30
   7 -19  -6   14.00    4.10
  -7  19   6    9.90    3.20
  -6 -19   6    1.70    3.50
   6 -19  -6   -0.30    2.60
  -6 -19   6    0.70    2.60
  -6  19   6    3.40    2.10
  -5 -19   6   59.89    7.00
   5 -19  -6   57.99    5.60
  -5 -19   6   56.39    5.40
  -5  19   6   57.29    5.40
   4 -19  -6   17.40    4.80
  -4 -19   6   12.30    4.50
  -4 -19   6   21.50    4.40
  -4  19   6   20.90    5.10
   3 -19  -6    1.50    2.90
  -3 -19   6   -0.50    3.10
  -3 -19   6    4.20    2.70
   3  19  -6    2.50    3.70
  -3  19   6   -1.30    3.70
   2 -19  -6    5.20    4.60
  -2 -19   6    1.80    3.60
   2  19  -6    3.80    3.10
  -1 -19   6   22.90    5.50
   1 -19  -6   18.50    5.90
   1  19  -6   28.20    5.30
   0 -19  -6   72.99    6.60
   0  19  -6   77.39    6.30
   0  19   6   69.99    7.30
  -1 -19  -6    2.40    2.80
   1  19   6    1.70    4.60
  -1  19  -6    1.60    3.20
  -2 -19  -6   40.80    4.70
  -2  19  -6   33.70    5.60
   2  19   6   42.50    5.40
  -2  19  -6   37.90    4.30
  -3 -19  -6   16.10    3.70
  -3  19  -6   13.10    3.50
   3  19   6    6.30    3.00
  -6 -20   6    1.10    3.80
   6 -20  -6    3.20    2.40
  -6  20   6    4.80    2.40
   5 -20  -6    4.30    3.00
  -5 -20   6   -3.70    3.20
  -5  20   6    3.90    2.40
  -4 -20   6   15.90    5.30
  -4  20   6   21.80    4.90
   3 -20  -6    5.10    2.80
  -3 -20   6    3.60    3.30
  -3  20   6    8.80    4.00
   2 -20  -6   13.50    5.30
  -2 -20   6   18.50    5.00
   2  20  -6   29.70    6.50
   1 -20  -6   -1.40    2.60
  -1 -20   6   -5.30    4.50
   1  20  -6   13.60    5.10
   0 -20  -6    1.90    2.90
   0  20  -6    4.00    2.80
   0  20   6   -3.90    4.30
  -1 -20  -6   -2.20    2.50
  -1  20  -6   -2.50    2.30
  -1  20  -6    4.00    2.80
   1  20   6    1.40    3.80
  -2 -20  -6    2.80    2.20
   2  20   6    7.70    3.20
  -2  20  -6   -0.40    3.20
  -2  20  -6    3.70    2.40
  -5 -21   6    7.50    3.60
   5 -21  -6    2.50    2.30
  -5  21   6    4.00    3.00
  -4 -21   6   11.70    3.70
   4 -21  -6   16.60    4.40
  -4  21   6   16.40    4.90
  -3 -21   6   -2.10    3.40
   3 -21  -6    4.90    2.40
  -2 -21   6    9.10    4.00
   2 -21  -6   -3.20    2.50
  -1 -21   6   16.60    5.60
   1 -21  -6   17.00    4.50
   1  21  -6   20.20    6.00
   0 -21  -6    4.60    3.30
   0  21  -6   14.40    4.50
   0  21  -6    2.20    2.80
  -1 -21  -6   46.30    5.20
  -1  21  -6   32.50    4.80
  -1  21  -6   45.30    5.00
  -2 -21  -6    1.50    2.30
  -2  21  -6    4.30    2.20
  -4 -22   6    8.00    3.90
   4 -22  -6   -0.40    2.20
   3 -22  -6    0.80    2.90
  -3 -22   6    8.20    3.90
  -2 -22   6   28.00    7.00
   2 -22  -6   19.40    4.40
   1 -22  -6   38.30    7.00
   0 -22  -6   18.90    4.00
   0  22  -6   28.60    4.20
   0  22  -6   33.00    7.30
  -1 -22  -6   10.60    3.40
  -1  22  -6    3.40    3.10
  -1  22  -6   12.20    3.80
   3 -23  -6   -0.10    2.00
   2  23  -6   22.00    5.00
   1 -23  -6    1.50    2.20
   1  23  -6    0.70    2.10
 -10   0   7    1.60    2.90
 -10   0   7    5.00    2.50
 -10   0   7    3.00    2.70
  -9   0   7   -6.00    3.20
  -9   0   7   -0.70    2.80
  -9   0   7    3.80    4.40
  -8   0   7    5.00    3.20
  -8   0   7   -0.40    2.80
  -8   0   7    3.60    3.10
  -7   0   7    2.70    3.10
  -7   0   7   -0.40    3.00
  -7   0   7    4.10    3.30
  -6   0   7    3.30    2.70
  -6   0   7   -5.00    4.00
  -6   0   7   -1.90    3.00
  -5   0   7    1.90    3.60
  -5   0   7   -7.40    4.80
  -5   0   7    1.60    2.80
  -5   0   7    2.60    4.20
  -4   0   7   -4.30    3.40
  -4   0   7    1.20    4.10
  -4   0   7   -2.30    2.50
  -3   0   7   -1.60    2.10
  -2   0   7   -1.30    3.10
  -1   0   7   -3.20    1.90
   0   0   7   -1.80    2.00
   0   0  -7    2.00    4.40
  -1   0  -7   -2.30    3.70
  -2   0  -7    3.00    3.30
   2   0   7   -1.90    2.50
  -2   0  -7    0.80    6.00
  -3   0  -7   -3.70    3.10
   3   0   7   -4.40    2.80
   4   0   7    5.90    3.70
  -4   0  -7   -0.40    2.40
  -4   0  -7    3.00    3.00
  -5   0  -7    0.50    2.50
  -5   0  -7    0.30    2.00
  -6   0  -7    1.10    1.80
  -6   0  -7   -0.80    2.00
 -10  -1   7   -0.10    2.70
 -10  -1   7    0.40    3.00
 -10  -1   7   -1.30    2.30
 -10   1   7    0.90    2.70
 -10   1   7   -1.70    2.30
 -10   1   7    1.60    2.60
  -9  -1   7   63.59    6.50
  -9  -1   7   74.79    7.90
  -9  -1   7   50.59    6.20
  -9   1   7   69.29    6.40
  -9   1   7   59.99    6.90
  -8  -1   7   92.59    7.60
  -8  -1   7   96.19    8.60
  -8  -1   7   88.39    7.40
  -8   1   7   84.29    7.30
  -8   1   7   84.39    7.60
  -8   1   7   84.89    7.60
  -7  -1   7   30.60    5.70
  -7  -1   7   35.70    6.50
  -7  -1   7   32.40    5.70
  -7   1   7   31.50    5.70
  -7   1   7   37.60    6.20
  -7   1   7   32.20    5.10
  -6  -1   7   56.29    6.40
  -6  -1   7   65.99    6.60
  -6  -1   7   76.39    7.90
  -6   1   7   62.69    6.30
  -6   1   7   47.30    6.30
  -6   1   7   64.89    7.20
  -5  -1   7   14.40    3.50
  -5  -1   7   26.70    8.50
  -5  -1   7   17.00    5.30
  -5  -1   7   14.10    5.50
  -5   1   7   16.10    5.70
  -5   1   7   11.00    4.60
  -5   1   7   20.30    5.60
  -4  -1   7  104.09    8.80
  -4  -1   7  114.29    8.90
  -4   1   7   99.79    8.60
  -4   1   7  106.59    9.60
  -4   1   7  116.69    7.00
  -3  -1   7    3.50    2.20
  -3   1   7    2.10    2.20
  -2  -1   7  148.39    8.70
  -2   1   7  141.99    9.50
  -1  -1   7  874.51   40.30
  -1   1   7  852.71   40.30
   0  -1   7    7.50    2.40
   0  -1  -7    8.60    4.60
   0   1  -7   14.40    4.70
   0   1   7    7.50    2.40
  -1  -1  -7  116.39    9.20
   1  -1   7  117.69    7.40
   1   1   7  114.59    7.50
  -1   1  -7  118.19    9.60
  -2  -1  -7   54.99    6.90
   2  -1   7   50.29    5.10
  -2  -1  -7   52.09    9.80
   2   1   7   54.19    5.30
  -2   1  -7   55.69    6.90
  -3  -1  -7   22.70    5.90
  -3  -1  -7   21.00    4.30
   3  -1   7   23.40    4.50
  -3   1  -7   23.20    6.90
  -3   1  -7   31.20    5.30
   3   1   7   30.00    5.00
  -4  -1  -7    1.20    2.90
  -4  -1  -7    3.20    3.00
   4  -1   7   20.70    6.20
  -4   1  -7    5.70    2.70
   4   1   7    3.30    3.30
  -4   1  -7    5.70    3.40
  -5  -1  -7    3.20    2.30
  -5  -1  -7    1.50    2.60
  -5   1  -7    1.40    2.10
  -5   1  -7    1.90    2.60
  -6  -1  -7   65.19    5.00
  -6  -1  -7   62.29    5.00
  -6   1  -7   61.59    5.10
  -6   1  -7   67.19    4.90
 -10  -2   7   -1.60    2.40
 -10  -2   7   -1.20    3.20
 -10  -2   7    2.90    2.90
 -10   2   7   -0.90    2.50
 -10   2   7    1.30    2.60
 -10   2   7    1.70    2.30
  -9  -2   7   19.70    5.50
  -9  -2   7   34.50    8.80
  -9   2   7   20.60    7.10
  -9   2   7   21.20    5.40
  -8  -2   7  136.49    9.30
  -8  -2   7  133.69    9.50
  -8  -2   7  132.69    9.30
  -8   2   7  126.29    9.10
  -8   2   7  129.59    9.00
  -8   2   7  138.39    9.70
  -7  -2   7   11.10    3.60
  -7  -2   7   32.50    6.90
  -7   2   7   17.80    5.70
  -7   2   7   19.30    5.20
  -7   2   7   20.20    5.20
  -6  -2   7    1.00    4.50
  -6  -2   7    2.40    3.30
  -6  -2   7    5.10    2.90
  -6   2   7    4.10    3.00
  -6   2   7    4.20    3.40
  -6   2   7    0.20    2.90
  -5  -2   7   66.29   10.10
  -5  -2   7   50.19    6.60
  -5  -2   7   53.69    6.30
  -5  -2   7   56.29    5.40
  -5   2   7   59.39    6.60
  -5   2   7   51.69    6.30
  -5   2   7   48.60    8.00
  -4  -2   7  339.57   18.50
  -4  -2   7  396.16   17.60
  -4  -2   7  337.27   18.30
  -4   2   7  362.06   17.60
  -4   2   7  337.17   18.50
  -4   2   7  364.86   19.00
  -3  -2   7  213.18   11.20
  -3   2   7  214.98   11.30
  -2  -2   7   22.80    3.30
   1  -2  -7 1039.30   50.09
  -1  -2   7 1062.69   49.10
  -1   2   7 1080.99   49.20
   0  -2   7   12.30    3.20
   0  -2  -7   16.80    4.50
   0   2   7   12.80    3.70
  -1  -2  -7    3.90    3.60
   1  -2   7    5.10    2.40
  -1  -2  -7    2.30    6.40
   1   2   7    4.30    2.50
  -1   2  -7    9.20    4.40
  -1   2  -7    7.20    5.30
  -2  -2  -7   -0.50    3.20
   2  -2   7   -3.90    2.30
  -2   2  -7    4.20    3.60
   2   2   7   -0.90    2.60
  -3  -2  -7   49.00    6.30
  -3  -2  -7   56.39    6.90
   3  -2   7   57.59    5.60
   3   2   7   47.30    5.70
  -3   2  -7   48.00   10.50
  -3   2  -7   54.09    6.60
  -4  -2  -7   28.20    5.60
  -4  -2  -7   26.20    5.90
  -4   2  -7   25.40    5.10
   4   2   7   24.30    5.20
  -4   2  -7   24.30    6.20
  -5  -2  -7   -4.20    2.50
  -5  -2  -7    1.80    2.20
  -5   2  -7   -0.40    2.60
  -5   2  -7   -0.60    2.10
  -6  -2  -7   60.39    4.90
  -6  -2  -7   59.89    4.60
  -6   2  -7   73.59    5.90
  -6   2  -7   62.69    4.70
 -10  -3   7   12.50    4.90
 -10  -3   7   16.60    4.80
 -10   3   7    6.40    3.10
 -10   3   7   11.50    4.20
 -10   3   7   13.10    4.00
  -9  -3   7  203.88   11.50
  -9  -3   7  202.68   11.50
  -9   3   7  222.28   12.70
  -9   3   7  174.98   13.20
  -8  -3   7    7.90    4.20
  -8  -3   7   12.50    3.60
  -8   3   7   18.50    5.00
  -8   3   7   17.90    5.80
  -8   3   7   17.20    5.70
  -7  -3   7   23.00    7.90
  -7  -3   7    7.10    3.30
  -7  -3   7    5.50    3.30
  -7   3   7    3.60    3.30
  -7   3   7    4.30    3.50
  -7   3   7    7.30    3.00
  -6  -3   7   38.40    5.60
  -6  -3   7   40.80    9.50
  -6  -3   7   45.50    5.90
  -6   3   7   46.90    6.70
  -6   3   7   49.99    5.80
  -6   3   7   45.20    6.10
  -5  -3   7   53.69    5.90
  -5  -3   7   53.19    5.00
  -5  -3   7   47.80    6.50
  -5   3   7   47.70    6.20
  -5   3   7   57.29    7.70
  -5   3   7   49.99    6.90
  -4  -3   7   42.20    6.10
  -4  -3   7   27.80    6.30
  -4  -3   7   37.40    4.00
  -4   3   7   42.00    8.40
  -4   3   7   39.30    6.70
  -4   3   7   34.50    4.80
  -3  -3   7   33.20    3.80
  -3  -3   7   24.70    6.70
  -3   3   7   36.10    4.20
  -2  -3   7    0.60    1.90
   2  -3  -7    3.70    5.30
  -2   3   7   -1.00    2.40
   1  -3  -7  154.28   11.00
  -1  -3   7  175.18    9.40
  -1   3   7  178.68    9.70
   0  -3   7  300.37   15.30
   0  -3  -7  299.47   16.40
   0   3   7  313.97   15.60
  -1  -3  -7   13.70    5.70
  -1  -3  -7   29.20    6.10
   1  -3   7   16.70    3.40
   1   3   7   14.80    4.60
  -1   3  -7   23.70    8.30
  -2  -3  -7   13.90    4.40
   2  -3   7    4.70    2.80
  -2   3  -7    8.90    4.30
  -2   3  -7   18.10    4.70
   2   3   7    8.00    3.30
   3  -3   7  133.59    8.50
  -3  -3  -7  117.99    9.00
  -3  -3  -7  129.49    9.90
  -3   3  -7  133.99    9.20
  -3   3  -7  100.09   12.60
   3   3   7  140.79    8.70
  -4  -3  -7    7.50    2.90
  -4  -3  -7    4.80    2.90
  -4   3  -7   11.40    3.60
   4   3   7    8.20    3.40
  -4   3  -7    1.10    2.70
  -5  -3  -7   17.60    4.40
  -5  -3  -7   13.20    4.20
  -5   3  -7   17.80    4.10
  -5   3  -7   14.30    5.20
  -6  -3  -7   14.40    2.80
  -6  -3  -7    7.10    2.20
  -6   3  -7   10.80    3.30
 -10  -4   7    5.90    2.80
 -10  -4   7    4.00    3.10
 -10   4   7    2.00    2.50
 -10   4   7    7.20    2.60
 -10   4   7    5.60    2.30
  -9  -4   7    2.40    3.20
  -9  -4   7    3.10    2.90
  -9  -4   7    3.60    5.50
  -9   4   7    6.20    2.80
  -9   4   7   12.50    4.50
  -8  -4   7   73.79    7.30
  -8  -4   7   76.99    7.00
  -8   4   7   78.69    7.20
  -8   4   7   67.99    6.60
  -8   4   7   73.79    6.80
  -7  -4   7   46.90    6.00
  -7  -4   7   31.90    6.20
  -7   4   7   54.39    6.30
  -7   4   7   43.20    5.90
  -7   4   7   47.50    6.60
  -6  -4   7   31.80    5.80
  -6  -4   7   16.80    6.00
  -6   4   7   18.50    5.90
  -5  -4   7   90.79    7.60
  -5  -4   7   92.89    7.80
  -5  -4   7  103.49    6.60
  -5   4   7  101.49    8.50
  -5   4   7   92.39    7.70
  -5   4   7   93.79    8.50
  -4  -4   7    0.40    3.40
  -4  -4   7    4.00    3.30
  -4  -4   7    2.40    2.20
  -4   4   7    6.50    3.60
  -4   4   7    7.00    5.20
  -4   4   7    0.50    4.00
  -3  -4   7   36.00    7.40
  -3  -4   7   55.79    7.10
  -3  -4   7   50.19    4.20
  -3   4   7   53.89    4.80
  -2  -4   7    7.70    2.30
  -2  -4   7   13.60    4.40
   2  -4  -7    7.80    4.90
  -2   4   7    5.00    2.50
  -1  -4   7  265.47   12.90
   1  -4  -7  225.68   14.20
  -1  -4   7  226.68   14.60
  -1   4   7  279.17   13.30
   0  -4   7  166.48    9.30
   0  -4  -7  176.58   17.90
   0  -4  -7  173.18   10.90
   0   4   7  161.08    9.60
   1  -4   7   63.29    5.10
  -1  -4  -7   75.29   10.30
  -1  -4  -7   61.69    7.10
   1   4   7   62.59    5.70
  -1   4  -7   52.79    9.50
   2  -4   7   18.10    4.20
  -2  -4  -7   23.90    5.90
  -2  -4  -7   27.90    7.30
   2   4   7   21.90    4.50
  -2   4  -7   19.30    4.40
  -2   4  -7   20.90    4.60
   3  -4   7   21.90    3.90
  -3  -4  -7   26.90    6.90
  -3  -4  -7   22.90    7.60
   3   4   7   28.50    5.20
  -3   4  -7   28.90    5.80
  -3   4  -7   27.70    7.40
  -4  -4  -7   16.90    3.50
  -4  -4  -7   24.70    5.30
   4   4   7   15.60    3.60
  -4   4  -7   11.90    5.10
  -4   4  -7   15.10    5.10
  -5  -4  -7   63.09    5.70
  -5  -4  -7   54.99    5.40
  -5   4  -7   69.59    5.60
  -6  -4  -7   58.29    4.50
  -6  -4  -7   53.09    5.80
  -6   4  -7   54.79    4.70
 -10  -5   7   -2.30    2.70
 -10  -5   7   -2.10    3.20
 -10   5   7    2.30    2.20
 -10   5   7   -1.40    2.20
  -9  -5   7    3.80    3.20
   9  -5  -7    0.00    5.70
  -9   5   7    1.80    2.60
  -9   5   7    1.40    2.90
  -8  -5   7   78.79    7.40
  -8  -5   7   90.49    7.50
  -8   5   7   82.39    7.20
  -8   5   7   91.69    7.30
  -8   5   7   87.29    7.30
  -7  -5   7   81.59    7.50
  -7  -5   7   85.59    7.30
  -7   5   7   82.19    7.10
  -7   5   7   83.29    7.30
  -7   5   7   75.69    7.20
  -6  -5   7   13.30    3.50
  -6  -5   7    9.10    3.90
  -6  -5   7    8.10    3.50
  -6   5   7   15.70    5.70
  -6   5   7    5.60    3.00
  -5  -5   7  159.78    9.10
  -5  -5   7  150.78   10.20
  -5  -5   7  148.99    9.90
  -5   5   7  164.08   11.10
  -5   5   7  169.38   10.00
  -5   5   7  154.78   10.50
  -4  -5   7   -0.10    3.30
  -4  -5   7    1.50    3.60
  -4  -5   7    0.90    2.20
  -4   5   7   -2.50    5.70
  -4   5   7    4.60    3.80
  -3  -5   7   11.00    3.80
  -3  -5   7   10.70    3.20
  -2  -5   7   46.50    4.20
  -2  -5   7   52.19    7.10
   2  -5  -7   52.09    7.50
  -2   5   7   46.10    5.00
   1  -5  -7   15.00    4.50
  -1  -5   7   12.40    3.10
  -1   5   7   21.60    3.80
   0  -5   7   10.20    3.00
   0  -5  -7   10.70    4.00
   0  -5  -7   17.20    6.10
   0   5   7   10.70    3.70
  -1  -5  -7  100.69    9.90
   1  -5   7  104.89    6.70
  -1  -5  -7  101.69    8.40
   1   5   7  108.89    7.40
  -2  -5  -7   72.79    8.50
   2  -5   7   78.39    6.00
  -2  -5  -7   79.89    7.30
  -2   5  -7   78.19    9.60
  -2   5  -7   76.49    8.00
   2   5   7   83.09    6.80
   3  -5   7   52.89    6.30
  -3  -5  -7   52.39    6.00
  -3  -5  -7   61.79    7.10
  -3   5  -7   50.69    7.50
   3   5   7   55.69    7.20
  -3   5  -7   51.19    7.10
  -4  -5  -7   13.80    5.30
  -4  -5  -7   17.00    4.70
   4   5   7   15.10    4.70
  -4   5  -7   29.30    7.50
  -4   5  -7   10.80    3.30
  -5  -5  -7    3.80    2.10
  -5  -5  -7    0.70    3.10
  -5   5  -7    1.70    2.70
  -6  -5  -7  102.29    6.10
  -6  -5  -7   96.49    6.20
  -6   5  -7   97.49    6.80
 -10  -6   7   32.90    5.10
 -10  -6   7   33.50    5.70
 -10   6   7   32.90    4.40
 -10   6   7   32.30    3.80
 -10   6   7   33.10    4.10
   9  -6  -7    2.10    4.10
  -9  -6   7   -0.10    3.20
  -9  -6   7    1.30    2.90
  -9   6   7    0.90    2.70
  -9   6   7    5.70    2.50
  -9   6   7    2.00    2.90
  -8  -6   7   15.70    6.10
  -8  -6   7   28.20    5.60
   8  -6  -7   28.90    5.00
  -8   6   7   28.60    7.50
  -8   6   7   27.60    5.50
  -8   6   7   25.20    5.80
   7  -6  -7  192.18   12.80
  -7  -6   7  204.28   12.30
  -7  -6   7  207.78   12.20
  -7   6   7  213.38   12.40
  -7   6   7  202.88   12.10
  -7   6   7  210.98   12.30
  -6  -6   7   55.29    6.20
  -6  -6   7   44.90    5.70
  -6  -6   7   52.89    6.70
   6  -6  -7   49.30    8.40
  -6   6   7   51.69    6.80
  -6   6   7   46.10    5.90
  -6   6   7   39.20    6.50
   5  -6  -7  281.57   18.50
  -5  -6   7  335.07   17.10
  -5  -6   7  348.17   17.90
  -5  -6   7  333.47   17.70
  -5   6   7  352.76   17.80
  -5   6   7  374.36   18.20
  -5   6   7  354.06   18.50
  -4  -6   7   46.70    6.10
  -4  -6   7   37.00    5.80
  -4  -6   7   32.70    4.00
   4  -6  -7   20.70    6.10
  -4   6   7   20.80    6.70
  -4   6   7   28.70    6.50
  -3  -6   7   86.09    7.80
  -3  -6   7   72.49    7.80
  -3  -6   7   94.29    6.00
  -3   6   7   83.39   10.40
  -3   6   7  108.99    6.70
  -2  -6   7    3.80    3.60
   2  -6  -7   21.70    6.80
  -2  -6   7   10.30    4.40
  -2   6   7   13.80    3.90
   1  -6  -7   -8.50    5.60
  -1  -6   7   -8.60   10.30
   1  -6  -7    2.50    3.40
  -1  -6   7   15.80    5.50
  -1   6   7    4.40    2.50
   0  -6   7    1.00    2.20
   0  -6  -7    4.70    4.90
   0  -6  -7    2.20    3.80
   0   6   7    1.10    2.60
  -1  -6  -7   96.69    8.20
   1  -6   7   96.09    6.50
  -1  -6  -7  102.89    9.00
   1   6   7  109.09    8.70
   2  -6   7    2.30    2.80
  -2  -6  -7    1.10    3.20
  -2   6  -7   -1.20    3.60
   2   6   7    0.60    2.90
  -3  -6  -7    2.90    3.30
  -3  -6  -7    5.90    3.10
  -3   6  -7    4.40    3.50
   3   6   7    1.70    2.80
  -4  -6  -7   70.79    6.70
  -4  -6  -7   72.49    6.50
  -4   6  -7   81.99    8.50
   4   6   7   66.39    6.60
  -4   6  -7   83.39    7.80
  -5  -6  -7   23.60    4.00
  -5  -6  -7   16.80    4.40
  -5   6  -7   32.70    6.90
  -5   6  -7   24.50    5.30
  -6  -6  -7    8.30    2.60
 -10  -7   7   11.90    5.00
 -10   7   7   11.50    3.70
 -10   7   7   12.80    3.80
   9  -7  -7    3.80    3.20
  -9  -7   7   -1.50    3.00
  -9  -7   7    4.30    3.00
  -9   7   7    4.20    2.60
  -9   7   7    2.30    2.60
  -9   7   7    2.60    2.50
  -8  -7   7    4.40    3.10
  -8  -7   7   18.90    6.10
   8  -7  -7    1.80    4.00
  -8   7   7    8.40    3.00
  -8   7   7    9.10    3.10
  -8   7   7   10.20    3.40
   7  -7  -7    0.80    4.30
  -7  -7   7    2.90    3.60
  -7  -7   7    5.70    3.30
  -7   7   7    6.00    3.50
  -7   7   7    0.80    2.90
  -7   7   7    2.60    3.50
   6  -7  -7    3.20    3.80
  -6  -7   7    8.40    3.60
  -6  -7   7   -1.00    3.50
  -6  -7   7    1.70    3.10
  -6   7   7    2.40    3.00
  -6   7   7    3.30    3.70
  -6   7   7    9.80    3.80
  -5  -7   7    5.70    3.60
  -5  -7   7    6.60    3.20
   5  -7  -7    2.50    4.10
  -5  -7   7   11.10    4.00
  -5   7   7    3.60    4.80
  -5   7   7    7.40    3.00
  -4  -7   7    6.00    3.30
  -4  -7   7    6.10    2.60
   4  -7  -7   12.60    5.00
  -4  -7   7    9.20    3.40
  -4   7   7   16.90    6.20
  -3  -7   7   13.60    3.20
  -3  -7   7    9.40    3.70
  -3  -7   7    6.30    4.00
   3  -7  -7   13.40    5.40
  -3   7   7   21.50    4.60
  -3   7   7    8.80    5.30
  -2  -7   7   37.70    6.10
  -2  -7   7   44.70    7.30
   2  -7  -7   33.30    5.20
  -2  -7   7   27.10    3.60
  -2   7   7   36.90    4.40
   1  -7  -7   23.00    6.50
  -1  -7   7   27.50    5.70
  -1  -7   7   31.80    3.70
  -1  -7   7   49.99    8.80
  -1   7   7   33.00    4.60
   0  -7   7   15.20    3.40
   0  -7  -7   20.20    5.00
   0  -7  -7   25.60    6.20
   0   7   7   18.90    4.40
  -1  -7  -7  100.79    9.90
   1  -7   7  115.99    7.30
  -1   7  -7  108.89    8.50
   1   7   7  125.09    8.20
  -2  -7  -7   -2.20    3.10
  -2  -7  -7   -1.80    3.50
   2  -7   7    1.40    3.10
  -2   7  -7    5.80    3.40
   2   7   7    1.00    3.00
  -3  -7  -7    1.00    3.40
  -3  -7  -7   -0.90    3.00
   3   7   7   -0.30    3.10
  -3   7  -7    0.00    3.30
  -4  -7  -7    8.30    3.00
   4   7   7   11.90    3.60
  -4   7  -7    9.80    3.40
  -5  -7  -7   58.19    5.30
  -5  -7  -7   53.39    4.90
  -5   7  -7   52.99    6.20
  -6  -7  -7    1.00    1.60
  -6  -7  -7    1.10    1.90
 -10  -8   7   11.10    5.20
 -10   8   7   23.70    3.70
 -10   8   7   16.10    3.80
  -9  -8   7   -1.10    3.10
  -9  -8   7    1.40    3.00
   9  -8  -7    0.40    3.10
  -9   8   7   -1.90    2.30
  -9   8   7    1.70    2.70
  -9   8   7   -2.00    2.70
  -8  -8   7  314.97   16.40
   8  -8  -7  287.67   16.10
  -8  -8   7  312.97   16.40
  -8   8   7  314.87   16.40
  -8   8   7  316.87   16.60
  -8   8   7  302.97   16.40
  -7  -8   7   31.70    7.60
  -7  -8   7   20.40    6.10
   7  -8  -7   17.70    6.50
  -7  -8   7   33.50    5.50
  -7   8   7   40.90    6.30
  -7   8   7   33.20   10.10
  -7   8   7   30.80    8.50
  -6  -8   7  155.68   10.50
  -6  -8   7  155.68   10.00
  -6  -8   7  166.98    9.70
   6  -8  -7  150.68   10.20
  -6   8   7  158.28   10.20
  -6   8   7  155.08    9.90
  -6   8   7  153.18   10.60
  -5  -8   7  160.08    9.80
  -5  -8   7  157.98    9.10
   5  -8  -7  150.28   10.40
  -5  -8   7  156.98   10.10
  -5   8   7  144.79   11.80
  -5   8   7  118.99   12.70
  -4  -8   7   66.29    6.40
  -4  -8   7   58.69    5.20
  -4  -8   7   67.19    7.00
   4  -8  -7   51.99    8.30
   3  -8  -7   46.20    8.60
  -3  -8   7   62.79    6.70
  -3  -8   7   75.19    7.30
  -3  -8   7   64.49    5.10
  -3   8   7   55.29    6.10
  -3   8   7   67.39    9.40
  -2  -8   7   43.20    6.90
  -2  -8   7   36.10    6.30
   2  -8  -7   27.80    7.30
  -2  -8   7   38.70    3.90
   2  -8  -7   34.30    8.10
  -2   8   7   37.20    4.90
   1  -8  -7   51.09    9.40
  -1  -8   7   41.30    4.10
  -1  -8   7   36.00    8.20
   1  -8  -7   42.30    6.60
  -1   8   7   51.49    5.20
   0  -8   7   19.90    3.60
   0  -8  -7   27.20    6.60
   0  -8  -7    7.00    4.20
   0   8   7   13.40    4.30
   1  -8   7   11.70    3.90
  -1  -8  -7    6.40    5.70
  -1  -8  -7    4.50    3.70
   1   8   7   -0.90    3.00
  -1   8  -7   -0.80    3.10
   2  -8   7   24.90    4.80
  -2  -8  -7   27.90    6.10
  -2  -8  -7   34.80    7.20
  -2   8  -7   16.00    5.60
   2   8   7   30.60    5.50
  -3  -8  -7   20.90    6.70
  -3  -8  -7   22.20    6.60
  -3   8  -7   17.60    5.50
   3   8   7   16.20    4.80
  -4  -8  -7   23.90    6.30
  -4  -8  -7   31.00    5.60
  -4   8  -7   36.30   10.30
   4   8   7   21.10    5.20
  -5  -8  -7    4.80    2.00
   5   8   7    7.00    4.20
  -5   8  -7    7.50    2.90
  -6  -8  -7   86.99    5.40
  -6  -8  -7   92.59    6.90
 -10   9   7    2.90    2.00
   9  -9  -7    0.10    2.80
  -9  -9   7    4.70    3.60
  -9  -9   7    7.10    3.20
  -9   9   7   14.50    3.90
  -9   9   7    5.20    2.70
  -8  -9   7    6.90    5.50
  -8  -9   7   25.90    7.80
  -8   9   7   11.80    3.80
  -8   9   7    8.70    3.00
  -8   9   7    8.40    3.10
  -7  -9   7   15.70    5.40
  -7  -9   7   17.80    6.00
  -7  -9   7   31.80    6.60
   7  -9  -7   31.30    5.90
  -7   9   7   23.90    5.00
  -7   9   7   30.10    6.70
  -7   9   7   31.70    6.20
  -6  -9   7   18.00    5.40
  -6  -9   7   27.20    6.10
   6  -9  -7    8.80    3.70
  -6  -9   7   13.70    3.70
  -6   9   7   31.30    7.10
  -5  -9   7   37.40    4.70
  -5  -9   7   35.40    6.40
  -5  -9   7   33.10    5.50
   5  -9  -7   33.40    6.80
  -5   9   7   30.30    5.90
  -5   9   7   54.49    9.70
  -4  -9   7   50.39    6.10
   4  -9  -7   43.00    7.50
  -4  -9   7   52.79    7.60
  -4  -9   7   45.30    4.90
  -4   9   7   60.19    7.30
  -3  -9   7   44.40    6.10
  -3  -9   7   37.30    6.20
  -3  -9   7   39.50    4.30
   3  -9  -7   29.20    7.20
  -3   9   7   41.70    6.10
  -3   9   7   42.90    8.90
  -2  -9   7   19.50    5.80
   2  -9  -7   16.30    4.60
  -2  -9   7   23.20    3.70
  -2  -9   7   16.10    6.30
   2  -9  -7   35.00    7.50
  -2   9   7   18.30    4.60
   1  -9  -7    9.90    4.60
  -1  -9   7   16.20    3.40
  -1  -9   7    3.00    4.50
   1  -9  -7   17.50    6.60
  -1   9   7   11.80    3.40
   0  -9  -7   81.39    8.10
   0  -9   7   69.89    9.70
   0  -9  -7   88.89    8.70
   0  -9   7   84.89    5.90
   0   9   7   83.29    7.00
   1  -9   7   99.59    6.70
  -1  -9  -7   89.29    8.30
  -1  -9  -7   99.19    8.90
   1   9   7   85.29    9.80
  -1   9  -7   97.99    7.70
  -2  -9  -7   68.79    8.50
   2  -9   7   65.09    6.40
  -2  -9  -7   71.49    7.20
   2   9   7   57.19    8.10
  -2   9  -7   63.79    6.60
  -3  -9  -7    2.00    3.20
  -3  -9  -7    3.10    3.30
   3   9   7    2.40    3.20
  -3   9  -7   -2.30    2.90
  -4  -9  -7   -0.50    4.40
  -4  -9  -7    3.90    3.10
   4   9   7    0.10    3.10
  -4   9  -7    2.60    3.00
  -5  -9  -7   11.80    3.40
   5   9   7   18.50    6.00
  -6  -9  -7    9.20    2.80
  -6  -9  -7   10.10    2.80
 -10  10   7   21.90    3.70
 -10  10   7   12.90    3.30
   9 -10  -7   13.70    4.80
  -9 -10   7   10.10    4.10
  -9 -10   7    5.50    3.30
  -9  10   7    5.60    2.10
  -8 -10   7   11.80    3.90
   8 -10  -7   18.00    5.00
  -8 -10   7   14.80    4.80
  -8  10   7   16.30    4.40
  -8  10   7   23.60    5.60
  -7 -10   7  199.58   11.60
  -7 -10   7  207.58   11.80
   7 -10  -7  196.28   11.50
  -7 -10   7  166.48   11.60
  -7  10   7  196.38   11.60
  -7  10   7  206.58   12.10
  -6 -10   7  192.88   11.50
  -6 -10   7  200.88   11.90
  -6 -10   7  179.28   11.00
   6 -10  -7  185.78   11.50
  -6  10   7  173.58   12.60
  -6  10   7  224.88   13.00
  -5 -10   7    0.50    2.90
  -5 -10   7    5.60    3.00
  -5 -10   7    3.40    3.70
   5 -10  -7   -1.20    3.60
  -5  10   7    1.00    3.20
  -4 -10   7   34.00    5.60
  -4 -10   7   38.80    4.60
  -4 -10   7   41.20    6.80
  -4  10   7   37.90    6.80
   3 -10  -7   11.50    4.10
  -3 -10   7    7.80    3.60
  -3 -10   7    9.30    3.60
   3 -10  -7    2.80    4.70
  -3  10   7   -0.70    5.30
  -3  10   7    9.90    4.10
   2 -10  -7  163.88   11.00
  -2 -10   7  176.48    9.70
  -2 -10   7  171.88   10.40
   2 -10  -7  155.58   11.10
  -2 -10   7  152.38   10.70
  -2  10   7  180.18   10.20
   1 -10  -7   26.40    7.10
  -1 -10   7   23.30    4.70
  -1 -10   7   16.90    3.60
   1 -10  -7   13.40    4.00
  -1  10   7   26.40    5.30
   0 -10  -7    2.00    3.90
   0 -10   7    4.40    2.50
   0 -10   7   -0.80    4.90
   0 -10  -7    0.90    4.10
   0  10   7    4.80    3.40
  -1 -10  -7   24.60    6.30
   1 -10   7   19.20    4.40
   1  10   7   15.60    5.40
  -2 -10  -7  204.98   12.00
  -2 -10  -7  206.98   12.50
   2 -10   7  194.08   12.00
   2  10   7  203.78   12.30
  -2  10  -7  213.78   12.00
  -3 -10  -7  101.39    7.80
  -3 -10  -7   90.29    7.50
   3  10   7   83.89    7.40
  -3  10  -7   95.29    7.50
  -4 -10  -7   63.49    6.00
  -4 -10  -7   59.89    6.20
   4  10   7   67.49    6.30
  -4  10  -7   68.99    6.30
  -5 -10  -7    1.20    2.00
  -5  10  -7    6.10    2.50
   5  10   7   11.60    4.00
   9 -11  -7    2.80    2.80
  -9 -11   7   -0.50    3.20
  -9  11   7    0.80    2.10
  -9  11   7   -2.50    2.50
   8 -11  -7   10.70    2.90
  -8 -11   7    3.30    4.10
  -8 -11   7   21.00    4.80
  -8  11   7    8.70    2.60
  -8  11   7   15.40    5.30
  -7 -11   7    7.10    4.10
  -7 -11   7    2.40    4.10
   7 -11  -7    2.30    2.90
  -7  11   7   -1.10    4.00
  -7  11   7    0.80    2.60
  -6 -11   7   85.49    7.30
   6 -11  -7   71.39    7.20
  -6 -11   7   77.09    8.10
  -6 -11   7   72.89    6.60
  -6  11   7   58.39    9.70
  -6  11   7   88.09    7.10
  -5 -11   7   32.50    5.90
  -5 -11   7   30.90    6.80
  -5 -11   7   38.20    5.10
   5 -11  -7   44.00    6.30
  -5  11   7   39.40    6.10
  -4 -11   7  177.78   10.20
   4 -11  -7  155.68   10.30
  -4 -11   7  160.18   10.40
  -4 -11   7  149.29    9.50
  -4  11   7  147.19   10.50
  -3 -11   7  131.19    8.10
  -3 -11   7  127.79    9.10
  -3 -11   7  126.39    9.40
   3 -11  -7  131.09    9.90
   3 -11  -7  130.09    9.40
  -3  11   7  123.09   10.70
  -2 -11   7    9.80    3.30
  -2 -11   7   10.30    3.40
  -2 -11   7   10.90    5.20
   2 -11  -7   17.90    6.00
  -2  11   7   10.30    3.60
   1 -11  -7   70.59    8.60
  -1 -11   7   67.89    9.90
   1 -11  -7   76.29    7.70
  -1 -11   7   89.69    6.40
  -1  11   7   81.39    7.30
   0 -11   7   35.80    7.30
   0 -11  -7   31.00    6.80
   0 -11   7   23.60    4.10
   0 -11  -7   27.20    6.40
   0  11   7   31.90    5.90
   1 -11   7   14.30    4.60
  -1 -11  -7   24.10    6.10
  -1 -11  -7    4.60    3.90
   1  11   7   11.70    4.00
  -1  11  -7   17.00    4.90
  -2 -11  -7   32.50    7.40
  -2 -11  -7   21.90    6.30
  -2  11  -7   15.30    5.30
   2  11   7   25.80    6.00
  -3 -11  -7  102.09    7.80
  -3 -11  -7   93.59    7.70
   3  11   7   88.19    7.40
  -3  11  -7  103.09    7.70
  -4 -11  -7   20.20    3.90
  -4  11  -7   22.80    5.10
   4  11   7   12.70    4.80
  -5 -11  -7   24.10    3.30
  -5  11  -7   20.90    4.10
   9 -12  -7   40.70    4.80
  -9 -12   7   22.90    6.10
  -9  12   7   37.50    4.00
  -8 -12   7    2.10    4.30
   8 -12  -7   12.60    4.60
  -8 -12   7    7.50    3.10
  -8  12   7    9.80    3.30
  -8  12   7   13.30    3.80
  -7 -12   7   14.10    5.50
  -7 -12   7   22.10    5.90
   7 -12  -7   14.00    5.50
  -7 -12   7   13.40    4.70
  -6 -12   7   23.90    6.60
  -6 -12   7   16.80    5.80
  -6 -12   7   19.80    4.90
  -6  12   7   31.60    5.30
  -5 -12   7  232.68   13.50
  -5 -12   7  248.78   14.00
   5 -12  -7  247.88   13.90
  -5 -12   7  259.27   14.10
  -5  12   7  249.38   14.00
   4 -12  -7   28.50    6.30
  -4 -12   7   26.80    4.40
  -4 -12   7   27.00    6.50
  -4 -12   7   33.60    5.80
  -4  12   7   23.90    6.40
   3 -12  -7   -4.90    4.30
  -3 -12   7   -1.30    2.60
   3 -12  -7    0.20    3.90
  -3 -12   7   -0.20    3.20
  -3 -12   7    4.30    3.50
  -3  12   7   22.80    8.00
  -2 -12   7   29.60    6.30
   2 -12  -7   51.59    7.30
   2 -12  -7   35.70    7.00
  -2 -12   7   41.20    4.60
  -2  12   7   47.30    6.00
   1 -12  -7   61.29    7.70
   1 -12  -7   53.19    7.50
  -1 -12   7   61.39    5.30
  -1 -12   7   61.59    7.50
  -1  12   7   64.59    6.80
   0 -12  -7   40.20    7.30
   0 -12   7   47.70    5.00
   0 -12  -7   42.30    6.50
   0 -12   7   50.19    7.50
   0  12   7   54.09    6.70
  -1 -12  -7   64.09    7.50
  -1 -12  -7   59.49    7.10
   1 -12   7   64.99    6.10
  -1  12  -7   64.69    6.30
   1  12   7   52.39    6.50
  -2 -12  -7   35.00    6.50
  -2 -12  -7   36.70    6.30
   2  12   7   49.80    6.00
  -2  12  -7   34.80    5.90
  -3 -12  -7    7.10    3.50
  -3 -12  -7    8.10    3.60
   3  12   7    1.10    3.00
  -3  12  -7    9.20    4.40
  -4 -12  -7   15.10    3.80
  -4 -12  -7   23.30    4.20
  -4  12  -7   14.30    4.90
   4  12   7   20.20    7.50
  -5 -12  -7   13.20    3.20
  -5 -12  -7   14.90    4.20
  -5  12  -7   17.00    5.70
   9 -13  -7   14.30    4.20
  -9  13   7   13.80    3.20
   8 -13  -7   -0.30    2.60
  -8 -13   7    3.90    2.90
  -8  13   7   -1.10    2.00
  -8  13   7    4.30    3.30
   7 -13  -7   32.10    5.60
  -7 -13   7   20.70    7.20
  -7 -13   7   35.70    5.30
  -7 -13   7   24.70    6.00
  -7  13   7   24.60    8.20
  -7  13   7   30.50    4.90
  -6 -13   7   16.20    4.70
  -6 -13   7   16.00    5.70
  -6 -13   7   16.80    4.10
   6 -13  -7   11.50    3.40
  -6  13   7    7.90    3.30
  -5 -13   7   58.29    7.20
  -5 -13   7   47.70    5.20
   5 -13  -7   47.90    7.40
  -5 -13   7   51.79    8.00
  -5  13   7   56.19    6.40
  -4 -13   7   38.50    6.00
   4 -13  -7   47.40    9.30
  -4 -13   7   36.20    5.00
  -4 -13   7   29.40    4.80
   4 -13  -7   37.20    8.00
  -4  13   7   40.10    6.70
  -3 -13   7  100.19    7.90
   3 -13  -7   92.89    8.60
   3 -13  -7   86.99    8.20
  -3 -13   7   91.59    7.70
  -3 -13   7   95.89    7.20
  -3  13   7  100.49    9.70
   2 -13  -7   49.60    7.50
  -2 -13   7   37.00    4.70
   2 -13  -7   45.00    6.60
  -2 -13   7   25.90    6.30
  -2  13   7   29.40    6.00
  -1 -13   7    2.70    3.00
   1 -13  -7    5.70    4.10
  -1 -13   7    3.50    3.70
   1 -13  -7    1.00    3.90
  -1  13   7   -6.30    3.50
   0 -13  -7   -0.70    3.50
   0 -13  -7    1.20    3.60
   0 -13   7    2.70    4.00
   0  13   7    4.00    3.60
   0  13  -7   -4.30    2.70
  -1 -13  -7    9.10    4.10
  -1 -13  -7    9.20    6.60
   1 -13   7   21.30    5.40
   1  13   7   15.00    5.30
  -1  13  -7   12.00    3.10
  -2 -13  -7   45.10    6.40
  -2 -13  -7   48.40    6.90
   2  13   7   38.60    7.50
  -2  13  -7   53.99    5.60
  -3 -13  -7   56.49    5.40
  -3 -13  -7   52.29    6.40
  -3  13  -7   58.99    5.70
   3  13   7   49.20    5.80
  -4 -13  -7   29.10    4.00
  -4 -13  -7   22.90    4.20
   4  13   7   23.50    4.90
  -4  13  -7   24.20    4.60
  -5 -13  -7   24.70    3.80
  -5 -13  -7   16.90    4.60
  -5  13  -7   14.80    3.30
   9 -14  -7   -0.20    2.70
  -9  14   7   -1.90    1.70
  -8 -14   7   13.90    4.70
   8 -14  -7   10.70    2.70
  -8  14   7   14.20    3.40
  -7 -14   7   31.50    6.10
  -7 -14   7   44.30    5.40
   7 -14  -7   46.10    5.50
  -7 -14   7   39.00    7.70
  -7  14   7   46.10    4.90
  -6 -14   7   -9.60    6.90
  -6 -14   7    2.40    3.30
  -6 -14   7    2.30    3.20
  -6  14   7    1.00    2.90
  -5 -14   7   11.90    4.50
  -5 -14   7    3.70    3.30
   5 -14  -7   21.60    7.10
  -5 -14   7   -1.40    3.80
   5 -14  -7    5.80    3.30
  -5  14   7    4.00    3.30
  -4 -14   7   18.80    6.00
  -4 -14   7   24.50    5.60
   4 -14  -7   25.20    7.40
  -4 -14   7   13.00    4.20
   4 -14  -7   17.00    6.00
  -4  14   7   20.80    6.30
  -3 -14   7   20.80    5.50
   3 -14  -7   22.20    7.00
  -3 -14   7   22.60    4.70
   3 -14  -7   25.20    6.20
  -3  14   7   40.10    8.20
  -2 -14   7  211.18   12.30
   2 -14  -7  213.08   12.80
  -2 -14   7  197.88   11.70
   2 -14  -7  207.98   12.50
  -2  14   7  194.28   12.70
   1 -14  -7  188.18   11.70
  -1 -14   7  167.58   10.40
   1 -14  -7  182.88   11.90
  -1 -14   7  184.68   11.10
  -1  14   7  174.68   11.20
   0 -14  -7   34.40    7.00
   0 -14   7   33.10    5.20
   0 -14  -7   46.10    6.50
   0  14   7   40.20    5.90
   0  14  -7   36.10    5.20
   1 -14   7   81.69    7.40
  -1 -14  -7   77.89    7.80
  -1 -14  -7   79.79    7.70
  -1  14  -7   82.79    6.80
   1  14   7   72.59    7.00
  -2 -14  -7    1.50    3.60
   2  14   7    2.90    3.40
  -2  14  -7    3.50    2.80
  -3 -14  -7   50.49    5.90
  -3 -14  -7   52.39    5.60
  -3  14  -7   61.89    8.20
   3  14   7   49.99    5.70
  -4 -14  -7   15.40    4.10
  -4 -14  -7   16.40    4.30
  -4  14  -7   16.80    3.60
   8 -15  -7   17.50    4.60
   8 -15  -7   19.00    4.30
  -8  15   7   14.20    3.30
  -7 -15   7   13.60    4.70
   7 -15  -7   20.60    4.50
   7 -15  -7   23.00    5.40
  -7 -15   7   10.80    4.50
  -7  15   7   13.70    3.90
   6 -15  -7   10.60    4.30
  -6 -15   7   15.00    4.60
   6 -15  -7   22.50    5.30
  -6 -15   7   14.10    4.90
  -6  15   7   16.40    4.90
   5 -15  -7   19.70    6.80
  -5 -15   7   26.90    5.40
  -5 -15   7   16.00    4.50
   5 -15  -7   28.10    5.80
  -5  15   7   17.10    5.60
   4 -15  -7   -2.90    4.40
   4 -15  -7    3.90    3.50
  -4 -15   7    2.40    2.70
  -4 -15   7   -0.30    3.20
  -4  15   7   -5.80    3.60
   3 -15  -7   42.20    7.90
  -3 -15   7   39.10    6.30
   3 -15  -7   45.70    7.90
  -3 -15   7   32.80    4.80
  -3  15   7   44.80    8.60
   2 -15  -7    1.70    4.20
  -2 -15   7   -1.60    2.80
  -2 -15   7    0.90    3.30
   2 -15  -7   -3.90    4.00
  -2  15   7   -1.90    4.50
  -1 -15   7  162.58   10.20
   1 -15  -7  147.09   10.40
   1 -15  -7  161.28   10.70
  -1 -15   7  156.28    9.40
  -1  15   7  147.39   10.00
   0 -15   7   28.10    5.30
   0 -15  -7   32.00    6.60
   0 -15  -7   30.60    7.10
   0  15   7   28.30    5.70
   0  15  -7   37.30    5.00
   1 -15   7   -0.80    8.10
  -1 -15  -7   23.70    6.10
  -1 -15  -7   17.90    6.50
   1  15   7   14.70    5.00
  -1  15  -7   15.30    4.50
  -2 -15  -7   18.90    5.40
  -2 -15  -7   24.50    5.80
  -2  15  -7   16.50    4.40
   2  15   7   21.20    5.10
  -3 -15  -7    8.20    2.60
  -3  15  -7   11.20    3.60
   3  15   7   14.70    4.50
  -4 -15  -7   32.30    4.10
  -4 -15  -7   29.50    4.90
  -4  15  -7   39.60    4.00
   4  15   7   34.20    5.10
   8 -16  -7   31.20    5.30
  -8 -16   7   42.20    5.50
   8 -16  -7   42.10    6.00
  -8  16   7   28.10    3.60
  -7 -16   7    3.40    2.80
   7 -16  -7    4.60    2.70
  -7 -16   7   -3.50    4.10
   7 -16  -7   -1.50    3.50
  -7  16   7    1.70    2.10
   6 -16  -7   10.20    3.30
  -6 -16   7    7.20    2.90
   6 -16  -7    2.20    3.90
  -6 -16   7    9.00    3.70
  -6  16   7    6.60    2.50
   5 -16  -7   17.50    4.50
  -5 -16   7   22.50    5.90
   5 -16  -7   16.40    6.10
  -5 -16   7   17.60    5.20
  -5  16   7   19.70    7.50
   4 -16  -7   35.90    5.90
   4 -16  -7   46.60    7.30
  -4 -16   7   44.60    6.00
  -4 -16   7   40.20    5.80
  -4  16   7   36.80    6.70
   3 -16  -7   -0.20    3.10
  -3 -16   7    2.60    2.80
  -3 -16   7    2.70    3.20
   3 -16  -7    2.10    4.30
  -3  16   7    1.50    5.30
   2 -16  -7    1.80    4.40
   2 -16  -7    2.70    3.20
  -2 -16   7   -0.30    2.90
  -2 -16   7    8.20    3.50
   1 -16  -7   83.39    7.90
   1 -16  -7   93.09    8.40
  -1 -16   7   79.49    6.80
  -1 -16   7   86.59    7.20
  -1  16   7   68.69    7.20
   1  16  -7   94.09    6.80
   0 -16   7   62.79    6.40
   0 -16  -7   65.89    8.40
   0 -16  -7   48.00    6.80
   0  16   7   61.39    6.50
   0  16  -7   58.29    6.50
  -1 -16  -7    4.10    3.50
   1  16   7   18.60    5.10
  -2 -16  -7    7.30    3.20
  -2  16  -7    9.50    3.60
   2  16   7   16.20    5.00
  -3 -16  -7    0.90    2.50
   3  16   7    0.10    2.80
  -3  16  -7   -1.80    2.90
  -4 -16  -7    3.90    2.20
  -4  16  -7   10.20    3.50
  -7 -17   7    0.30    4.60
   7 -17  -7    4.80    2.40
  -7 -17   7   13.90    4.10
   7 -17  -7    7.70    4.10
  -7  17   7   12.90    3.40
  -6 -17   7    3.10    2.60
   6 -17  -7    1.90    3.70
  -6 -17   7    0.70    3.30
   6 -17  -7   -1.30    2.50
  -6  17   7   -2.40    2.30
   5 -17  -7   12.60    4.60
  -5 -17   7   16.60    4.40
   5 -17  -7    5.20    4.50
  -5  17   7   15.70    4.90
  -4 -17   7    2.60    4.10
  -4 -17   7   17.40    4.50
   4 -17  -7   11.70    5.20
   4 -17  -7    6.70    4.50
  -4  17   7   11.50    3.80
  -3 -17   7    6.80    3.40
   3 -17  -7    3.10    3.00
  -3 -17   7    4.40    3.20
   3 -17  -7    8.10    4.40
  -2 -17   7   -1.70    3.00
  -2 -17   7    0.00    3.00
   2 -17  -7    1.40    4.30
   2 -17  -7    1.30    3.20
   2  17  -7    0.50    3.10
  -1 -17   7   31.20    5.00
   1 -17  -7   17.90    7.10
   1 -17  -7   34.60    6.00
   1  17  -7   32.60    4.90
  -1  17   7   17.30    6.00
   0 -17  -7   43.40    7.30
   0 -17   7   42.20    6.50
   0  17   7   45.10    5.90
   0  17  -7   55.89    8.00
  -1 -17  -7   23.00    6.70
  -1 -17  -7   21.20    5.20
   1  17   7   25.20    5.10
  -1  17  -7   18.60    4.10
  -1  17  -7   30.60    6.60
  -2 -17  -7   -2.80    2.30
   2  17   7   -4.50    2.80
  -2  17  -7    1.30    2.10
  -3 -17  -7   20.00    6.30
   3  17   7   -0.40    3.00
  -3  17  -7    6.30    3.10
   7 -18  -7    5.40    2.40
  -7 -18   7    7.00    2.70
  -6 -18   7    3.30    3.50
  -6 -18   7   11.90    4.10
   6 -18  -7   -0.10    2.30
  -6  18   7    4.00    2.30
  -5 -18   7   64.39    5.40
  -5 -18   7   61.59    5.60
   5 -18  -7   51.49    5.60
   5 -18  -7   60.89   12.50
  -5  18   7   58.59    5.90
   4 -18  -7   45.70    5.60
  -4 -18   7   41.10    5.10
  -4 -18   7   43.50    5.20
  -4  18   7   42.30    6.40
  -3 -18   7    7.70    3.10
   3 -18  -7   -2.80    5.30
   3 -18  -7   13.60    4.90
  -3 -18   7   12.40    4.60
   3  18  -7    5.60    3.20
  -2 -18   7    6.30    3.50
   2 -18  -7    0.60    3.20
   2 -18  -7   -5.30    8.00
   2  18  -7   -1.30    2.80
  -1 -18   7   33.00    5.70
   1 -18  -7   37.20    5.50
  -1  18   7   22.40    5.20
   1  18  -7   40.70    5.00
   0 -18   7    5.30    5.90
   0 -18  -7   -2.80    3.30
   0  18   7   -4.00    3.40
   0  18  -7   -2.70    2.60
  -1 -18  -7   33.90    4.70
  -1  18  -7   22.20    5.90
  -1  18  -7   25.70    4.40
   1  18   7   24.60    5.00
  -2 -18  -7   17.00    4.90
   2  18   7   12.00    4.40
  -2  18  -7   26.30    4.90
  -3 -18  -7    1.30    2.60
  -3  18  -7   -0.50    2.40
   6 -19  -7   -1.90    2.50
  -6 -19   7    2.30    2.20
  -6 -19   7   -1.60    3.70
  -6  19   7    2.40    2.10
   5 -19  -7    8.10    3.20
  -5 -19   7    3.00    3.10
  -5 -19   7    6.70    2.90
  -5  19   7    7.10    2.70
  -4 -19   7   15.00    4.40
   4 -19  -7   13.40    4.20
  -4 -19   7   11.30    3.90
   4  19  -7    9.00    3.80
  -4  19   7   10.20    3.60
   3 -19  -7    2.20    3.30
  -3 -19   7    2.60    2.40
  -3 -19   7    6.30    3.30
   3  19  -7    1.10    2.90
   2 -19  -7   16.40    5.40
  -2 -19   7   13.10    4.80
   2  19  -7   15.20    4.60
  -1 -19   7    3.00    4.20
   1 -19  -7    7.30    3.00
   1  19  -7    6.60    2.70
   0 -19  -7    6.30    2.70
   0  19   7    6.70    4.00
  -1 -19  -7   27.60    5.00
   1  19   7   24.20    5.00
  -1  19  -7   18.30    5.40
  -1  19  -7   28.40    4.30
  -2 -19  -7    7.00    2.80
   2  19   7   14.10    4.70
  -2  19  -7    4.90    2.10
   6 -20  -7   14.20    3.30
  -6  20   7   14.00    3.80
  -5 -20   7   22.60    4.90
   5 -20  -7   10.30    3.60
  -5  20   7   12.20    4.50
  -4 -20   7   19.60    4.60
   4 -20  -7   15.80    3.60
  -3 -20   7   14.90    4.70
   3 -20  -7   13.20    4.40
   3  20  -7   15.80    6.10
   2 -20  -7    0.60    2.40
  -2 -20   7    0.90    3.80
   2  20  -7   -2.60    3.40
   1 -20  -7   -0.90    2.50
  -1 -20   7   -3.50    5.40
   1  20  -7    1.10    2.50
   0 -20  -7   17.10    5.80
   0  20  -7   21.80    5.10
   0  20  -7   23.30    4.60
  -1 -20  -7    0.20    2.30
  -1  20  -7   -1.50    1.90
  -1  20  -7    3.60    3.00
   5 -21  -7    2.60    2.10
   4 -21  -7   25.50    3.90
  -4 -21   7   28.50    5.30
  -3 -21   7   -0.10    3.70
   3 -21  -7    3.30    2.30
  -2 -21   7    9.90    4.60
   2 -21  -7   15.20    3.90
   2  21  -7    7.00    3.80
   1 -21  -7   11.20    3.70
   1  21  -7    7.60    3.10
   0 -21  -7   40.00    4.30
   0  21  -7   51.39    4.70
   0  21  -7   48.20    4.70
   3 -22  -7    8.00    3.50
   2 -22  -7    6.80    3.40
   1 -22  -7   -0.10    2.30
   1  22  -7    3.50    2.40
 -10   0   8    4.70    2.40
 -10   0   8    3.80    2.40
  -9   0   8   -0.70    2.90
  -9   0   8    1.60    3.10
  -9   0   8   -0.40    2.40
  -8   0   8  159.48    9.70
  -8   0   8  144.29   10.30
  -8   0   8  147.59    9.80
  -7   0   8   23.00    6.50
  -7   0   8   21.70    5.10
  -7   0   8   25.30    6.80
  -6   0   8  671.23   33.20
  -6   0   8  700.63   33.20
  -5   0   8   53.39    5.80
  -5   0   8   61.19    6.90
  -5   0   8   67.19    7.50
  -4   0   8   11.40    4.00
  -4   0   8   10.40    3.70
  -4   0   8   21.00    7.60
   3   0  -8  108.29   10.80
  -3   0   8  115.09    9.90
  -3   0   8  116.59    7.10
  -3   0   8  109.19    9.90
  -2   0   8  153.38   12.30
  -2   0   8  166.18    8.90
   2   0  -8  135.89   11.50
  -1   0   8  148.79    8.60
   1   0  -8  128.79   10.70
  -1   0   8  140.49   21.20
   0   0  -8   11.30    4.20
   1   0   8    7.60    2.60
  -1   0  -8   -2.30    4.20
   2   0   8  251.47   13.50
  -2   0  -8  245.68   13.80
   3   0   8    2.70    2.80
  -3   0  -8    2.60    2.80
   4   0   8  125.39    9.70
  -4   0  -8   94.69    8.40
  -4   0  -8  111.59   10.10
  -5   0  -8  136.39    7.80
  -5   0  -8  132.49    8.90
  -6   0  -8    6.30    1.70
 -10  -1   8   23.30    4.30
 -10  -1   8   32.10    5.10
 -10   1   8   26.60    4.60
 -10   1   8   28.10    4.10
  -9  -1   8   -3.00    2.60
  -9  -1   8    5.10    3.20
  -9  -1   8   -3.20    2.80
  -9   1   8    1.80    2.90
  -9   1   8    0.00    2.60
  -9   1   8    1.80    3.10
  -8  -1   8   68.49    6.40
  -8  -1   8   73.69    6.90
  -8  -1   8   68.09    7.50
  -8   1   8   60.09    6.40
  -8   1   8   60.49    7.50
  -8   1   8   72.49    6.60
  -7  -1   8  392.86   20.50
  -7  -1   8  412.86   21.10
  -7  -1   8  391.86   20.30
  -7   1   8  406.26   20.50
  -7   1   8  399.06   20.50
  -7   1   8  382.86   20.40
  -6  -1   8   70.49    7.00
  -6  -1   8   72.09    6.50
  -6   1   8   67.19    7.10
  -6   1   8   59.59    6.40
  -5  -1   8    0.60    3.60
  -5  -1   8   -1.60    3.10
  -5  -1   8    2.30    3.20
  -5   1   8   -2.00    3.20
  -5   1   8    0.80    3.70
  -5   1   8    4.60    3.60
  -4  -1   8    3.40    3.40
  -4  -1   8   -0.90    2.50
  -4  -1   8   19.10    6.60
  -4   1   8   -2.10    4.20
  -4   1   8   -1.40    2.50
  -4   1   8    0.20    4.10
   3  -1  -8   14.60    5.60
  -3  -1   8    1.30    2.00
  -3  -1   8   -3.70    4.20
  -3   1   8   -0.50    2.20
   3   1  -8   11.60    6.30
  -3   1   8    5.40    5.20
  -2  -1   8  226.28   14.30
   2  -1  -8  192.88   13.60
  -2  -1   8  260.07   12.20
  -2   1   8  251.37   12.20
  -2   1   8  194.78   16.20
   2   1  -8  210.18   14.20
   1  -1  -8    4.30    4.10
  -1  -1   8    2.80    2.20
   1   1  -8    6.80    5.10
  -1   1   8    1.00    2.30
   0  -1   8  104.59    7.20
   0  -1  -8   94.99    8.10
   0   1   8   97.89    6.80
   0   1  -8   91.09    9.10
  -1  -1  -8    0.90    4.50
   1  -1   8   -2.80    2.20
  -1   1  -8   -1.50    3.80
  -2  -1  -8    4.90    3.30
   2  -1   8   -3.50    2.60
   2   1   8   -2.70    2.50
  -2   1  -8    6.50    3.50
   3  -1   8    6.60    3.00
  -3  -1  -8   13.50    5.10
  -3  -1  -8    6.00    3.50
   3   1   8    3.30    2.90
  -3   1  -8    3.50    3.30
  -4  -1  -8   38.30    6.10
  -4  -1  -8   27.30    6.30
   4   1   8   38.70    6.10
  -4   1  -8   28.80    6.90
  -5  -1  -8    0.10    1.80
  -5  -1  -8    1.20    2.60
  -5   1  -8   11.60    3.20
  -6  -1  -8   -0.90    1.50
  -6   1  -8    3.20    1.80
 -10  -2   8   14.80    5.00
 -10  -2   8   16.10    4.20
 -10   2   8    9.60    2.70
 -10   2   8   17.90    3.80
  -9  -2   8   22.20    5.40
  -9  -2   8   30.10    4.60
  -9   2   8   38.60    5.40
  -9   2   8   24.10    5.10
  -9   2   8   36.30    4.60
  -8  -2   8   47.50    5.50
  -8  -2   8   44.00    6.20
  -8  -2   8   38.00    7.10
  -8   2   8   33.50    6.20
  -8   2   8   38.20    5.80
  -8   2   8   35.60    5.60
  -7  -2   8    4.40    3.40
  -7  -2   8    1.40    4.40
  -7  -2   8    3.30    2.80
  -7   2   8   16.90    6.40
  -7   2   8    2.40    4.00
  -7   2   8   12.40    4.60
  -6  -2   8   28.20    5.80
  -6  -2   8   21.20    5.00
  -6   2   8   26.40    5.80
  -6   2   8   26.80    5.00
  -5  -2   8   40.20    5.00
  -5  -2   8   44.10    6.40
  -5  -2   8   40.30    5.80
  -5   2   8   45.60    7.30
  -5   2   8   40.60    6.00
  -4  -2   8   14.10    4.20
  -4  -2   8   14.70    3.90
  -4  -2   8   18.40    3.60
  -4   2   8   13.20    4.00
  -4   2   8   14.70    4.80
   3  -2  -8   44.10    8.60
  -3  -2   8   46.80    8.10
  -3  -2   8   43.80    7.10
  -3  -2   8   44.80    4.40
   3   2  -8   44.80   12.20
  -3   2   8   37.90    9.70
  -3   2   8   44.90    4.40
  -3   2   8   25.70    9.60
  -2  -2   8    1.10    2.00
   2  -2  -8    6.40    4.40
  -2  -2   8    4.50    4.10
   2   2  -8    9.10    6.00
  -2   2   8    0.60    2.30
  -1  -2   8    8.40    2.50
  -1  -2   8   10.50    4.80
   1  -2  -8    9.60    3.90
   1   2  -8    1.60    5.30
  -1   2   8    3.90    2.60
   0  -2  -8  358.36   18.80
   0  -2   8  374.66   18.40
   0   2  -8  350.66   19.50
   0   2   8  379.96   18.60
   1  -2   8    1.70    2.30
  -1  -2  -8   -1.10    3.50
   1   2   8   -3.60    2.40
  -2  -2  -8   81.09    9.50
  -2  -2  -8   95.99    7.50
   2  -2   8   92.39    6.60
   2   2   8   90.39    7.00
  -2   2  -8   72.99    8.10
   3  -2   8    6.00    3.10
  -3  -2  -8   -2.20    3.00
  -3  -2  -8   -5.10    3.30
   3   2   8    0.20    2.90
  -3   2  -8   -3.20    2.60
  -4  -2  -8   24.30    6.50
  -4  -2  -8   17.60    5.60
   4   2   8   25.70    5.30
  -4   2  -8   27.90    4.70
  -5  -2  -8   50.89    5.10
  -5  -2  -8   47.10    4.20
  -5   2  -8   51.39    4.70
  -6  -2  -8   12.00    2.30
  -6   2  -8    8.80    2.30
 -10  -3   8   -1.90    2.40
 -10  -3   8    1.20    2.60
 -10   3   8    0.00    3.90
 -10   3   8   -1.70    2.10
  -9  -3   8   65.79    6.20
  -9  -3   8   63.29    5.70
  -9   3   8   60.19    5.60
  -9   3   8   54.09    6.10
  -9   3   8   55.69    5.50
  -8  -3   8   36.30    5.80
  -8  -3   8   32.70    5.70
  -8   3   8   50.19    6.20
  -8   3   8   42.80    5.70
  -8   3   8   22.60    6.30
  -7  -3   8  132.89    8.80
  -7  -3   8  124.09    9.00
  -7   3   8  122.69    9.10
  -7   3   8  127.49    9.20
  -7   3   8  122.69    8.60
  -6  -3   8  325.97   16.80
  -6  -3   8  271.87   16.20
  -6  -3   8  307.27   16.60
  -6   3   8  330.37   17.00
  -6   3   8  326.17   16.70
  -5  -3   8   14.90    5.30
  -5  -3   8    7.30    3.10
  -5  -3   8    4.10    3.50
  -5   3   8    4.80    3.20
  -5   3   8    8.60    4.30
  -4  -3   8   12.60    3.10
  -4  -3   8    4.60    3.40
  -4  -3   8   10.60    3.80
  -4   3   8   12.10    3.00
  -4   3   8   16.70    5.20
  -4   3   8   15.40    4.20
  -3  -3   8  148.89   10.10
   3  -3  -8  141.29   10.80
  -3  -3   8  158.68    8.60
  -3  -3   8  133.29   10.50
  -3   3   8  127.59   12.20
  -3   3   8  152.58    8.60
  -2  -3   8   29.50    7.00
   2  -3  -8   38.40    7.30
  -2  -3   8   26.30    3.60
  -2  -3   8   38.90   14.90
  -2   3   8   24.70    4.20
  -1  -3   8  167.88   11.30
  -1  -3   8  172.78    9.70
   1  -3  -8  175.98   11.00
  -1   3   8  170.68   10.00
   0  -3   8   64.69    5.30
   0  -3  -8   73.99    7.10
   0   3  -8   49.50    9.80
   0   3   8   71.79    5.80
   1  -3   8  442.56   20.80
  -1  -3  -8  421.06   21.20
  -1  -3  -8  391.76   23.20
   1   3   8  443.96   21.10
  -1   3  -8  400.56   22.00
  -1   3  -8  400.76   21.40
   2  -3   8   21.30    4.50
  -2  -3  -8   30.50    8.10
  -2  -3  -8   26.20    5.80
  -2   3  -8   23.60    6.60
  -2   3  -8   40.60   14.20
   2   3   8   22.10    4.90
  -3  -3  -8   19.90    5.20
  -3  -3  -8   16.40    3.90
   3  -3   8   26.10    4.80
  -3   3  -8   26.40    5.40
   3   3   8   16.80    4.40
  -4  -3  -8   55.59    6.30
   4   3   8   64.59    6.20
  -4   3  -8   71.39    5.90
  -5  -3  -8   61.99    5.40
  -5  -3  -8   67.49    4.90
  -5   3  -8   78.79    5.30
 -10  -4   8   14.00    4.20
 -10  -4   8    9.50    2.70
 -10   4   8   16.80    4.10
 -10   4   8   15.70    3.60
  -9  -4   8   27.70    5.20
  -9  -4   8   25.90    4.80
  -9   4   8   21.20    4.80
  -9   4   8   22.30    4.90
  -9   4   8   26.80    4.30
  -8  -4   8   45.70    6.10
  -8  -4   8   38.90    5.60
  -8   4   8   24.80    5.90
  -8   4   8   41.50    5.30
  -8   4   8   34.50    6.40
  -7  -4   8  139.29    9.50
  -7  -4   8  136.99    9.40
  -7   4   8  151.68    9.80
  -7   4   8  135.49    9.80
  -7   4   8  138.39    9.30
  -6  -4   8   11.90    3.40
  -6  -4   8   25.20    5.60
  -6  -4   8   20.00    5.90
  -6   4   8   18.00    6.20
  -6   4   8   19.60    5.20
  -5  -4   8   28.90    6.30
  -5  -4   8   14.80    5.40
  -5  -4   8   18.80    4.30
  -5   4   8   32.20    6.00
  -5   4   8   30.00    5.30
  -4  -4   8    2.40    2.40
  -4  -4   8    4.40    3.60
  -4  -4   8    6.10    3.60
  -4   4   8   12.40    4.60
  -4   4   8   -1.40    3.90
  -4   4   8    3.10    5.70
  -3  -4   8   25.30    3.70
   3  -4  -8   33.70    7.40
  -3  -4   8   15.60    4.50
  -3   4   8   18.00    4.20
  -3   4   8   29.00    9.80
  -2  -4   8   40.10    4.10
   2  -4  -8   31.90    7.00
  -2  -4   8   36.10    6.90
  -2  -4   8   29.80    6.20
  -2   4   8   46.80    4.50
  -1  -4   8    4.10    2.20
  -1  -4   8    3.30    3.70
   1  -4  -8    7.60    4.00
  -1   4   8    6.20    2.70
   0  -4  -8   25.50    6.10
   0  -4   8   12.20    4.10
   0   4   8    9.70    3.00
  -1  -4  -8   44.20    6.10
  -1  -4  -8   40.80   10.20
   1  -4   8   34.40    4.30
  -1   4  -8   40.20    7.40
   1   4   8   42.60    5.30
  -1   4  -8   34.40    8.90
  -2  -4  -8   31.10    7.70
  -2  -4  -8   51.29    7.30
   2  -4   8   49.99    5.10
  -2   4  -8   43.30    7.60
  -2   4  -8   36.90    7.90
   2   4   8   46.10    6.00
  -3  -4  -8    7.80    3.50
  -3  -4  -8    8.40    3.20
   3  -4   8    1.20    3.70
  -3   4  -8    1.90    3.30
   3   4   8   -0.90    2.80
  -4  -4  -8    1.00    2.10
  -4  -4  -8   -0.50    2.40
  -4   4  -8   -0.20    2.70
   4   4   8   15.80    4.90
  -5  -4  -8   11.40    2.90
  -5  -4  -8    3.70    2.40
  -5   4  -8    5.40    2.60
 -10  -5   8    1.70    2.50
 -10  -5   8    2.60    2.40
 -10   5   8   -3.10    2.20
 -10   5   8   -2.10    2.00
  -9  -5   8    8.90    3.10
  -9  -5   8    8.30    2.80
  -9   5   8    5.20    2.40
  -9   5   8    1.70    2.70
  -8  -5   8   30.50    5.90
  -8  -5   8   34.90    5.30
  -8   5   8   31.90    5.60
  -8   5   8   27.40    5.00
  -8   5   8   29.10    5.80
  -7  -5   8    4.00    3.40
  -7  -5   8    3.90    3.00
  -7   5   8    7.30    3.00
  -7   5   8    4.10    3.70
  -7   5   8   10.10    3.70
  -6  -5   8  161.88   10.50
  -6  -5   8  163.08   10.30
  -6  -5   8  161.58   10.00
  -6   5   8  166.08   11.00
  -6   5   8  162.58   10.30
  -5  -5   8    8.00    3.00
  -5  -5   8    7.60    3.70
  -5  -5   8    2.50    3.30
  -5   5   8   16.20    4.80
  -5   5   8    5.70    3.40
  -4  -5   8   -1.70    3.30
  -4  -5   8   -3.90    2.40
  -4  -5   8    4.10    3.40
  -4   5   8    2.90    4.20
  -4   5   8    2.20    6.40
  -4   5   8   -0.50    3.40
   3  -5  -8  121.29    9.80
  -3  -5   8  106.09    9.40
  -3  -5   8  119.69    7.30
  -3   5   8  117.19    7.60
   2  -5  -8   17.40    4.30
  -2  -5   8   11.00    5.00
  -2  -5   8   19.90    3.50
  -2   5   8   17.40    4.00
  -1  -5   8   51.09    4.60
   1  -5  -8   64.29    7.20
  -1   5   8   59.79    5.70
   0  -5  -8   36.20    7.10
   0  -5  -8   17.50    5.70
   0  -5   8   27.20    3.80
   0   5   8   32.50    5.00
  -1  -5  -8   25.30    5.80
   1  -5   8   20.40    3.90
  -1  -5  -8   36.60    8.50
   1   5   8   18.20    4.80
  -2  -5  -8   -4.40    3.20
  -2  -5  -8    7.80    3.80
   2   5   8   -3.20    3.00
  -2   5  -8    0.80    3.70
  -3  -5  -8   12.40    3.60
  -3  -5  -8   22.00    5.90
   3  -5   8   17.80    4.30
  -3   5  -8   13.90    3.70
   3   5   8   15.60    4.50
  -4  -5  -8   12.10    4.60
  -4  -5  -8   21.60    3.80
   4   5   8   14.60    5.00
  -4   5  -8   15.10    5.70
  -5  -5  -8   30.90    4.20
  -5  -5  -8   32.50    4.00
 -10  -6   8   53.59    5.90
 -10  -6   8   51.89    5.10
 -10   6   8   49.70    4.80
 -10   6   8   46.80    4.40
  -9  -6   8   45.00    5.00
  -9  -6   8   31.40    5.20
  -9   6   8   39.30    5.80
  -9   6   8   44.90    5.30
  -8  -6   8    0.80    3.00
  -8  -6   8    1.60    3.20
  -8   6   8    3.10    3.20
  -8   6   8    6.10    2.90
  -7  -6   8   37.60    8.60
  -7  -6   8   30.80    5.40
  -7   6   8   25.00    5.20
  -7   6   8   34.50    5.90
  -6  -6   8   40.90    5.70
  -6  -6   8   47.20    5.90
  -6  -6   8   45.70    6.50
  -6   6   8   37.50    5.70
  -6   6   8   47.50    7.20
  -5  -6   8    2.80    2.80
  -5  -6   8    1.30    3.10
  -5  -6   8    6.40    3.40
  -5   6   8    5.20    5.10
  -5   6   8    7.90    3.30
  -4  -6   8   18.20    5.90
  -4  -6   8   10.60    3.80
  -4  -6   8   19.40    3.90
  -4   6   8   19.60    5.70
  -4   6   8   15.00    4.10
  -3  -6   8  120.99    9.00
  -3  -6   8  131.19    9.20
  -3  -6   8  128.09    7.70
   3  -6  -8  117.29    9.60
  -3   6   8  121.89    7.90
   2  -6  -8  246.28   22.30
  -2  -6   8  261.47   16.60
  -2  -6   8  344.67   15.90
  -2  -6   8  282.67   16.10
   2  -6  -8  317.97   16.30
  -2   6   8  330.47   15.80
   1  -6  -8  101.19    8.10
   1  -6  -8   68.39   11.00
  -1  -6   8   94.79    6.40
  -1   6   8  101.19    7.20
   0  -6   8   33.00    4.10
   0  -6  -8   32.20    6.20
   0  -6  -8   40.40    9.30
   0   6   8   42.00    5.30
  -1  -6  -8   78.19    7.60
  -1  -6  -8   67.79    9.40
   1  -6   8   76.49    5.90
  -1   6  -8   66.89    7.40
   1   6   8   83.39    7.00
   2  -6   8   15.80    4.60
  -2  -6  -8   12.40    4.10
  -2  -6  -8   12.10    4.10
   2   6   8   10.20    3.60
  -2   6  -8   13.30    3.90
  -3  -6  -8    1.40    3.50
  -3  -6  -8   -0.30    2.90
   3   6   8   -1.50    2.70
  -3   6  -8    6.50    3.80
  -4  -6  -8    2.60    2.40
  -4   6  -8   22.50    7.50
   4   6   8    0.80    3.30
  -5  -6  -8   73.39    5.50
  -5  -6  -8   77.19    5.90
 -10  -7   8   21.90    4.90
 -10   7   8   17.50    3.40
 -10   7   8   17.40    3.90
  -9  -7   8  118.99    7.70
  -9  -7   8  123.29    8.00
  -9   7   8  121.29    8.20
  -9   7   8  121.79    8.00
  -8  -7   8    1.80    3.20
   8  -7  -8    7.90    6.90
  -8  -7   8   -4.80    2.70
  -8   7   8    1.20    2.70
  -8   7   8    2.00    3.20
  -7  -7   8  176.38   10.80
  -7  -7   8  183.78   10.90
   7  -7  -8  165.58   11.90
  -7   7   8  171.48   11.00
  -7   7   8  173.98   10.70
   6  -7  -8   22.30    8.40
  -6  -7   8    9.00    3.40
  -6  -7   8    9.10    3.60
  -6   7   8    7.60    3.10
  -6   7   8   12.50    4.40
   5  -7  -8   45.80   12.30
  -5  -7   8   78.29    6.10
  -5  -7   8   73.69    7.20
  -5  -7   8   76.39    6.90
  -5   7   8   77.59    7.30
   4  -7  -8   88.89   10.80
  -4  -7   8   93.19    8.40
  -4  -7   8   83.99    9.20
  -4  -7   8   94.59    6.60
  -4   7   8   90.79    8.70
  -3  -7   8   47.70    6.20
   3  -7  -8   26.20    6.70
  -3  -7   8   34.50    4.10
   3  -7  -8   39.80   10.20
  -3  -7   8   37.20    6.10
  -3   7   8   24.80    5.00
  -2  -7   8  310.17   18.20
   2  -7  -8  355.36   17.90
  -2  -7   8  357.06   17.10
   2  -7  -8  300.87   19.60
  -2  -7   8  329.37   17.60
  -2   7   8  365.86   17.50
  -1  -7   8    4.50    2.60
   1  -7  -8    6.00    4.80
  -1  -7   8   -6.00    6.10
  -1   7   8   -0.10    2.70
   0  -7  -8  454.55   23.10
   0  -7   8  449.26   23.00
   0   7   8  473.35   23.10
   1  -7   8  258.07   13.90
  -1  -7  -8  266.17   14.70
  -1  -7  -8  267.77   15.50
  -1   7  -8  269.77   14.60
   1   7   8  262.97   14.60
  -2  -7  -8  167.88   11.30
  -2  -7  -8  184.28   10.90
   2  -7   8  160.68    9.80
   2   7   8  158.78   10.30
  -2   7  -8  174.08   11.00
  -3  -7  -8   14.50    5.70
  -3  -7  -8    0.10    3.00
  -3   7  -8    4.20    3.60
   3   7   8    0.80    3.00
  -4  -7  -8    0.30    2.40
  -4  -7  -8    1.60    1.90
   4   7   8    5.40    3.30
  -4   7  -8   -0.80    3.50
  -5  -7  -8  150.28    8.30
  -5  -7  -8  144.29    8.00
 -10  -8   8   -2.30    3.30
 -10   8   8    3.50    2.40
 -10   8   8    4.60    3.10
  -9  -8   8   15.00    4.90
  -9  -8   8   15.30    4.20
  -9   8   8   12.50    3.60
  -9   8   8   10.10    2.90
  -8  -8   8   18.00    5.40
   8  -8  -8    0.40    4.20
  -8   8   8    4.90    3.60
  -8   8   8   17.50    5.40
  -7  -8   8  227.28   12.50
   7  -8  -8  218.08   12.70
  -7  -8   8  218.58   12.60
  -7  -8   8  182.48   12.90
  -7   8   8  220.38   12.70
  -7   8   8  224.28   12.40
   6  -8  -8  233.68   14.10
  -6  -8   8  215.18   13.00
  -6  -8   8  241.08   13.40
  -6  -8   8  244.18   13.50
  -6   8   8  246.88   14.60
  -6   8   8  245.48   13.50
  -5  -8   8   78.59    6.40
   5  -8  -8   79.59    8.90
  -5  -8   8   88.69    7.60
  -5  -8   8   84.69    7.00
  -5   8   8   90.69    7.50
  -4  -8   8    8.10    3.40
  -4  -8   8   16.80    6.30
   4  -8  -8   25.30    8.60
  -4  -8   8   16.70    3.70
  -4   8   8   17.10    5.00
  -3  -8   8    4.10    3.60
  -3  -8   8    1.00    2.40
   3  -8  -8    5.40    4.20
   3  -8  -8    0.80    4.80
  -3  -8   8    6.40    3.60
  -3   8   8   12.30    4.60
  -2  -8   8   28.70    3.90
   2  -8  -8   30.30    7.50
  -2  -8   8   23.10    5.00
  -2  -8   8   27.60   10.60
   2  -8  -8   22.30    8.80
  -2   8   8   33.20    5.20
   1  -8  -8    0.00    3.30
  -1  -8   8   -1.00    5.10
  -1  -8   8    3.70    2.50
   1  -8  -8    3.30    4.70
  -1   8   8    3.40    3.00
   0  -8   8  207.58   11.30
   0  -8  -8  202.88   12.30
   0  -8  -8  193.18   13.30
   0   8   8  215.48   12.10
  -1  -8  -8   54.59    8.00
   1  -8   8   55.99    5.20
  -1  -8  -8   43.00    6.90
   1   8   8   58.89    6.90
  -1   8  -8   46.20    6.10
   2  -8   8   -3.90    3.40
  -2  -8  -8   -0.80    3.40
  -2   8  -8    4.50    3.30
   2   8   8    1.00    2.90
  -3  -8  -8   18.10    5.30
  -3  -8  -8   10.50    3.30
   3   8   8   13.60    3.60
  -4  -8  -8   34.10    4.40
  -4  -8  -8   46.80    5.10
   4   8   8   36.80    6.40
  -4   8  -8   49.10    6.00
  -5  -8  -8   -0.70    1.50
  -5  -8  -8    0.20    2.00
 -10   9   8   16.60    4.20
  -9  -9   8   12.30    4.30
  -9   9   8   14.10    4.70
   8  -9  -8   65.99    7.20
  -8  -9   8   58.19    6.40
  -8  -9   8   59.69    5.60
  -8   9   8   56.49    6.90
  -8   9   8   56.59    5.70
   7  -9  -8   17.60    6.50
  -7  -9   8    2.40    4.20
  -7  -9   8    4.20    3.00
  -7  -9   8    6.20    3.30
  -7   9   8   -2.00    2.60
  -7   9   8    9.70    4.00
   6  -9  -8   40.00    7.30
  -6  -9   8   43.20    5.70
  -6  -9   8   55.69    6.50
  -6  -9   8   45.30    5.80
  -6   9   8   35.00    8.70
  -6   9   8   39.40    5.90
  -5  -9   8    4.70    3.60
  -5  -9   8    2.20    3.10
   5  -9  -8    0.00    4.30
  -5  -9   8    9.30    3.40
  -5   9   8    8.00    3.40
  -4  -9   8   10.00    3.10
   4  -9  -8    8.90    5.00
  -4  -9   8   24.40    5.90
  -4  -9   8   14.80    5.20
  -4   9   8   16.30    4.60
  -3  -9   8   19.90    4.10
  -3  -9   8   23.40    6.10
  -3  -9   8   19.00    5.80
  -3   9   8   28.00    5.40
  -2  -9   8    2.10    2.70
   2  -9  -8   -4.90    3.90
  -2  -9   8    0.10    3.50
  -2  -9   8    6.70    4.60
  -2   9   8   -1.30    3.30
   1  -9  -8   11.10    4.50
  -1  -9   8    9.70    5.90
  -1  -9   8   11.00    3.60
   1  -9  -8   16.10    6.00
  -1   9   8   19.90    4.80
   0  -9   8    1.60    2.70
   0  -9  -8   -0.20    3.30
   0   9   8   -0.70    3.10
  -1  -9  -8   48.20    6.60
  -1  -9  -8   64.39    7.60
   1  -9   8   57.89    5.40
  -1   9  -8   48.80    5.80
   1   9   8   50.69    6.00
  -2  -9  -8   97.39    7.90
   2  -9   8   96.29    7.50
  -2  -9  -8   97.29    8.20
   2   9   8   91.49    8.50
  -2   9  -8   89.69    7.60
  -3  -9  -8    4.80    2.90
  -3   9  -8    1.00    3.00
   3   9   8    1.40    3.10
  -4  -9  -8    6.20    2.30
  -4  -9  -8    4.10    1.90
  -4   9  -8   15.70    5.00
   4   9   8    4.70    3.30
  -5  -9  -8    2.10    1.60
  -5  -9  -8    3.20    1.90
  -9 -10   8    3.90    2.80
   9 -10  -8    5.60    4.10
  -9 -10   8   14.20    5.40
  -9  10   8    0.60    2.80
  -9  10   8    0.10    2.20
  -8 -10   8    0.40    2.70
   8 -10  -8    3.90    3.40
  -8 -10   8   -6.00    3.30
  -8  10   8   -5.70    3.50
  -8  10   8    0.70    2.40
   7 -10  -8  196.98   12.30
  -7 -10   8  218.68   12.60
  -7 -10   8  213.18   12.20
  -7  10   8  236.38   13.40
  -7  10   8  201.48   13.10
  -6 -10   8  154.78   10.60
   6 -10  -8  178.78   10.60
  -6 -10   8  138.99    9.50
  -6 -10   8  153.58    9.90
  -6  10   8  167.08   10.20
  -6  10   8  170.08   19.40
  -5 -10   8    6.60    3.60
  -5 -10   8   -1.00    3.40
   5 -10  -8   -2.30    3.90
  -5 -10   8    1.20    3.20
  -5  10   8    7.50    3.40
  -4 -10   8    4.00    3.20
  -4 -10   8    2.20    3.10
   4 -10  -8   -0.80    4.50
  -4 -10   8    0.70    2.70
   4 -10  -8    5.20    4.20
  -4  10   8    3.40    4.30
  -3 -10   8  211.98   12.50
  -3 -10   8  222.28   12.00
   3 -10  -8  230.38   13.30
  -3 -10   8  205.98   12.70
   3 -10  -8  231.48   13.40
  -3  10   8  199.78   12.40
  -2 -10   8   18.30    6.30
   2 -10  -8    9.30    4.00
  -2 -10   8   12.00    3.70
   2 -10  -8   19.20    7.10
  -2  10   8    6.00    3.30
  -1 -10   8   80.39    9.00
  -1 -10   8   91.49    6.60
   1 -10  -8  106.49    8.90
   1 -10  -8   96.99    8.30
  -1  10   8   96.39    7.60
   0 -10   8   99.79    6.90
   0 -10  -8   91.99    7.90
   0 -10  -8   87.19    9.20
   0  10   8   92.19    8.50
  -1 -10  -8    8.30    3.50
   1 -10   8    3.20    3.10
  -1 -10  -8   -2.30    3.80
  -1  10  -8   -2.40    3.50
   1  10   8    1.50    3.00
   2 -10   8   11.80    5.40
  -2 -10  -8    9.80    3.30
   2  10   8   12.70    3.90
  -2  10  -8   13.10    4.90
  -3 -10  -8   26.80    5.40
  -3 -10  -8   27.50    4.50
   3  10   8   22.60    5.00
  -3  10  -8   29.70    5.20
  -4 -10  -8   -1.20    2.10
  -4 -10  -8    0.60    1.80
   4  10   8   -1.10    3.10
  -4  10  -8   -0.90    2.50
  -5 -10  -8    0.40    1.60
  -5 -10  -8    1.90    1.80
  -9 -11   8   24.10    4.30
   9 -11  -8   11.30    4.00
  -9  11   8   16.60    3.30
  -8 -11   8   51.79    6.00
   8 -11  -8   46.60    6.20
  -8 -11   8   46.00    5.20
  -8  11   8   63.89    6.80
  -8  11   8   44.00    4.80
  -7 -11   8   27.40    5.50
   7 -11  -8   20.20    6.70
  -7  11   8   30.70    5.20
  -7  11   8   40.00    8.80
  -6 -11   8    1.70    3.20
   6 -11  -8   10.10    3.60
  -6 -11   8   -1.40    3.00
  -6 -11   8   -0.60    3.30
  -6  11   8   15.70    4.90
  -5 -11   8   88.39    7.80
  -5 -11   8   90.69    7.50
   5 -11  -8  111.69    8.40
  -5 -11   8   82.79    6.80
  -5  11   8   91.99    7.80
  -4 -11   8  133.79   10.90
  -4 -11   8  159.18    9.90
   4 -11  -8  158.18   10.80
   4 -11  -8  157.38   10.50
  -4 -11   8  152.38   10.00
  -4  11   8  144.19   10.80
   3 -11  -8   29.30    6.30
  -3 -11   8   24.50    5.40
  -3 -11   8   22.40    4.20
   3 -11  -8   18.50    4.30
  -2 -11   8   28.40    4.30
  -2 -11   8   23.70    4.60
   2 -11  -8   32.80    7.10
   2 -11  -8   29.10    6.50
  -2  11   8   29.70    5.50
   1 -11  -8    6.20    3.80
  -1 -11   8    9.50    3.00
   1 -11  -8   21.20    6.40
  -1 -11   8    5.30    4.20
  -1  11   8    6.90    3.50
   0 -11  -8   17.90    7.00
   0 -11  -8    4.30    3.30
   0 -11   8   -0.20    2.80
   0  11   8    3.30    3.20
   0  11  -8   14.90    5.20
  -1 -11  -8   22.80    6.50
   1 -11   8   23.10    4.60
  -1 -11  -8   26.80    6.10
  -1  11  -8   18.40    5.00
  -2 -11  -8   58.89    7.00
  -2  11  -8   51.09    6.00
   2  11   8   52.09    6.00
  -3 -11  -8   75.99    6.30
  -3 -11  -8   80.69    6.10
  -3  11  -8   81.89    6.30
   3  11   8   79.89    7.10
  -4 -11  -8   23.10    3.50
  -4 -11  -8   37.00    7.40
  -4  11  -8   31.70    4.80
   4  11   8   29.60    5.00
   9 -12  -8    1.00    3.80
  -9  12   8    0.40    2.00
  -9  12   8    0.30    4.80
  -8 -12   8   32.00    4.60
   8 -12  -8   32.30    5.30
  -8  12   8   27.00    4.10
  -8  12   8   38.70    7.50
  -7 -12   8   19.60    5.00
  -7 -12   8   18.90    6.00
   7 -12  -8   17.60    5.50
  -7 -12   8   23.60    5.70
  -7  12   8   20.50    4.40
  -6 -12   8   17.00    5.20
  -6 -12   8    0.80    3.40
  -6 -12   8    8.90    3.40
   6 -12  -8    2.60    3.50
  -6  12   8   10.00    3.00
  -5 -12   8  106.69    8.10
   5 -12  -8   74.09    7.50
  -5 -12   8   85.29    7.00
  -5 -12   8  107.69    7.90
  -5  12   8   86.29    7.80
  -4 -12   8  137.09    8.90
   4 -12  -8  139.29   10.20
  -4 -12   8  156.58    9.70
   4 -12  -8  136.89   10.10
  -4 -12   8  143.99    9.70
  -4  12   8  148.89   10.40
  -3 -12   8   87.09    7.00
   3 -12  -8   98.29    8.60
  -3 -12   8   97.79    7.80
   3 -12  -8  104.29    9.30
  -3 -12   8   96.89    7.90
   2 -12  -8   -6.50    3.70
   2 -12  -8    2.90    4.00
  -2 -12   8    4.20    3.40
  -2  12   8    0.30    4.80
   1 -12  -8  118.19    9.20
  -1 -12   8  110.39    8.90
   1 -12  -8  114.59    9.10
  -1 -12   8  107.59    7.50
  -1  12   8  125.59    8.40
   0 -12  -8   -3.00    3.90
   0 -12  -8   -3.70    3.60
   0 -12   8   -1.10    2.90
   0  12   8   -0.90    3.00
   0  12  -8   -0.40    2.90
   1 -12   8    3.80    3.70
  -1 -12  -8   -1.70    3.30
  -1 -12  -8    3.00    3.60
  -1  12  -8    2.10    2.70
   1  12   8    4.70    3.00
  -2 -12  -8    4.00    5.10
  -2 -12  -8    9.10    2.80
   2  12   8   10.70    4.10
  -2  12  -8    9.00    5.20
  -3 -12  -8   14.40    4.00
  -3 -12  -8    5.60    2.50
   3  12   8    6.00    3.20
  -3  12  -8   12.50    4.20
  -4 -12  -8    8.60    3.10
  -4 -12  -8   15.40    4.50
   4  12   8   17.90    4.90
  -4  12  -8    7.70    2.40
   9 -13  -8    7.60    4.70
  -9 -13   8    3.30    3.10
   9 -13  -8    3.70    2.80
  -9  13   8    4.80    1.90
  -8 -13   8    7.70    2.60
   8 -13  -8   10.80    3.10
  -8 -13   8   15.00    4.70
  -8  13   8   10.80    3.60
  -7 -13   8   37.10    9.50
  -7 -13   8   26.90    6.10
  -7 -13   8   37.30    5.00
   7 -13  -8   43.60    5.50
  -7  13   8   38.30    4.60
   6 -13  -8    9.90    3.80
  -6 -13   8    7.20    3.20
  -6 -13   8    3.70    3.30
  -6  13   8    8.50    3.10
  -5 -13   8    0.20    3.50
   5 -13  -8    6.10    3.40
   5 -13  -8    8.80    4.10
  -5 -13   8    4.60    3.20
  -5 -13   8    6.00    3.00
  -5  13   8    1.30    3.30
  -4 -13   8    6.70    3.30
   4 -13  -8    4.20    3.60
  -4 -13   8   11.10    3.50
  -4 -13   8   10.30    3.90
   4 -13  -8    7.20    4.10
  -4  13   8    8.80    4.30
  -3 -13   8    9.90    3.50
  -3 -13   8   17.80    4.10
   3 -13  -8    9.20    4.10
   2 -13  -8    3.50    3.80
   2 -13  -8    3.30    3.80
  -2 -13   8    4.30    3.40
  -2 -13   8    5.30    2.80
  -2  13   8   -0.10    3.60
   1 -13  -8   21.10    6.30
  -1 -13   8   27.70    4.40
   1 -13  -8   35.80    6.70
  -1 -13   8   27.40    6.30
  -1  13   8   27.70    5.30
   0 -13  -8   -2.10    3.80
   0 -13  -8    1.90    3.50
   0 -13   8    1.80    3.20
   0  13   8    2.20    3.10
   0  13  -8    2.60    2.80
  -1 -13  -8   33.20    5.80
  -1 -13  -8   39.70    5.80
   1 -13   8   17.30    6.20
  -1  13  -8   28.60    5.00
   1  13   8   23.50    5.40
  -2 -13  -8   54.29    5.40
  -2 -13  -8   41.50    6.00
   2  13   8   39.20    5.30
  -2  13  -8   49.99    5.10
  -3 -13  -8    1.30    2.40
  -3 -13  -8    3.60    2.30
   3  13   8    4.40    3.10
  -3  13  -8   -0.20    2.00
  -4 -13  -8   -0.80    2.00
  -4 -13  -8   -1.80    2.10
  -4  13  -8    0.00    2.10
  -8 -14   8    3.30    2.60
   8 -14  -8    3.60    2.90
   8 -14  -8    1.90    2.90
  -7 -14   8   17.20    5.80
   7 -14  -8   11.90    3.10
  -7 -14   8   22.20    4.30
  -7 -14   8    9.30    4.40
   7 -14  -8   13.60    3.40
  -7  14   8   14.90    3.90
   6 -14  -8    2.30    3.60
   6 -14  -8    3.20    3.00
  -6 -14   8    2.80    2.90
  -6 -14   8    2.10    3.40
  -6 -14   8   -5.10    3.20
  -6  14   8    1.90    2.70
  -5 -14   8    3.20    3.30
  -5 -14   8    4.20    3.10
   5 -14  -8    5.40    3.50
   5 -14  -8   -3.00    3.80
  -5 -14   8    4.30    3.30
  -5  14   8   -3.40    3.40
  -4 -14   8  184.28   11.20
  -4 -14   8  175.88   11.00
   4 -14  -8  205.18   11.40
   4 -14  -8  185.08   11.40
  -4  14   8  193.48   12.20
  -3 -14   8   24.50    5.60
  -3 -14   8   26.60    4.30
   3 -14  -8   26.90    7.00
   3 -14  -8   40.40    6.10
  -2 -14   8   22.80    4.30
   2 -14  -8   34.60    6.60
  -2 -14   8   17.30    4.00
   2 -14  -8   26.30    6.50
  -2  14   8   22.20    4.70
  -1 -14   8    1.40    3.00
   1 -14  -8   -2.40    3.90
  -1 -14   8    0.60    3.70
   1 -14  -8   -4.80    3.30
  -1  14   8    0.10    3.20
   0 -14  -8    8.50    3.80
   0 -14  -8    7.40    3.60
   0 -14   8    4.70    3.50
   0  14  -8    1.40    2.60
   0  14   8    1.40    3.10
   1 -14   8   38.60    8.20
  -1 -14  -8   49.20    5.90
  -1 -14  -8   33.40    6.70
   1  14   8   42.20    5.30
  -2 -14  -8   18.70    4.50
   2  14   8   23.50    4.50
  -2  14  -8   14.70    4.20
  -3 -14  -8    3.00    2.10
  -3 -14  -8    6.70    2.50
  -3  14  -8   13.80    3.90
   3  14   8    8.70    3.20
  -8 -15   8    3.30    2.50
   8 -15  -8   -2.50    2.70
   8 -15  -8   -1.50    2.90
  -8  15   8   -1.50    1.90
   7 -15  -8   52.59    5.10
   7 -15  -8   53.29    5.40
  -7 -15   8   51.79    6.50
  -7 -15   8   47.90    4.80
  -7  15   8   55.49    4.80
  -6 -15   8   12.20    4.20
   6 -15  -8   19.30    5.20
  -6 -15   8   21.10    4.80
   6 -15  -8   13.20    5.10
  -6  15   8   24.10    4.60
   5 -15  -8   -1.80    3.40
  -5 -15   8    3.60    4.60
   5 -15  -8   -1.10    3.20
  -5  15   8   -2.10    3.10
   4 -15  -8   34.00    5.70
  -4 -15   8   29.30    5.10
  -4 -15   8   41.50    5.60
   4 -15  -8   42.30    6.80
   3 -15  -8   53.29    7.10
  -3 -15   8   40.50    5.00
   3 -15  -8   42.80    6.30
  -3 -15   8   56.59    6.10
   2 -15  -8   14.60    4.10
   2 -15  -8    6.80    3.30
  -2 -15   8   13.90    5.30
  -2 -15   8    8.60    3.30
  -1 -15   8   71.39    6.30
   1 -15  -8  100.39    7.60
   1 -15  -8   83.49    7.60
   1  15  -8   91.99    6.70
  -1  15   8   73.79    6.90
   0 -15  -8   25.90    5.80
   0 -15  -8   19.00    3.70
   0 -15   8   30.80    5.50
   0  15   8   28.90    5.10
   0  15  -8   26.70    5.10
  -1 -15  -8    5.60    3.10
  -1 -15  -8   -2.90    2.80
   1  15   8    5.00    3.20
  -1  15  -8    2.30    2.20
  -2 -15  -8   -1.40    2.60
  -2 -15  -8    9.10    4.10
   2  15   8    5.10    2.80
  -2  15  -8    2.40    2.20
  -3 -15  -8    2.80    2.40
  -3 -15  -8    4.90    2.10
   3  15   8    4.60    3.00
  -3  15  -8    2.60    2.10
  -8 -16   8    0.70    2.80
  -8  16   8    0.70    1.90
   7 -16  -8   15.00    4.70
  -7 -16   8   -1.70    4.90
  -7 -16   8   11.40    3.80
   7 -16  -8   13.10    4.00
  -7  16   8    5.50    2.30
   6 -16  -8   21.40    4.40
   6 -16  -8   18.00    4.90
  -6 -16   8   26.60    4.30
  -6  16   8   23.30    4.50
   5 -16  -8   25.20    6.10
  -5 -16   8   26.90    4.70
  -5 -16   8   25.70    5.00
   5 -16  -8   18.50    5.10
  -5  16   8   21.20    5.30
   4 -16  -8   -0.70    3.00
  -4 -16   8    3.10    3.00
  -4 -16   8    0.80    2.90
   4 -16  -8    2.90    3.60
  -4  16   8    5.80    4.30
   3 -16  -8   -0.20    3.50
   3 -16  -8    0.60    3.00
  -3 -16   8    0.80    3.10
  -3 -16   8   -0.10    2.70
   2 -16  -8   45.90    6.10
  -2 -16   8   49.70    6.20
  -2 -16   8   42.10    5.00
   2 -16  -8   40.00    5.90
   1 -16  -8   43.70    6.10
  -1 -16   8   46.20    5.50
   1 -16  -8   40.80    8.20
   1  16  -8   52.19    9.50
  -1  16   8   35.60    6.00
   0 -16  -8   23.30    5.50
   0 -16   8   29.20    5.90
   0 -16  -8   35.60    5.40
   0  16   8   24.30    5.10
   0  16  -8   33.40    4.60
  -1 -16  -8   29.20    6.20
  -1  16  -8   39.80    4.40
   1  16   8   37.30    6.30
  -2 -16  -8   -3.30    3.70
  -2 -16  -8    2.60    2.30
  -2  16  -8    2.40    2.10
   2  16   8    1.80    2.70
  -3 -16  -8    4.30    2.10
  -3  16  -8    1.90    1.80
   7 -17  -8   -6.40    3.80
  -7  17   8   -3.00    3.30
   6 -17  -8    2.00    3.30
  -6 -17   8    1.70    3.30
  -6 -17   8    1.20    2.30
   6 -17  -8    3.60    3.20
  -6  17   8   -2.00    2.40
  -5 -17   8    5.30    3.00
  -5 -17   8    7.60    2.60
   5 -17  -8    3.70    2.60
   5 -17  -8    8.60    3.50
  -5  17   8    7.00    3.10
  -4 -17   8    7.20    3.20
  -4 -17   8   12.00    4.30
   4 -17  -8    4.00    3.50
  -3 -17   8    2.90    2.60
  -3 -17   8    0.80    3.10
   3 -17  -8   -1.60    3.70
   3 -17  -8    0.00    2.80
   2 -17  -8   -0.60    2.80
  -2 -17   8    4.10    3.10
   2 -17  -8   -0.80    3.30
   2  17  -8    1.60    2.50
   1 -17  -8   45.60    6.80
  -1 -17   8   67.79    6.10
   1 -17  -8   61.89    6.20
  -1  17   8   59.09    7.60
   1  17  -8   74.79    5.50
   0 -17  -8    4.90    3.90
   0 -17  -8    3.40    3.40
   0 -17   8   -1.90    6.60
   0  17   8    3.00    3.40
   0  17  -8    8.50    2.70
  -1 -17  -8  106.79    7.40
  -1 -17  -8  106.79    7.70
  -1  17  -8  102.09    6.60
   1  17   8   84.19    7.10
  -2 -17  -8    3.10    2.20
  -2  17  -8    1.40    1.80
   2  17   8   -0.30    3.20
  -6 -18   8   18.00    3.60
  -6 -18   8   27.10    5.20
   6 -18  -8   17.10    3.70
  -6  18   8   18.80    6.10
  -5 -18   8    4.30    3.00
   5 -18  -8    0.20    2.40
   5 -18  -8    0.80    6.10
  -5 -18   8    1.50    2.20
   5  18  -8   -5.50    3.30
  -5  18   8    1.70    3.10
   4 -18  -8   -6.50    3.80
  -4 -18   8    0.70    3.50
   4 -18  -8   -2.10    2.20
  -4 -18   8    3.40    2.60
   4  18  -8   -1.30    2.80
   3 -18  -8   -6.40    3.50
   3 -18  -8    1.70    2.80
  -3 -18   8    2.40    3.40
  -3 -18   8   -3.10    2.40
   3  18  -8   -0.30    2.50
  -2 -18   8    0.10    4.30
   2 -18  -8    0.70    2.90
   2 -18  -8   -6.80    4.00
   2  18  -8    0.60    2.40
   1 -18  -8   93.79    6.70
  -1 -18   8   89.19    7.50
   1  18  -8   89.09    6.30
   0 -18  -8  117.09    7.60
   0  18   8  115.19    8.30
   0  18  -8  110.49    8.40
   0  18  -8  121.49    7.20
  -1 -18  -8   -2.40    2.60
  -1  18  -8   -0.60    2.10
   1  18   8   -0.30    3.40
  -2 -18  -8   11.70    3.20
  -2  18  -8   10.10    3.40
   6 -19  -8    3.00    2.00
  -6  19   8    8.10    2.80
  -5 -19   8   -2.80    3.10
  -5 -19   8    0.10    2.50
   5 -19  -8   -0.40    2.00
   4 -19  -8    4.50    2.50
  -4 -19   8    1.40    2.00
  -4 -19   8    5.30    3.20
   4  19  -8    2.00    3.00
  -3 -19   8   43.10    5.10
   3 -19  -8   50.59    6.30
   3  19  -8   44.20    4.90
  -2 -19   8   -0.50    3.60
   2  19  -8    2.50    2.50
   1 -19  -8   49.30    4.90
  -1 -19   8   34.80    7.60
   1  19  -8   52.99    4.80
   0 -19  -8   19.50    3.90
   0  19  -8   11.70    3.50
  -1 -19  -8    3.70    2.30
   5 -20  -8   13.10    3.50
  -4 -20   8    5.20    3.30
   4 -20  -8    2.30    2.30
  -3 -20   8   22.40    5.10
   3 -20  -8   21.60    5.00
   2 -20  -8   32.70    4.20
   2  20  -8   31.40    6.10
   1 -20  -8   20.30    4.00
   1  20  -8   29.10    5.20
   1  20  -8   30.50    6.60
   0 -20  -8    3.40    2.80
   0  20  -8    5.00    4.00
   0  20  -8   -1.00    2.10
   3 -21  -8    0.60    1.90
   2 -21  -8   -1.00    2.10
   2  21  -8    2.80    3.70
   1  21  -8   -1.50    2.60
 -10   0   9    0.70    2.20
 -10   0   9   -1.70    2.10
  -9   0   9   -0.40    2.60
  -9   0   9    0.30    2.70
  -8   0   9   -3.90    2.60
  -7   0   9   -2.20    3.70
  -7   0   9   -4.10    2.90
  -6   0   9    4.60    3.30
  -6   0   9    0.40    3.00
  -5   0   9    1.20    3.30
  -5   0   9    5.40    3.90
  -4   0   9    2.20    2.80
  -4   0   9   -1.90    4.10
   4   0  -9    7.20    5.00
  -4   0   9   -3.80    4.20
  -3   0   9   -0.30    2.30
  -3   0   9    0.60    5.20
   3   0  -9    2.10    4.70
  -3   0   9    6.80    5.90
   2   0  -9   -2.40    4.30
  -2   0   9   -1.20    2.20
  -2   0   9   -3.40    5.60
  -1   0   9    2.30    2.30
   1   0  -9    4.20    4.10
   0   0  -9    6.30    3.80
   0   0   9    0.40    2.40
  -1   0  -9   -5.30    3.70
   1   0   9   -5.70    3.50
   2   0   9   -2.70    2.50
  -2   0  -9    2.60    3.30
  -3   0  -9   -2.40    3.70
   3   0   9    0.10    3.00
  -4   0  -9   -0.40    1.80
  -5   0  -9    1.80    1.80
 -10  -1   9   17.30    3.80
 -10   1   9   18.00    4.20
 -10   1   9   17.50    3.50
  -9  -1   9   40.50    5.60
  -9  -1   9   47.10    5.00
  -9   1   9   48.00    5.40
  -9   1   9   45.80    4.70
  -8  -1   9   13.90    4.60
  -8  -1   9   10.20    3.30
  -8   1   9   10.30    3.20
  -8   1   9    9.70    2.70
  -7  -1   9   22.90    5.70
  -7  -1   9   34.10    5.20
  -7   1   9   29.40    5.40
  -7   1   9   26.20    6.00
  -6  -1   9   22.80    6.40
  -6  -1   9   27.90    5.40
  -6   1   9   26.70    5.10
  -6   1   9   30.10    6.20
  -5  -1   9   10.50    3.40
  -5  -1   9    4.50    3.20
  -5  -1   9    4.60    3.70
  -5   1   9    4.50    3.40
  -5   1   9   -1.50    4.00
  -5   1   9    7.90    3.40
   4  -1  -9    6.20    4.90
  -4  -1   9    3.00    3.90
  -4  -1   9    3.40    2.80
  -4  -1   9   -3.40    4.00
  -4   1   9   -1.30    2.80
  -4   1   9    1.40    4.60
  -4   1   9   -1.90    4.10
   4   1  -9    6.30    5.70
   3  -1  -9    2.50    4.30
  -3  -1   9    8.40    4.90
  -3  -1   9   -3.30    5.20
  -3  -1   9    0.90    2.30
  -3   1   9   -0.80    2.40
  -3   1   9    9.40    5.90
   3   1  -9    4.30    5.40
   2  -1  -9   23.90    7.00
  -2  -1   9   10.40    3.50
  -2  -1   9   18.00    5.20
   2   1  -9    8.90    4.90
  -2   1   9   10.60    2.70
   1  -1  -9   92.19   13.60
  -1  -1   9  103.99    7.00
  -1   1   9   99.59    7.00
   1   1  -9  103.09    9.30
   0  -1   9  215.88   11.80
   0  -1  -9  199.28   12.60
   0   1  -9  213.08   12.80
   0   1   9  216.38   11.90
  -1  -1  -9   94.09    7.80
  -1   1  -9   90.09    8.00
  -2  -1  -9    6.20    3.10
   2  -1   9   -2.70    2.60
  -2   1  -9    1.60    3.30
   2   1   9   -2.40    2.40
   3  -1   9  220.68   12.70
  -3   1  -9  256.17   13.00
   3   1   9  238.28   12.80
  -4  -1  -9    0.60    1.90
  -4   1  -9   -2.90    2.00
  -5  -1  -9   10.80    2.80
  -5   1  -9    4.80    2.00
 -10  -2   9    3.50    2.20
 -10  -2   9    2.40    2.30
 -10   2   9    4.90    2.20
 -10   2   9    3.70    2.40
  -9  -2   9    7.20    2.80
  -9  -2   9    7.30    2.90
  -9   2   9    9.20    2.90
  -9   2   9   14.50    3.90
  -8  -2   9   33.50    5.90
  -8  -2   9   43.30    5.50
  -8   2   9   48.90    6.20
  -8   2   9   54.09    5.50
  -7  -2   9   71.39    7.20
  -7  -2   9   75.29    7.30
  -7   2   9   83.49    7.70
  -7   2   9   77.49    6.90
  -6  -2   9  161.08   10.50
  -6  -2   9  154.18    9.90
  -6   2   9  167.08   10.80
  -6   2   9  164.98   10.50
  -5  -2   9  193.88   11.90
  -5  -2   9  206.08   11.00
  -5  -2   9  198.98   11.60
  -5   2   9  182.18   11.30
  -5   2   9  188.78   12.80
  -5   2   9  189.88   11.80
  -4  -2   9    3.30    6.50
  -4  -2   9    4.40    2.70
   4  -2  -9   14.70    5.20
  -4   2   9    8.00    3.00
  -4   2   9    5.60    4.20
  -4   2   9   13.20    4.90
   4   2  -9   10.40    6.60
  -3  -2   9   13.80    3.40
  -3  -2   9   10.10    4.40
  -3  -2   9   18.80    5.30
   3  -2  -9   10.50    4.10
  -3   2   9    8.20    6.90
  -3   2   9    8.50    2.70
   3   2  -9    3.90    5.40
   2  -2  -9    2.20    3.80
  -2  -2   9    5.40    4.90
  -2  -2   9   -0.50    2.20
   2   2  -9    2.10    5.50
  -2   2   9   -0.80    2.30
  -1  -2   9  234.48   12.60
   1  -2  -9  236.28   13.60
  -1   2   9  223.68   12.60
   1   2  -9  216.88   14.10
   0  -2  -9   42.00    6.60
   0  -2   9   42.40    5.10
   0   2   9   32.60    4.70
   0   2  -9   37.70    7.70
   1  -2   9   13.00    4.60
  -1  -2  -9   12.60    4.40
   1   2   9    6.30    3.50
  -1   2  -9   19.70    6.80
   2  -2   9   84.89    6.60
  -2  -2  -9  109.09    7.90
   2   2   9   92.09    7.00
  -2   2  -9  115.49    7.90
   3  -2   9    2.30    3.30
   3   2   9    0.00    2.80
  -3   2  -9    6.10    2.80
  -4  -2  -9    8.30    2.20
  -4   2  -9   11.10    3.90
  -5  -2  -9    2.60    1.60
  -5   2  -9    3.40    2.60
 -10  -3   9    2.90    2.40
 -10  -3   9   10.60    3.50
 -10   3   9    2.70    2.10
 -10   3   9    2.70    2.30
  -9  -3   9   41.20    4.70
  -9  -3   9   33.20    5.00
  -9   3   9   42.20    5.20
  -9   3   9   36.10    4.40
  -8  -3   9   -2.20    2.80
  -8   3   9   -3.30    2.50
  -8   3   9    6.70    3.30
  -7  -3   9   16.80    5.80
  -7  -3   9    9.60    3.30
  -7   3   9   10.80    3.40
  -7   3   9   20.20    5.80
  -6  -3   9   29.70    5.40
  -6  -3   9   36.30    6.20
  -6  -3   9   19.90    6.40
  -6   3   9   22.40    5.40
  -6   3   9   23.50    6.80
  -5  -3   9   60.09    6.60
  -5  -3   9   58.89    5.70
  -5  -3   9   57.19    6.70
  -5   3   9   53.89    6.90
  -5   3   9   72.59    8.70
  -4  -3   9  118.89    8.90
  -4  -3   9  119.39    7.50
   4  -3  -9  116.89   10.00
  -4  -3   9  119.09    9.60
  -4   3   9  100.79   10.50
  -4   3   9  119.39    7.60
  -4   3   9  106.29    9.80
  -3  -3   9   54.79    7.60
  -3  -3   9   52.29    4.90
   3  -3  -9   45.90    7.90
  -3   3   9   48.90    5.00
   2  -3  -9   43.90    8.90
  -2  -3   9   42.80    7.50
  -2  -3   9   29.20    4.00
  -2   3   9   22.10    4.30
   1  -3  -9  424.96   22.00
  -1   3   9  437.86   21.60
   0  -3  -9   24.20    6.40
   0  -3   9   24.00    3.90
   0   3  -9   26.50    8.80
  -1  -3  -9  254.37   13.50
   1  -3   9  235.98   12.90
  -1   3  -9  204.48   17.40
   1   3   9  244.98   13.40
  -1   3  -9  250.97   14.30
   2  -3   9   34.00    4.60
  -2  -3  -9   43.30    6.40
   2   3   9   29.20    4.60
  -3  -3  -9    0.00    4.80
  -3  -3  -9    1.60    2.70
   3   3   9    0.00    2.90
  -3   3  -9   -1.40    2.80
  -4  -3  -9    9.30    3.40
   4   3   9   24.30    6.90
  -4   3  -9   13.70    4.50
  -5  -3  -9    0.80    1.50
 -10  -4   9   16.80    3.80
 -10  -4   9   26.80    3.70
 -10   4   9   20.20    3.50
 -10   4   9   18.60    4.20
  -9  -4   9   15.30    4.30
  -9  -4   9   22.90    4.40
  -9   4   9   17.10    4.90
  -9   4   9   12.80    3.60
  -8  -4   9   42.60    6.60
  -8  -4   9   34.60    5.60
  -8   4   9   35.20    5.30
  -8   4   9   34.80    5.80
  -7  -4   9   -0.80    3.00
  -7   4   9    2.40    3.40
  -7   4   9    0.00    2.80
  -6  -4   9  137.69    9.40
  -6  -4   9  136.19   12.10
  -6  -4   9  159.78   14.30
  -6   4   9  132.69   11.10
  -6   4   9  134.29   10.40
  -5  -4   9   19.00    4.50
  -5  -4   9    9.90    3.60
  -5  -4   9    9.40    3.50
  -5   4   9   14.40    4.90
  -5   4   9   10.30    3.60
   4  -4  -9   -1.00    4.70
  -4  -4   9    3.60    3.70
  -4  -4   9    3.80    3.80
  -4  -4   9   -0.50    2.50
  -4   4   9    0.20    3.00
  -4   4   9   23.40    7.80
   3  -4  -9  260.07   15.20
  -3  -4   9  231.38   15.10
  -3  -4   9  280.27   14.00
  -3   4   9  276.97   14.00
   2  -4  -9  415.26   22.10
  -2  -4   9  436.06   21.60
  -2   4   9  462.15   21.90
   1  -4  -9  121.99    9.80
  -1  -4   9  137.19    8.20
  -1   4   9  128.09    8.50
   0  -4   9    4.10    2.50
   0  -4  -9   12.30    3.80
   0   4   9   -3.90    3.70
  -1  -4  -9   20.00    5.80
   1  -4   9   19.10    3.90
   1   4   9   10.60    3.30
  -1   4  -9    0.40    4.20
   2  -4   9    2.10    2.80
  -2  -4  -9    3.30    4.00
  -2  -4  -9    0.10    2.70
  -2   4  -9   -1.90    3.70
   2   4   9   -2.40    2.70
  -3  -4  -9    9.90    2.70
  -3  -4  -9    7.00    3.10
   3  -4   9    7.00    5.70
  -3   4  -9    9.80    3.30
   3   4   9   10.20    3.20
  -4  -4  -9    5.20    1.90
  -4  -4  -9    5.50    3.20
   4   4   9   11.20    4.50
  -5  -4  -9    4.20    1.50
 -10  -5   9   30.70    4.20
 -10  -5   9   37.30    5.90
 -10   5   9   24.40    3.50
 -10   5   9   27.90    4.90
  -9  -5   9    3.10    2.90
  -9  -5   9   -0.10    2.70
  -9   5   9    3.10    2.20
  -9   5   9    4.10    2.90
  -8  -5   9   22.60    5.40
  -8  -5   9   22.40    5.40
  -8   5   9   19.60    5.30
  -7  -5   9   21.60    5.00
  -7  -5   9   23.30    5.40
  -7   5   9   21.90    4.90
  -7   5   9   18.10    6.50
  -6  -5   9   -1.50    3.10
  -6  -5   9    2.30    2.90
  -6  -5   9    3.40    3.80
  -6   5   9   -1.30    4.30
  -6   5   9   -3.50    2.80
  -5  -5   9   -1.20    2.80
  -5  -5   9   -0.10    3.00
  -5  -5   9   -0.30    4.30
  -5   5   9   -4.20    3.50
  -5   5   9    8.20    5.20
  -4  -5   9   20.30    6.80
  -4  -5   9   33.00    4.40
   4  -5  -9   35.70    6.80
  -4  -5   9   31.30    6.20
  -4   5   9   30.90    5.20
   3  -5  -9   23.50    4.80
  -3  -5   9   23.30    7.90
  -3  -5   9   19.60    4.00
  -3  -5   9   19.20    4.10
  -3   5   9   12.50    4.20
   2  -5  -9  231.98   13.60
  -2  -5   9  244.88   12.70
  -2  -5   9  222.08   13.30
  -2   5   9  234.68   12.80
   1  -5  -9  632.34   31.30
  -1  -5   9  647.64   30.90
  -1   5   9  649.14   31.10
   0  -5   9    1.30    2.40
   0  -5  -9   -2.20    3.30
   0   5   9   -0.40    3.00
   1  -5   9    3.70    2.70
  -1  -5  -9   -4.70    2.90
  -1  -5  -9    5.90    4.70
  -1   5  -9    0.30    3.70
   1   5   9   -0.20    2.60
  -2  -5  -9  136.09    8.40
   2  -5   9  117.39    7.80
  -2  -5  -9  114.69    9.40
  -2   5  -9  114.39   10.30
   2   5   9  112.49    8.00
  -3  -5  -9   19.40    5.50
  -3  -5  -9   25.00    4.60
   3   5   9   28.90    4.60
  -4  -5  -9   14.80    3.40
  -4  -5  -9   14.90    5.10
   4   5   9   29.90    5.90
 -10  -6   9   -2.50    2.30
 -10  -6   9   -1.00    2.40
 -10   6   9    1.10    3.10
 -10   6   9    1.10    1.80
  -9  -6   9    5.70    2.40
  -9  -6   9   14.00    3.90
  -9   6   9    8.10    4.40
  -9   6   9    6.60    2.00
  -8  -6   9    8.60    3.30
  -8  -6   9    8.20    3.50
  -8   6   9   10.80    4.90
  -8   6   9    7.90    3.70
  -7  -6   9  137.29    9.20
  -7  -6   9  144.49    9.90
  -7   6   9  127.99   10.00
  -7   6   9  148.39    9.50
  -6  -6   9   42.10    6.70
  -6  -6   9   36.50    5.60
  -6  -6   9   29.40    5.50
  -6   6   9   40.50    8.20
  -6   6   9   29.70    5.80
  -5  -6   9  156.08    9.60
  -5  -6   9  139.69    8.80
  -5  -6   9  134.89    9.60
  -5   6   9  144.59   10.10
  -5   6   9  141.19   12.60
  -4  -6   9   73.19    7.90
  -4  -6   9   78.39    7.20
  -4  -6   9   87.69    6.50
   4  -6  -9   87.79    8.40
  -4   6   9   80.19    8.90
  -4   6   9   83.49    7.00
  -3  -6   9   21.10    6.60
   3  -6  -9   23.90    6.30
  -3  -6   9   27.00    5.80
  -3  -6   9   29.80    4.10
  -3   6   9   22.10    4.60
  -2  -6   9   13.40    3.50
   2  -6  -9   21.30    6.00
  -2  -6   9   16.60    5.90
  -2   6   9   13.90    4.30
  -1  -6   9  366.86   18.60
   1  -6  -9  368.26   19.40
  -1   6   9  372.66   19.00
   0  -6  -9   83.49    7.30
   0  -6  -9   61.59   10.90
   0  -6   9   67.79    5.90
   0   6   9   64.19    8.90
  -1  -6  -9    7.80    4.70
   1  -6   9    4.00    2.80
  -1  -6  -9   -2.80    3.00
  -1   6  -9   -5.40    3.40
   1   6   9    0.10    2.70
   2  -6   9   42.80    5.10
  -2  -6  -9   44.10    5.70
  -2   6  -9   46.90    7.30
   2   6   9   41.70    5.40
  -3  -6  -9    2.80    2.30
  -3  -6  -9    6.50    3.00
  -3   6  -9    6.60    8.00
   3   6   9    3.90    2.90
  -4  -6  -9   12.50    3.70
   4   6   9    7.90    4.00
 -10  -7   9   -2.30    2.50
 -10  -7   9    0.50    2.60
 -10   7   9    1.40    1.90
 -10   7   9    2.60    2.40
  -9  -7   9    3.20    2.20
  -9  -7   9    0.90    2.70
  -9   7   9   10.40    3.60
  -8  -7   9    4.20    2.80
  -8  -7   9    6.70    2.90
  -8   7   9    7.00    3.40
  -8   7   9    3.30    2.60
  -7  -7   9   29.20    5.40
  -7  -7   9   37.20    5.20
  -7  -7   9   18.60    7.60
  -7   7   9   43.60    6.90
  -7   7   9   41.90    5.50
  -6  -7   9  111.79    8.40
  -6  -7   9  117.09    8.10
  -6  -7   9   88.69    7.60
  -6   7   9  104.89   10.40
  -6   7   9  125.59    8.40
  -5  -7   9    7.90    4.70
  -5  -7   9   14.20    5.20
  -5   7   9    9.10    3.90
  -4  -7   9   54.59    7.00
  -4  -7   9   57.59    5.40
  -4  -7   9   58.29    6.60
   4  -7  -9   58.99    7.10
  -4   7   9   51.09    6.90
  -4   7   9   52.29    8.60
  -3  -7   9   32.60    4.30
   3  -7  -9   28.30    6.50
  -3  -7   9   32.30    6.20
  -3  -7   9   35.00    6.40
  -3   7   9   32.40    5.00
  -2  -7   9    1.70    2.60
  -2  -7   9    5.70    5.00
  -2  -7   9   -1.10    3.20
   2  -7  -9   -3.20    3.50
  -2   7   9   -5.10    2.90
   1  -7  -9   41.70   10.00
   1  -7  -9   32.70    6.40
  -1  -7   9   27.80    4.30
  -1   7   9   22.70    5.00
   0  -7   9   51.49    5.10
   0  -7  -9   73.69   10.20
   0  -7  -9   45.50    6.60
   0   7   9   45.30    5.60
   1  -7   9   28.20    4.30
  -1  -7  -9   34.00    5.60
  -1  -7  -9   42.80    7.60
   1   7   9   33.80    5.00
   2  -7   9  101.69    7.70
  -2  -7  -9  129.29   10.20
  -2  -7  -9  114.39    7.90
   2   7   9  107.89    8.20
  -3  -7  -9    3.40    2.10
  -3  -7  -9    3.40    2.80
   3   7   9    4.90    2.90
  -3   7  -9   -1.80    3.70
  -4  -7  -9    5.70    2.20
  -4  -7  -9    7.20    3.70
  -9  -8   9    3.30    2.50
  -9  -8   9    0.50    2.70
  -9   8   9    7.40    3.10
  -9   8   9    1.00    2.60
  -8  -8   9   12.40    3.10
  -8  -8   9    6.90    2.60
  -8   8   9    7.50    3.50
  -8   8   9   15.70    4.00
  -7  -8   9    9.60    5.00
  -7  -8   9   -0.80    2.90
  -7  -8   9    9.00    3.70
  -7   8   9    1.60    2.80
  -7   8   9    2.20    4.30
  -6  -8   9    4.30    3.50
  -6  -8   9    5.00    3.40
  -6  -8   9    6.20    3.30
  -6   8   9   -6.00    5.40
  -6   8   9    5.60    3.10
  -5  -8   9   40.60    6.60
  -5  -8   9   51.89    5.20
  -5  -8   9   51.29    6.60
  -5   8   9   56.59    7.20
  -4  -8   9   97.29    7.80
   4  -8  -9   99.59    8.40
  -4  -8   9   98.29    6.90
  -4  -8   9   88.49    8.60
   4  -8  -9   90.29   15.00
  -4   8   9   97.09   10.00
  -3  -8   9   31.00    4.50
   3  -8  -9   26.00    6.30
  -3  -8   9   36.70    5.90
  -3  -8   9   37.30    6.60
   3  -8  -9   33.60    8.00
  -3   8   9   31.80    5.30
  -2  -8   9   24.00    7.80
   2  -8  -9    9.60    5.20
  -2  -8   9   24.20    4.70
  -2   8   9   15.40    4.90
  -1  -8   9   60.89    5.60
   1  -8  -9   47.50    7.10
   1  -8  -9   62.59    9.40
  -1   8   9   61.99    9.20
   0  -8  -9   38.30    6.50
   0  -8  -9   34.30    8.30
   0  -8   9   27.00    4.20
   0   8   9   23.30    4.90
   0   8  -9   28.60    5.70
  -1  -8  -9   45.90    5.80
   1  -8   9   40.90    4.80
  -1  -8  -9   44.20    7.40
   1   8   9   39.60    5.30
  -1   8  -9   54.89    6.00
  -2  -8  -9   48.80    5.90
   2  -8   9   41.10    6.10
  -2  -8  -9   24.80    6.30
  -2   8  -9   37.70    5.80
   2   8   9   38.40    4.90
  -3  -8  -9   -1.00    2.60
  -3  -8  -9    3.10    2.10
  -3   8  -9    5.90    3.40
   3   8   9    3.60    2.90
  -4  -8  -9    9.10    2.90
  -9  -9   9   41.90    4.30
  -9  -9   9   41.90    4.90
  -9   9   9   33.80    4.20
  -9   9   9   43.40    5.60
  -8  -9   9   68.69    6.20
  -8  -9   9   55.69    6.20
  -8   9   9   67.39    5.40
  -8   9   9   55.89    7.30
  -7  -9   9    7.50    3.40
  -7  -9   9   23.90    6.60
  -7  -9   9    9.00    3.10
  -7   9   9   10.40    3.00
  -7   9   9    8.60    5.10
  -6  -9   9   85.89    7.50
  -6  -9   9   73.89    6.80
  -6  -9   9  100.49    7.20
   6  -9  -9   87.89    9.50
  -6   9   9   94.79    7.70
  -5  -9   9   20.30    6.10
   5  -9  -9   28.00    6.50
  -5  -9   9   22.60    5.10
  -5  -9   9   19.20    4.40
   5  -9  -9   16.20    5.20
  -5   9   9   32.40    6.80
  -4  -9   9    6.70    2.70
  -4  -9   9    4.90    3.50
   4  -9  -9    0.90    4.80
   4  -9  -9   -5.10    3.80
  -4  -9   9    3.30    3.30
  -4   9   9    3.90    5.00
   3  -9  -9  159.78   13.00
  -3  -9   9  180.18   11.40
   3  -9  -9  195.78   11.90
  -3  -9   9  197.48   11.70
  -3  -9   9  182.88   11.80
  -3   9   9  207.28   11.40
   2  -9  -9   26.90    8.20
  -2  -9   9   24.40    7.30
   2  -9  -9   23.20    7.90
  -2   9   9   21.20    6.60
  -1  -9   9    2.30    2.50
   1  -9  -9   -1.20    3.40
   1  -9  -9    4.70    4.90
  -1   9   9   -0.50    3.10
   0  -9  -9   -0.20    3.40
   0  -9  -9    0.30    4.10
   0  -9   9   -3.60    2.60
   0   9  -9   -1.00    2.90
   0   9   9   -2.20    2.90
  -1  -9  -9   14.20    5.40
  -1  -9  -9    4.80    4.00
   1  -9   9   15.00    4.30
   1   9   9   11.90    4.50
  -1   9  -9   13.40    3.50
  -2  -9  -9   -2.00    2.50
  -2  -9  -9    1.80    2.80
   2   9   9   -0.90    2.70
  -2   9  -9    2.70    2.90
  -3  -9  -9   31.10    3.90
  -3  -9  -9   36.20    4.80
  -3   9  -9   29.70    6.00
   3   9   9   33.10    4.80
  -4  -9  -9   20.20    4.20
  -4  -9  -9   28.80    4.20
  -9 -10   9    5.90    2.30
  -9  10   9   -0.40    2.00
  -8 -10   9   31.90    5.00
  -8 -10   9   29.30    4.60
  -8  10   9   31.10    4.20
  -8  10   9   39.70    7.50
  -7 -10   9   -2.80    4.10
  -7 -10   9    1.70    2.70
   7 -10  -9   -1.20    4.70
  -7 -10   9    0.40    3.20
  -7  10   9    2.20    2.70
  -6 -10   9   12.50    4.60
  -6 -10   9   21.80    5.00
  -6 -10   9   12.40    3.70
   6 -10  -9    7.70    4.80
  -6  10   9    8.80    3.30
  -5 -10   9   42.70    6.20
   5 -10  -9   46.50    6.60
   5 -10  -9   42.60    8.10
  -5 -10   9   38.10    5.60
  -5 -10   9   37.90    4.80
  -5  10   9   46.60    6.90
  -4 -10   9   18.80    5.70
   4 -10  -9   11.30    4.50
  -4 -10   9   17.60    3.90
   4 -10  -9   22.60    6.40
  -4 -10   9   22.30    5.40
  -4  10   9   19.90    5.40
  -3 -10   9    7.50    3.80
   3 -10  -9    1.40    3.90
   3 -10  -9   -5.30    4.70
  -3 -10   9   -1.90    2.60
  -3  10   9   15.30    5.50
   2 -10  -9   41.40    7.70
   2 -10  -9   34.20    6.40
  -2 -10   9   47.20    7.10
  -2 -10   9   33.40    4.50
  -2  10   9   28.60    5.20
  -1 -10   9    7.60    5.40
  -1 -10   9   -3.70    2.40
   1 -10  -9    1.20    3.30
   1 -10  -9   -0.30    4.60
  -1  10   9    5.30    3.20
   0 -10   9    2.60    2.90
   0 -10  -9    2.00    4.00
   0 -10  -9    3.00    3.20
   0  10   9    3.80    3.30
   0  10  -9   -0.80    2.70
  -1 -10  -9   -0.70    3.70
   1 -10   9    2.20    3.30
  -1 -10  -9   -2.90    3.10
  -1  10  -9   -1.00    2.70
   1  10   9    1.40    3.00
  -2 -10  -9    2.00    2.90
  -2 -10  -9    3.10    2.40
  -2  10  -9    1.00    2.60
   2  10   9   -1.90    2.90
  -3 -10  -9   40.30    4.70
  -3 -10  -9   45.80    4.90
  -3  10  -9   47.80    5.60
   3  10   9   45.90    5.00
  -4 -10  -9   58.29    4.40
   9 -11  -9    3.40    2.60
  -9 -11   9    2.60    2.30
  -9 -11   9    2.40    3.30
  -9  11   9    2.40    1.90
  -8 -11   9   70.69    6.10
  -8 -11   9   76.29    5.80
  -8  11   9   68.39    5.50
[truncated: 78,732 more chars]
