# Supplementary material for: Crystal structure, Hirshfeld surface analysis and DFT studies of 1-benzyl-3-[(1-benzyl-1H-1,2,3-triazol-5-yl)meth­yl]-2,3-di­hydro-1H-1,3-benzo­diazol-2-one monohydrate
Source: Acta Crystallogr E Crystallogr Commun. 2020 Jan 1;76(Pt 1):95–101. doi: 10.1107/S2056989019016876 (PMC6944078; doi:10.1107/S2056989019016876)
Supplement: Supplementary file 2 [file e-76-00095-Isup2.hkl]

data_I                                                                          
_shelx_title ' JTM1050_0m_a.res in P2(1)/c'                                     
_shelx_refln_list_code          4                                               
_shelx_F_calc_maximum      188.02                                               
_exptl_crystal_F_000       872.00                                               
_reflns_d_resolution_high  0.8193                                               
                                                                                
loop_                                                                           
 _space_group_symop_operation_xyz                                               
 'x, y, z'                                                                      
 '-x, y+1/2, -z+1/2'                                                            
 '-x, -y, -z'                                                                   
 'x, -y-1/2, z-1/2'                                                             
                                                                                
_cell_length_a     9.0872                                                       
_cell_length_b    21.1012                                                       
_cell_length_c    11.7134                                                       
_cell_angle_alpha  90.000                                                       
_cell_angle_beta  112.654                                                       
_cell_angle_gamma  90.000                                                       
                                                                                
_shelx_F_squared_multiplier     1.000                                           
                                                                                
loop_                                                                           
 _refln_index_h                                                                 
 _refln_index_k                                                                 
 _refln_index_l                                                                 
 _refln_F_squared_calc                                                          
 _refln_F_squared_meas                                                          
 _refln_F_squared_sigma                                                         
 _refln_observed_status                                                         
   1   0   0      16668.69      15141.89       652.02 o                         
   2   0   0      16868.28      15490.87      1001.02 o                         
   3   0   0       3731.40       4091.60       131.84 o                         
   4   0   0        401.66        520.46        28.64 o                         
   5   0   0       2225.52       2346.67       112.86 o                         
   6   0   0        155.27        152.28        11.81 o                         
   7   0   0        997.61        981.51        30.79 o                         
   8   0   0        211.25        199.54        12.35 o                         
   9   0   0        108.37         92.18        10.27 o                         
  10   0   0         55.04         68.00         6.79 o                         
   1   1   0       1314.67       1189.86        31.38 o                         
   2   1   0       1943.53       1794.93        47.59 o                         
   3   1   0        620.84        657.35        18.99 o                         
   4   1   0        374.34        397.41        13.74 o                         
   5   1   0        484.30        437.28        25.61 o                         
   6   1   0          1.89          2.24         4.10 o                         
   7   1   0        686.99        676.21        17.97 o                         
   8   1   0        368.66        379.20        11.33 o                         
   9   1   0          0.32         -2.97         2.97 o                         
  10   1   0         19.41         20.38         4.81 o                         
   0   2   0         42.78         63.00         2.73 o                         
   1   2   0          5.48         11.90         2.80 o                         
   2   2   0       9892.20       8991.61       277.05 o                         
   3   2   0        152.69        187.41         7.59 o                         
   4   2   0       2056.18       2174.09        59.20 o                         
   5   2   0        429.07        353.37        14.01 o                         
   6   2   0        143.84        123.10         9.59 o                         
   7   2   0         16.81         37.69        11.72 o                         
   8   2   0         90.87         94.39         7.36 o                         
   9   2   0          9.06          6.91         5.17 o                         
  10   2   0         28.12         33.11         5.11 o                         
   1   3   0        687.15        590.48        14.11 o                         
   2   3   0       4765.92       4500.62       117.79 o                         
   3   3   0       2370.73       2738.13        63.30 o                         
   4   3   0        339.56        363.75        11.69 o                         
   5   3   0        420.48        442.10        13.13 o                         
   6   3   0        104.80         94.76         7.74 o                         
   7   3   0          5.26          3.71         6.20 o                         
   8   3   0         67.20         73.86         7.13 o                         
   9   3   0          2.66          2.64         3.13 o                         
  10   3   0          8.74          9.59         2.88 o                         
   0   4   0       8271.85       7331.03       234.50 o                         
   1   4   0       7682.08       7005.59       175.89 o                         
   2   4   0        653.04        618.67        22.74 o                         
   3   4   0       2113.74       2233.11        51.97 o                         
   4   4   0       5567.21       5934.04       124.07 o                         
   5   4   0       2632.80       2491.59        48.32 o                         
   6   4   0          1.51          4.91         3.91 o                         
   7   4   0          7.30          7.66         4.10 o                         
   8   4   0        268.35        289.56        10.49 o                         
   9   4   0         96.41         97.04         5.83 o                         
  10   4   0         64.65         66.57         5.07 o                         
   1   5   0       4078.15       3971.59        89.94 o                         
   2   5   0       1797.50       1726.91        55.13 o                         
   3   5   0         66.71         57.20         6.90 o                         
   4   5   0        146.92        175.51         9.23 o                         
   5   5   0         56.41         66.76         6.59 o                         
   6   5   0        924.40        908.22        21.93 o                         
   7   5   0        177.68        173.03        10.63 o                         
   8   5   0        484.55        498.86        14.09 o                         
   9   5   0        104.25        129.01         6.84 o                         
  10   5   0         26.53         29.97         6.90 o                         
   0   6   0        754.17        808.56        33.19 o                         
   1   6   0       1431.69       1331.43        31.12 o                         
   2   6   0        743.74        742.33        23.30 o                         
   3   6   0         64.22         49.68         4.88 o                         
   4   6   0        512.96        489.16        16.59 o                         
   5   6   0          6.55          6.53         4.43 o                         
   6   6   0          7.10         -2.15         4.11 o                         
   7   6   0        807.43        784.89        19.76 o                         
   8   6   0         61.76         47.43         5.95 o                         
   9   6   0          0.05          0.77         2.88 o                         
   1   7   0        539.41        545.03        19.53 o                         
   2   7   0       1435.49       1451.01        34.40 o                         
   3   7   0         10.61         30.57         4.94 o                         
   4   7   0        648.54        750.46        23.39 o                         
   5   7   0        148.33        170.14         9.31 o                         
   6   7   0         18.23         19.29         5.10 o                         
   7   7   0          0.49         -2.97         3.92 o                         
   8   7   0          0.19          1.34         5.36 o                         
   9   7   0          4.33          2.34         2.88 o                         
   0   8   0        503.55        513.25        18.82 o                         
   1   8   0        189.50        159.79         6.74 o                         
   2   8   0        801.18        804.37        18.28 o                         
   3   8   0          7.28         10.29         4.21 o                         
   4   8   0         29.10         22.48        11.60 o                         
   5   8   0        134.73        146.55         8.05 o                         
   6   8   0        635.18        577.84        14.03 o                         
   7   8   0         42.62         34.64         5.75 o                         
   8   8   0         16.97         12.18         4.46 o                         
   9   8   0          5.75         36.92         9.63 o                         
   1   9   0        145.58        158.75         5.71 o                         
   2   9   0        826.38        826.11        19.08 o                         
   3   9   0        337.56        401.55        17.27 o                         
   4   9   0          0.69         -3.51         4.43 o                         
   5   9   0        126.20        121.95         8.12 o                         
   6   9   0         25.30         28.46         4.54 o                         
   7   9   0         81.01         78.22         7.70 o                         
   8   9   0        223.03        213.36         8.69 o                         
   9   9   0          0.00         -2.25         4.00 o                         
   0  10   0        527.53        510.02        19.65 o                         
   1  10   0       1064.65        980.79        24.01 o                         
   2  10   0         51.99         71.41         8.33 o                         
   3  10   0       1026.99        862.39        48.18 o                         
   4  10   0        202.78        198.19        11.68 o                         
   5  10   0        233.27        230.03         9.46 o                         
   6  10   0          0.01          6.86         4.00 o                         
   7  10   0          0.12         -2.21         5.40 o                         
   8  10   0        382.54        403.74        13.44 o                         
   9  10   0         10.37          5.92         4.43 o                         
   1  11   0        314.36        297.63        12.01 o                         
   2  11   0          9.88         16.12         7.45 o                         
   3  11   0         18.46         10.23         6.10 o                         
   4  11   0        232.98        249.99        18.20 o                         
   5  11   0        237.05        246.40        12.63 o                         
   6  11   0          1.01         -1.76         5.75 o                         
   7  11   0          2.19          0.24         5.48 o                         
   8  11   0         10.10         11.04         4.99 o                         
   9  11   0          4.54         30.29         9.36 o                         
   0  12   0          5.58          5.16         5.46 o                         
   1  12   0        269.93        281.86        10.42 o                         
   2  12   0        149.59        143.19        15.16 o                         
   3  12   0        380.81        389.04        24.20 o                         
   4  12   0          0.29          6.27         5.38 o                         
   5  12   0          3.81          1.68         6.18 o                         
   6  12   0         87.21         91.54        10.91 o                         
   7  12   0         18.17         13.61         6.88 o                         
   8  12   0          6.30          9.13         5.02 o                         
   9  12   0          0.02         -0.67         5.73 o                         
   1  13   0         74.73         95.27        10.36 o                         
   2  13   0        937.71        922.34        38.43 o                         
   3  13   0       1754.29       1763.25        46.48 o                         
   4  13   0        278.15        290.38        13.36 o                         
   5  13   0         19.87         25.59         6.07 o                         
   6  13   0        350.06        342.69        13.71 o                         
   7  13   0        312.86        285.43        14.95 o                         
   8  13   0          4.81         10.37         7.75 o                         
   0  14   0         95.63        127.48        14.38 o                         
   1  14   0        267.15        220.02        15.91 o                         
   2  14   0          4.21          1.41         5.77 o                         
   3  14   0         14.92         11.29         5.64 o                         
   4  14   0        875.11        825.01        23.56 o                         
   5  14   0        395.25        383.81        15.00 o                         
   6  14   0        250.88        269.29        12.21 o                         
   7  14   0        264.36        228.17        14.74 o                         
   8  14   0         14.01         12.13         7.75 o                         
   1  15   0         15.95         12.12         6.71 o                         
   2  15   0        925.20        904.29        25.77 o                         
   3  15   0        169.02        194.64        12.02 o                         
   4  15   0        223.04        188.99        11.37 o                         
   5  15   0        470.48        486.35        17.84 o                         
   6  15   0         11.39         20.41         9.39 o                         
   7  15   0         18.49         13.12         5.98 o                         
   8  15   0         23.82         36.47         8.09 o                         
   0  16   0         27.56         21.57         9.39 o                         
   1  16   0          5.97         -1.96         8.36 o                         
   2  16   0         67.13         88.71         9.97 o                         
   3  16   0          0.65          5.26        15.52 o                         
   4  16   0          0.02         -0.60         5.13 o                         
   5  16   0         45.09         40.39         5.70 o                         
   6  16   0          2.61          5.54         4.94 o                         
   7  16   0          2.91         33.13         9.26 o                         
   1  17   0          9.25          3.18         7.57 o                         
   2  17   0        354.80        368.53        15.35 o                         
   3  17   0        331.21        279.30        13.54 o                         
   4  17   0         89.51         82.80         9.11 o                         
   5  17   0         28.57         38.29         5.84 o                         
   6  17   0          0.54         -4.42         4.42 o                         
   7  17   0        267.95        261.91        11.42 o                         
   0  18   0        577.95        550.49        46.31 o                         
   1  18   0        566.09        564.46        19.51 o                         
   2  18   0        539.13        519.79        22.86 o                         
   3  18   0        156.99        148.60        14.49 o                         
   4  18   0         30.25         26.38         6.43 o                         
   5  18   0          4.52         13.76         7.62 o                         
   6  18   0          3.59          0.20         4.69 o                         
   7  18   0         16.80         17.39         9.18 o                         
   1  19   0        169.78        189.11        23.96 o                         
   2  19   0         17.31         23.21         6.98 o                         
   3  19   0         22.46         18.89         6.48 o                         
   4  19   0          3.20          8.90         5.87 o                         
   5  19   0         20.21          9.48         5.55 o                         
   6  19   0        214.75        200.04        10.46 o                         
   0  20   0          8.45          6.34         8.68 o                         
   1  20   0          0.64          8.78         7.26 o                         
   2  20   0         33.31         52.63        11.17 o                         
   3  20   0        231.09        228.56        27.04 o                         
   4  20   0         47.17         51.80         8.89 o                         
   5  20   0         21.68         24.32         5.95 o                         
   6  20   0         45.39         26.19         6.40 o                         
   1  21   0         93.63         85.25        10.40 o                         
   2  21   0         35.33         52.75         8.63 o                         
   3  21   0         24.70         30.90        13.56 o                         
   4  21   0          1.96         -2.50         6.11 o                         
   5  21   0          5.66          6.16         5.43 o                         
   0  22   0          5.02         -0.67         9.43 o                         
   1  22   0          2.90         12.93         6.55 o                         
   2  22   0          1.16         -3.02         8.50 o                         
   3  22   0          0.14         -6.06         7.41 o                         
   4  22   0          6.70         -1.84         5.92 o                         
   5  22   0         23.76         12.13         7.75 o                         
   1  23   0         85.80         69.99        10.18 o                         
   2  23   0         11.93          6.61         6.46 o                         
   3  23   0         47.85         37.40        12.47 o                         
   4  23   0          8.30          8.11        10.78 o                         
   0  24   0          3.02         -8.09         8.09 o                         
   1  24   0         30.49         34.28         8.18 o                         
   2  24   0          5.81         -4.25        16.17 o                         
   3  24   0         19.04          6.40         6.40 o                         
   1  25   0        209.69        213.85        18.29 o                         
   2  25   0        147.37        164.75        14.49 o                         
 -10   1   1          4.78          1.97         2.69 o                         
  -9   1   1          9.76          2.28         3.43 o                         
  -8   1   1         12.41         13.34         5.57 o                         
  -7   1   1        327.11        346.07        10.99 o                         
  -6   1   1          0.37         -1.35         4.15 o                         
  -5   1   1        969.21       1158.98        41.45 o                         
  -4   1   1        118.17        131.74         6.92 o                         
  -3   1   1        613.37        628.09        17.83 o                         
  -2   1   1       5392.94       5250.09       136.59 o                         
  -1   1   1        610.39        641.78        20.73 o                         
   0   1   1       2959.60       2837.51        73.79 o                         
   1   1   1      10661.08       9703.39       311.70 o                         
   2   1   1        178.19        182.79         7.16 o                         
   3   1   1        588.22        603.93        18.15 o                         
   4   1   1         24.57         30.67         5.89 o                         
   5   1   1          9.90          8.70         4.70 o                         
   6   1   1         19.23         22.37         4.27 o                         
   7   1   1        210.00        205.15         8.92 o                         
   8   1   1        232.67        236.64        10.89 o                         
   9   1   1          5.86          5.68         2.86 o                         
 -10   2   1          5.31          3.41         2.69 o                         
  -9   2   1          8.79          7.24         3.85 o                         
  -8   2   1        417.45        407.52        11.92 o                         
  -7   2   1          6.27          3.44         3.79 o                         
  -6   2   1          7.40          9.79         4.87 o                         
  -5   2   1        456.72        464.41        37.40 o                         
  -4   2   1        725.07        726.97        21.53 o                         
  -3   2   1       2418.70       2421.07        64.58 o                         
  -2   2   1        712.28        708.87        16.87 o                         
  -1   2   1       1507.23       1365.01        31.04 o                         
   0   2   1        793.18        830.33        19.73 o                         
   1   2   1        613.05        588.35        20.13 o                         
   2   2   1        469.76        550.47        16.14 o                         
   3   2   1         97.23        101.81         8.51 o                         
   4   2   1        973.94       1069.55        32.11 o                         
   5   2   1        179.21        173.78         9.16 o                         
   6   2   1        453.77        469.38        13.80 o                         
   7   2   1          7.38         17.57         4.08 o                         
   8   2   1        815.14        850.73        21.28 o                         
   9   2   1          2.41          2.29         3.14 o                         
 -10   3   1          1.98          1.07         2.87 o                         
  -9   3   1          0.17          1.90         4.23 o                         
  -8   3   1        138.32        128.06         8.37 o                         
  -7   3   1         83.78         86.85         7.91 o                         
  -6   3   1        468.39        493.37        13.22 o                         
  -5   3   1         89.88         50.20         9.10 o                         
  -4   3   1        523.53        537.33        16.14 o                         
  -3   3   1       2069.34       2022.27        46.75 o                         
  -2   3   1       1193.95       1265.06        33.91 o                         
  -1   3   1        645.24        704.24        16.38 o                         
   0   3   1       3368.30       2992.09        67.68 o                         
   1   3   1       1900.38       1894.48        50.18 o                         
   2   3   1        419.83        425.44        13.08 o                         
   3   3   1        842.18        933.82        23.37 o                         
   4   3   1        336.46        399.92        15.23 o                         
   5   3   1        223.59        190.17        13.12 o                         
   6   3   1         17.64         33.38         6.37 o                         
   7   3   1        824.56        827.44        21.22 o                         
   8   3   1         81.70         90.95         7.54 o                         
   9   3   1          6.74          4.13         3.02 o                         
 -10   4   1          2.01         -1.17         2.76 o                         
  -9   4   1          9.72          5.04         3.46 o                         
  -8   4   1        158.24        173.56        12.74 o                         
  -7   4   1       1025.83        989.80        22.15 o                         
  -6   4   1        867.36        834.58        19.16 o                         
  -5   4   1         68.53         50.23        10.11 o                         
  -4   4   1        736.44        763.65        19.66 o                         
  -3   4   1        141.59        134.41         5.07 o                         
  -2   4   1        133.61        116.77         7.42 o                         
  -1   4   1      16161.66      14727.82       383.74 o                         
   0   4   1       5866.21       5243.66       118.24 o                         
   1   4   1       5455.19       5020.48       189.45 o                         
   2   4   1       1226.60       1277.82        30.24 o                         
   3   4   1       1267.50       1446.63        31.31 o                         
   4   4   1        390.35        398.86        14.98 o                         
   5   4   1         40.15         63.15         7.40 o                         
   6   4   1          1.49         -4.42         5.69 o                         
   7   4   1         69.02         84.99         8.08 o                         
   8   4   1         63.48         90.43         8.28 o                         
   9   4   1          3.82         -0.93         2.77 o                         
 -10   5   1          0.02         -0.96         3.40 o                         
  -9   5   1        126.46        119.01         6.66 o                         
  -8   5   1        265.16        261.20        10.20 o                         
  -7   5   1        202.76        185.97         9.25 o                         
  -6   5   1         43.88         41.53         5.72 o                         
  -5   5   1        882.41        768.69        17.32 o                         
  -4   5   1       1135.71       1265.15        27.66 o                         
  -3   5   1       1037.72       1090.21        30.59 o                         
  -2   5   1       2248.48       2270.92        62.11 o                         
  -1   5   1        202.12        187.03         6.77 o                         
   0   5   1        482.43        504.96        12.46 o                         
   1   5   1       1129.63       1076.68        40.26 o                         
   2   5   1       2957.22       3031.15        84.50 o                         
   3   5   1        293.18        259.58         8.00 o                         
   4   5   1         43.44         58.54         7.61 o                         
   5   5   1        295.46        299.15         9.98 o                         
   6   5   1        825.54        799.10        20.00 o                         
   7   5   1        902.28        925.37        22.71 o                         
   8   5   1          3.00          5.49         4.05 o                         
   9   5   1        214.01        209.22         7.57 o                         
 -10   6   1          0.01          9.03         8.51 o                         
  -9   6   1          7.14          4.37         3.18 o                         
  -8   6   1        158.65        179.74         9.08 o                         
  -7   6   1         59.64         60.15         6.18 o                         
  -6   6   1         22.25         21.95         4.28 o                         
  -5   6   1       1423.56       1400.26        28.64 o                         
  -4   6   1       1362.98       1390.92        30.45 o                         
  -3   6   1       1166.29       1120.36        27.12 o                         
  -2   6   1       4387.59       4294.56        97.69 o                         
  -1   6   1       2643.12       2310.74        77.48 o                         
   0   6   1        564.69        356.71        26.95 o                         
   1   6   1          0.00          0.72         1.55 o                         
   2   6   1       1665.84       1573.56        39.42 o                         
   3   6   1       2222.98       2174.34        45.92 o                         
   4   6   1        113.28        176.89        15.72 o                         
   5   6   1        607.75        586.08        14.47 o                         
   6   6   1        597.49        590.41        16.05 o                         
   7   6   1          1.41          2.67         4.11 o                         
   8   6   1        228.77        247.43        10.29 o                         
   9   6   1         27.74         31.48         4.45 o                         
 -10   7   1         19.25         18.59        10.11 o                         
  -9   7   1         45.51         41.19         6.10 o                         
  -8   7   1          0.31         -3.37         3.90 o                         
  -7   7   1        133.16        117.16         7.94 o                         
  -6   7   1        397.26        383.44        11.95 o                         
  -5   7   1          4.34         -0.26         4.39 o                         
  -4   7   1        221.10        220.44        10.03 o                         
  -3   7   1        245.45        288.55         9.15 o                         
  -2   7   1        189.01        240.90         6.88 o                         
  -1   7   1        534.34        533.89        13.60 o                         
   0   7   1       5765.75       5297.53       120.01 o                         
   1   7   1        617.87        572.86        14.74 o                         
   2   7   1       1400.14       1317.80        31.75 o                         
   3   7   1        301.43        382.90        13.48 o                         
   4   7   1         27.28         33.05         6.98 o                         
   5   7   1        318.37        300.32        10.32 o                         
   6   7   1         48.44         41.97         5.94 o                         
   7   7   1        496.47        516.66        15.56 o                         
   8   7   1          3.89         -1.26         3.30 o                         
   9   7   1         12.42          8.67         2.80 o                         
  -9   8   1         70.66         83.85         7.49 o                         
  -8   8   1        124.66        140.73        10.75 o                         
  -7   8   1        103.65         99.98         8.31 o                         
  -6   8   1       1155.72       1150.78        23.04 o                         
  -5   8   1        129.93        152.48         9.51 o                         
  -4   8   1       1695.80       1769.01        49.14 o                         
  -3   8   1        294.80        311.71        10.18 o                         
  -2   8   1       3728.68       3623.90        83.26 o                         
  -1   8   1         37.83         62.12         4.67 o                         
   0   8   1       1887.85       1866.03        43.54 o                         
   1   8   1        466.71        411.14        10.30 o                         
   2   8   1         71.54         66.99         5.84 o                         
   3   8   1         17.66         30.73         7.56 o                         
   4   8   1        110.68        113.45         8.91 o                         
   5   8   1        326.77        327.09        10.27 o                         
   6   8   1        178.59        190.28         9.40 o                         
   7   8   1         20.51         20.22         4.35 o                         
   8   8   1         48.38         41.39         5.19 o                         
   9   8   1          8.19          5.12         4.02 o                         
  -9   9   1          1.28          2.73         6.11 o                         
  -8   9   1        224.63        224.91        11.04 o                         
  -7   9   1         34.16         40.05         5.07 o                         
  -6   9   1       1564.19       1472.98        31.34 o                         
  -5   9   1         79.03         79.55         7.90 o                         
  -4   9   1        287.03        309.71        13.53 o                         
  -3   9   1        630.15        732.06        26.92 o                         
  -2   9   1          2.38          8.44         2.43 o                         
  -1   9   1       1283.76       1264.22        30.36 o                         
   0   9   1        150.08        130.96         4.91 o                         
   1   9   1       2547.43       2501.09        52.19 o                         
   2   9   1       1158.51       1285.25        44.19 o                         
   3   9   1        536.37        566.28        29.98 o                         
   4   9   1        161.30        147.99         8.61 o                         
   5   9   1         90.35         91.72         7.70 o                         
   6   9   1       2897.37       2860.44        55.45 o                         
   7   9   1        242.56        245.31        10.42 o                         
   8   9   1        162.16        136.72         7.76 o                         
   9   9   1         61.80         65.88         8.72 o                         
  -9  10   1         19.13         24.10        17.01 o                         
  -8  10   1          1.15         -5.23         5.28 o                         
  -7  10   1        159.13        169.32         9.13 o                         
  -6  10   1        332.09        286.10        10.23 o                         
  -5  10   1        114.61        109.64         8.20 o                         
  -4  10   1        106.18        121.09        12.44 o                         
  -3  10   1        182.22        166.10        14.82 o                         
  -2  10   1         23.62         14.78         7.24 o                         
  -1  10   1          0.94          8.65         4.75 o                         
   0  10   1        776.10        729.50        15.31 o                         
   1  10   1          1.37         -0.48         2.96 o                         
   2  10   1        229.02        229.61        12.01 o                         
   3  10   1        212.78        222.70        26.40 o                         
   4  10   1        490.17        498.75        17.46 o                         
   5  10   1         84.68         63.86         6.76 o                         
   6  10   1         28.26         29.05         6.74 o                         
   7  10   1        250.15        262.02        11.82 o                         
   8  10   1         95.43         84.91         8.17 o                         
   9  10   1         23.96         10.11         4.76 o                         
  -9  11   1         31.44         16.97         7.75 o                         
  -8  11   1        103.40        116.56        15.41 o                         
  -7  11   1        128.98        128.83         9.66 o                         
  -6  11   1         62.15         53.83         6.73 o                         
  -5  11   1         13.43         12.18         4.85 o                         
  -4  11   1        107.20        105.87        11.57 o                         
  -3  11   1         17.47         44.53        10.31 o                         
  -2  11   1       1552.89       1529.46        43.10 o                         
  -1  11   1         75.25         55.86         5.64 o                         
   0  11   1        904.35        860.70        21.93 o                         
   1  11   1        141.47        125.76         7.39 o                         
   2  11   1        409.53        415.76        26.62 o                         
   3  11   1        465.06        503.91        15.03 o                         
   4  11   1        696.05        674.86        18.07 o                         
   5  11   1         34.00         48.88        10.01 o                         
   6  11   1        258.28        288.56        10.06 o                         
   7  11   1         57.86         64.96        13.57 o                         
   8  11   1          6.90          1.60         4.67 o                         
  -9  12   1         11.28          5.05         5.86 o                         
  -8  12   1        153.22        145.19        11.43 o                         
  -7  12   1         93.01        114.21         9.53 o                         
  -6  12   1          3.40         -0.91         5.00 o                         
  -5  12   1        132.38        153.12        15.50 o                         
  -4  12   1          9.77          5.67         6.34 o                         
  -3  12   1         16.56          0.25         5.58 o                         
  -2  12   1        909.56       1008.64        55.74 o                         
  -1  12   1       1398.20       1413.34        34.73 o                         
   0  12   1        302.03        266.23        10.08 o                         
   1  12   1        944.00        996.19        29.24 o                         
   2  12   1        717.56        674.49        35.20 o                         
   3  12   1         21.09         22.50         5.92 o                         
   4  12   1        164.96        218.11        13.38 o                         
   5  12   1         59.29         72.69        11.82 o                         
   6  12   1        333.88        336.76        16.33 o                         
   7  12   1        104.98        113.03        12.74 o                         
   8  12   1          3.81          3.25         4.78 o                         
  -9  13   1          4.35          4.08         4.84 o                         
  -8  13   1          0.11         26.50         8.87 o                         
  -7  13   1          7.46         16.94         5.82 o                         
  -6  13   1        124.90        135.62        11.17 o                         
  -5  13   1         20.01         19.48         6.29 o                         
  -4  13   1        805.78        816.27        26.58 o                         
  -3  13   1        226.51        225.19        12.08 o                         
  -2  13   1        611.54        641.23        19.58 o                         
  -1  13   1        372.33        358.72        15.42 o                         
   0  13   1         57.85         61.73         8.46 o                         
   1  13   1        184.32        169.06        12.36 o                         
   2  13   1        147.75        163.18        12.27 o                         
   3  13   1        112.93         97.16         9.73 o                         
   4  13   1         50.44         46.61         8.45 o                         
   5  13   1        944.57        930.94        26.40 o                         
   6  13   1        384.78        380.19        21.88 o                         
   7  13   1         43.00         37.62         7.60 o                         
   8  13   1         26.59         29.55         8.25 o                         
  -8  14   1          0.27          5.48         6.40 o                         
  -7  14   1          0.72         -0.22         6.18 o                         
  -6  14   1        147.57        150.84        11.73 o                         
  -5  14   1          0.02          3.36         8.26 o                         
  -4  14   1         70.16         80.21        21.90 o                         
  -3  14   1          0.08          2.73         5.26 o                         
  -2  14   1         53.66         62.10         8.27 o                         
  -1  14   1        715.46        757.87        33.31 o                         
   0  14   1        863.06        856.00        26.82 o                         
   1  14   1        251.99        263.70        12.41 o                         
   2  14   1        121.80        136.43        16.52 o                         
   3  14   1         65.43         63.32         8.44 o                         
   4  14   1          3.69          4.05         5.52 o                         
   5  14   1        279.88        288.77        13.33 o                         
   6  14   1         16.43         13.96         5.73 o                         
   7  14   1         20.74          7.81         9.43 o                         
   8  14   1         26.30         46.17         9.68 o                         
  -8  15   1          0.23          9.08         5.22 o                         
  -7  15   1        141.07        122.29        14.82 o                         
  -6  15   1          0.00          2.94         8.60 o                         
  -5  15   1        349.48        326.50        15.14 o                         
  -4  15   1        623.35        614.05        25.16 o                         
  -3  15   1         11.29         12.04         5.37 o                         
  -2  15   1        147.66        167.63        10.96 o                         
  -1  15   1        245.63        241.04        12.08 o                         
   0  15   1        135.74        150.30        11.19 o                         
   1  15   1        100.17        100.21         9.11 o                         
   2  15   1          0.29          2.60         6.42 o                         
   3  15   1        391.13        392.55        14.24 o                         
   4  15   1         25.53         19.23         6.92 o                         
   5  15   1        193.96        199.59        11.80 o                         
   6  15   1         23.88         50.52        10.16 o                         
   7  15   1         13.91         10.49         4.94 o                         
  -8  16   1          0.38         -2.53         6.56 o                         
  -7  16   1          0.05          0.58         4.67 o                         
  -6  16   1         15.46          1.35        11.45 o                         
  -5  16   1         64.45         89.42        11.95 o                         
  -4  16   1         17.13         22.79         9.34 o                         
  -3  16   1         72.35         66.80         7.83 o                         
  -2  16   1        227.30        219.09        12.47 o                         
  -1  16   1         86.13         99.26        11.27 o                         
   0  16   1        303.06        329.28        19.02 o                         
   1  16   1          7.40         -0.53         6.29 o                         
   2  16   1        409.34        399.91        21.29 o                         
   3  16   1        230.17        226.36        10.97 o                         
   4  16   1        908.82        860.98        21.72 o                         
   5  16   1        102.45         93.66         9.65 o                         
   6  16   1          0.12          0.36         5.20 o                         
   7  16   1          7.86          0.19         4.42 o                         
  -7  17   1         26.33         23.07        10.04 o                         
  -6  17   1          1.35         -1.81         4.63 o                         
  -5  17   1          6.72         25.81        18.53 o                         
  -4  17   1          1.46          3.06         5.76 o                         
  -3  17   1         30.46         41.25        14.74 o                         
  -2  17   1          4.00         30.96         7.86 o                         
  -1  17   1        247.65        247.96        13.03 o                         
   0  17   1        366.81        371.85        23.60 o                         
   1  17   1         71.43         80.81        14.23 o                         
   2  17   1         53.77         74.72         8.93 o                         
   3  17   1         20.85         20.74         8.71 o                         
   4  17   1        171.96        153.03         9.74 o                         
   5  17   1          7.89          2.07         6.07 o                         
   6  17   1         44.47         31.41         5.45 o                         
   7  17   1         50.93         46.13        10.78 o                         
  -7  18   1         39.08         44.46         8.50 o                         
  -6  18   1         16.25         21.02         9.32 o                         
  -5  18   1          7.91         14.75         5.95 o                         
  -4  18   1          5.12          5.27         5.60 o                         
  -3  18   1        215.96        228.24        13.55 o                         
  -2  18   1          0.91          5.74         7.33 o                         
  -1  18   1         35.31         53.67        11.91 o                         
   0  18   1        296.09        285.11        13.44 o                         
   1  18   1        266.68        310.17        34.36 o                         
   2  18   1         31.92         36.46         9.17 o                         
   3  18   1          4.39         14.31        13.22 o                         
   4  18   1         39.74         39.99         8.07 o                         
   5  18   1         12.53         18.71         4.53 o                         
   6  18   1          3.87          7.03         5.41 o                         
  -7  19   1         17.08          5.70         5.09 o                         
  -6  19   1         79.87         66.66         7.77 o                         
  -5  19   1          0.94          4.95         5.36 o                         
  -4  19   1         67.35         74.56        11.81 o                         
  -3  19   1          4.79          4.24         6.39 o                         
  -2  19   1        327.75        351.59        16.40 o                         
  -1  19   1        104.13        110.24        12.12 o                         
   0  19   1        228.04        250.97        13.45 o                         
   1  19   1        176.82        165.25        19.88 o                         
   2  19   1          9.27         10.65         6.49 o                         
   3  19   1        188.79        191.24        14.39 o                         
   4  19   1          5.34         -4.90         4.90 o                         
   5  19   1        122.34        111.23        11.43 o                         
   6  19   1          1.72         -5.30         5.30 o                         
  -6  20   1          6.81          2.47        10.44 o                         
  -5  20   1         12.00          5.33         5.46 o                         
  -4  20   1         32.79         27.89        11.34 o                         
  -3  20   1         76.47         74.48         9.65 o                         
  -2  20   1          0.02          3.39         6.83 o                         
  -1  20   1        128.23        134.62        12.85 o                         
   0  20   1        200.06        187.77        17.20 o                         
   1  20   1          7.90          1.24         9.09 o                         
   2  20   1         16.06          4.99        12.14 o                         
   3  20   1         11.72         10.16         6.20 o                         
   4  20   1         47.57         50.88         8.06 o                         
   5  20   1         60.08         50.72        10.12 o                         
   6  20   1         18.77         12.74         6.73 o                         
  -6  21   1          0.05         -6.40         6.40 o                         
  -5  21   1         12.03          5.00         5.15 o                         
  -4  21   1        117.20        118.12        10.20 o                         
  -3  21   1         12.61         10.98         5.91 o                         
  -2  21   1         41.52         62.31        14.02 o                         
  -1  21   1          4.19         13.44         8.67 o                         
   0  21   1          1.92          8.80        15.42 o                         
   1  21   1        225.64        217.81        13.37 o                         
   2  21   1          1.60          9.80        15.16 o                         
   3  21   1          7.36          5.29        13.31 o                         
   4  21   1         14.44         26.18        12.05 o                         
   5  21   1         44.30         50.63        12.39 o                         
  -5  22   1         24.27         11.91         7.52 o                         
  -4  22   1          0.26          0.80         5.98 o                         
  -3  22   1         23.03         27.59         6.72 o                         
  -2  22   1         16.81         24.71         8.12 o                         
  -1  22   1         67.55         76.44         9.75 o                         
   0  22   1         28.32         18.14         6.55 o                         
   1  22   1          1.98         10.28         6.18 o                         
   2  22   1          0.12         -4.05         6.36 o                         
   3  22   1          5.80          2.63        15.50 o                         
   4  22   1         32.94         51.88        13.14 o                         
  -4  23   1         39.35         32.86         7.72 o                         
  -3  23   1          2.75         -1.34         5.50 o                         
  -2  23   1         32.09         66.95        17.69 o                         
  -1  23   1         25.60         16.32         9.53 o                         
   0  23   1        151.27        131.46        12.25 o                         
   1  23   1          3.09         -6.24         6.35 o                         
   2  23   1         54.69         12.47        13.48 o                         
   3  23   1         42.66         36.05        11.79 o                         
   4  23   1         93.61         84.56        11.45 o                         
  -3  24   1          7.34          5.34         6.00 o                         
  -2  24   1          0.05         19.37         9.53 o                         
  -1  24   1         20.39         18.36         6.91 o                         
   0  24   1         24.38          6.93        11.45 o                         
   1  24   1         23.14         17.86         7.41 o                         
   2  24   1         38.15         27.63         9.10 o                         
   3  24   1         44.31         27.63        13.14 o                         
  -2  25   1         26.03         16.17         7.08 o                         
  -1  25   1          1.30          0.00         8.42 o                         
   0  25   1          3.71          4.30         7.58 o                         
   1  25   1         14.92         12.80         8.42 o                         
   2  25   1         23.17         11.79         6.74 o                         
 -10   0   2        110.60        101.84         9.02 o                         
  -9   0   2        295.72        308.18        15.43 o                         
  -8   0   2        781.17        756.40        25.02 o                         
  -7   0   2         66.58         79.83        10.72 o                         
  -6   0   2         29.15         26.76         6.34 o                         
  -5   0   2        440.93        448.39        26.95 o                         
  -4   0   2       8802.02       9163.35       413.69 o                         
  -3   0   2         17.32         18.19         4.72 o                         
   0   0   2       2443.66       2402.06        86.25 o                         
   1   0   2      10374.74       9883.95       315.51 o                         
   2   0   2       2806.17       2763.62        90.52 o                         
   3   0   2          9.18          7.75         4.38 o                         
   4   0   2        255.56        278.59        22.24 o                         
   5   0   2        241.95        246.76        13.75 o                         
   6   0   2        119.79        134.45        11.74 o                         
   7   0   2        585.17        610.29        27.28 o                         
   8   0   2          1.64         -4.53         4.53 o                         
   9   0   2         15.61          6.68         9.77 o                         
 -10   1   2         17.29         12.42         3.54 o                         
  -9   1   2          6.63          3.53         4.24 o                         
  -8   1   2         10.05          8.00         3.74 o                         
  -7   1   2         67.63         59.53         7.65 o                         
  -6   1   2          0.04          1.89         4.62 o                         
  -5   1   2       1068.11       1254.70        36.04 o                         
  -4   1   2          1.15          6.11         2.73 o                         
  -3   1   2       3075.40       3049.22        79.95 o                         
  -2   1   2       1740.92       1705.46        48.87 o                         
   0   1   2       1448.84       1423.55        37.54 o                         
   1   1   2        340.54        404.21        12.06 o                         
   2   1   2        740.13        738.54        21.46 o                         
   3   1   2         92.40         98.59         6.48 o                         
   4   1   2         61.08         50.82         9.06 o                         
   5   1   2        654.84        644.41        16.95 o                         
   6   1   2        357.48        376.55        13.43 o                         
   7   1   2        354.03        354.36        13.76 o                         
   8   1   2         17.57         17.71         3.87 o                         
   9   1   2         25.79         40.91         6.91 o                         
 -10   2   2        145.31        118.75         6.01 o                         
  -9   2   2          8.04          6.75         4.64 o                         
  -8   2   2        110.65        107.21         8.21 o                         
  -7   2   2         78.99         87.56         8.10 o                         
  -6   2   2        159.72        160.43         8.72 o                         
  -5   2   2       2862.39       3145.87        84.48 o                         
  -4   2   2       1533.44       1609.17        37.73 o                         
  -3   2   2       3900.68       3899.84        88.25 o                         
  -2   2   2       1486.00       1495.37        50.50 o                         
  -1   2   2       1527.08       1502.82        34.07 o                         
   0   2   2       1005.67        945.97        25.48 o                         
   1   2   2       2707.40       2615.87       128.31 o                         
   2   2   2       3658.59       3539.27        93.56 o                         
   3   2   2         25.54         27.38         5.73 o                         
   4   2   2          0.91          0.67         7.08 o                         
   5   2   2          4.76          9.10         4.30 o                         
   6   2   2          0.04          0.28         4.51 o                         
   7   2   2        531.33        572.47        16.17 o                         
   8   2   2         24.16         15.01         3.45 o                         
   9   2   2         45.46         38.19         4.57 o                         
 -10   3   2          2.18          1.22         2.98 o                         
  -9   3   2         44.12         63.72         7.31 o                         
  -8   3   2        148.49        142.24         8.19 o                         
  -7   3   2       1682.44       1629.85        33.35 o                         
  -6   3   2         22.99         24.32         4.75 o                         
  -5   3   2        107.88        165.66         8.69 o                         
  -4   3   2        151.72        161.68         6.25 o                         
  -3   3   2        343.95        361.16         9.39 o                         
  -2   3   2       7144.19       6988.90       200.86 o                         
  -1   3   2       2109.76       2100.77        47.67 o                         
   0   3   2      13047.53      12736.35       345.61 o                         
   1   3   2        603.80        585.07        14.59 o                         
   2   3   2        327.33        342.01        13.93 o                         
   3   3   2        268.64        282.03         9.06 o                         
   4   3   2        873.30        893.34        35.01 o                         
   5   3   2        300.60        293.53        10.91 o                         
   6   3   2         63.00         71.34         7.44 o                         
   7   3   2        336.45        349.90        13.65 o                         
   8   3   2         19.14         18.10         5.10 o                         
   9   3   2          3.15          6.23         3.52 o                         
 -10   4   2         17.62         16.57         4.17 o                         
  -9   4   2        179.52        172.09         8.98 o                         
  -8   4   2          1.20         -2.34         4.07 o                         
  -7   4   2        603.54        598.91        14.72 o                         
  -6   4   2          3.36         -0.10         4.01 o                         
  -5   4   2        284.19        260.47        13.36 o                         
  -4   4   2        122.97        115.88         5.59 o                         
  -3   4   2        181.07        178.07         6.85 o                         
  -2   4   2        732.76        761.16        18.07 o                         
  -1   4   2       2908.29       2736.42        62.08 o                         
   0   4   2      35353.16      32032.43       721.21 o                         
   1   4   2       4157.61       4105.87       107.68 o                         
   2   4   2       1004.03       1041.64        25.44 o                         
   3   4   2          4.55          6.27         3.23 o                         
   4   4   2        288.93        300.57        17.39 o                         
   5   4   2         48.24         56.77         6.13 o                         
   6   4   2         51.78         51.53         5.92 o                         
   7   4   2        486.96        486.73        14.26 o                         
   8   4   2        194.09        193.72         7.86 o                         
   9   4   2         33.11         38.13         5.38 o                         
 -10   5   2          8.34          3.96         3.97 o                         
  -9   5   2          8.90          5.84         3.52 o                         
  -8   5   2        248.28        255.53         9.73 o                         
  -7   5   2        330.68        311.72        10.14 o                         
  -6   5   2         34.16         47.86         7.32 o                         
  -5   5   2         14.59         21.38         5.89 o                         
  -4   5   2         50.26         46.77         4.59 o                         
  -3   5   2       2663.64       2844.69        75.22 o                         
  -2   5   2       1204.30       1178.67        27.54 o                         
  -1   5   2        471.15        457.74        11.37 o                         
   0   5   2          1.83          7.48         1.42 o                         
   1   5   2       5226.08       4943.10       129.59 o                         
   2   5   2        598.41        671.93        15.52 o                         
   3   5   2        126.97        138.00         8.22 o                         
   4   5   2        643.62        594.93        16.24 o                         
   5   5   2       1307.97       1326.82        30.04 o                         
   6   5   2        282.48        312.38        10.90 o                         
   7   5   2          1.56          0.05         3.74 o                         
   8   5   2         53.79         77.88         6.93 o                         
   9   5   2         21.13         22.11         4.33 o                         
 -10   6   2         21.35         12.58         4.57 o                         
  -9   6   2         19.54         10.74         3.57 o                         
  -8   6   2        645.91        646.72        15.91 o                         
  -7   6   2       1589.54       1515.76        31.10 o                         
  -6   6   2         69.92         54.97         5.56 o                         
  -5   6   2        319.62        292.29        11.31 o                         
  -4   6   2        201.23        191.93         6.97 o                         
  -3   6   2        322.23        354.65        10.04 o                         
  -2   6   2        159.94        192.66         6.14 o                         
  -1   6   2       6351.74       5995.80       176.77 o                         
   0   6   2       9526.35       8416.82       189.83 o                         
   1   6   2         23.17         16.74         3.20 o                         
   2   6   2       1435.51       1476.78        31.67 o                         
   3   6   2        359.42        393.48        14.25 o                         
   4   6   2         74.29         71.63         7.38 o                         
   5   6   2        148.68        157.32         8.90 o                         
   6   6   2          2.45          7.80         4.03 o                         
   7   6   2        202.53        220.70        10.67 o                         
   8   6   2         11.33         10.64         4.20 o                         
   9   6   2         10.08         43.38        25.44 o                         
 -10   7   2         30.87         27.92         5.93 o                         
  -9   7   2        273.89        233.47         9.07 o                         
  -8   7   2         30.49         24.78         4.12 o                         
  -7   7   2         45.11         37.06         5.45 o                         
  -6   7   2        270.99        271.79         9.40 o                         
  -5   7   2       3297.94       3349.36        59.49 o                         
  -4   7   2       2315.14       2442.06        51.23 o                         
  -3   7   2        913.51       1028.46        25.14 o                         
  -2   7   2        496.48        476.98        11.18 o                         
  -1   7   2        325.33        345.70         9.39 o                         
   0   7   2       2257.96       2147.98        49.74 o                         
   1   7   2        618.24        593.04        28.00 o                         
   2   7   2        128.97        127.45         7.15 o                         
   3   7   2        198.63        207.76        10.28 o                         
   4   7   2          9.29          4.84         4.47 o                         
   5   7   2         13.55          4.66         4.40 o                         
   6   7   2        451.57        474.13        13.88 o                         
   7   7   2         23.07         14.97         3.91 o                         
   8   7   2        186.41        179.25         7.39 o                         
   9   7   2          0.24          6.14         3.29 o                         
 -10   8   2          4.74         14.17         7.45 o                         
  -9   8   2         23.90         19.03         4.60 o                         
  -8   8   2         45.41         60.61         7.59 o                         
  -7   8   2          4.71          3.70         4.16 o                         
  -6   8   2        330.48        332.18        10.76 o                         
  -5   8   2       1159.05       1105.10        25.51 o                         
  -4   8   2        266.71        279.27        13.58 o                         
  -3   8   2       1482.77       1499.39        41.62 o                         
  -2   8   2       2360.47       2477.17        51.29 o                         
  -1   8   2       1351.92       1379.41        29.20 o                         
   0   8   2       1131.55       1016.82        22.21 o                         
   1   8   2       1326.18       1208.39        29.35 o                         
   2   8   2         47.54         73.99         7.82 o                         
   3   8   2       1352.11       1434.24        78.89 o                         
   4   8   2          0.42          1.67         4.21 o                         
   5   8   2         45.59         55.43         5.76 o                         
   6   8   2        747.87        718.73        18.98 o                         
   7   8   2        223.94        227.73         9.47 o                         
   8   8   2         88.54         73.04         5.68 o                         
   9   8   2          6.67          8.42         4.43 o                         
 -10   9   2        108.52         94.34         9.60 o                         
  -9   9   2          6.22          4.93         5.22 o                         
  -8   9   2        353.07        334.53        13.58 o                         
  -7   9   2         14.26         13.68         4.52 o                         
  -6   9   2        546.94        506.54        21.66 o                         
  -5   9   2        285.16        247.45        16.50 o                         
  -4   9   2          8.83          7.84         4.62 o                         
  -3   9   2        325.05        349.34        15.27 o                         
  -2   9   2       1473.29       1599.05        33.96 o                         
  -1   9   2        119.20        118.43         4.96 o                         
   0   9   2          3.16          3.31         1.92 o                         
   1   9   2         70.60         67.48         5.60 o                         
   2   9   2        247.59        254.41        12.98 o                         
   3   9   2          0.04          9.74        15.32 o                         
   4   9   2          0.01          6.88         5.05 o                         
   5   9   2        256.41        265.20         9.96 o                         
   6   9   2        706.90        698.08        18.37 o                         
   7   9   2         23.71         13.39         4.14 o                         
   8   9   2        192.56        198.86         7.63 o                         
  -9  10   2         42.65         52.05         9.77 o                         
  -8  10   2         24.02          9.71         5.88 o                         
  -7  10   2        818.88        796.69        43.08 o                         
  -6  10   2        764.36        719.59        18.58 o                         
  -5  10   2         22.34         17.14         6.76 o                         
  -4  10   2        192.91        197.44        10.75 o                         
  -3  10   2        718.48        780.09        48.35 o                         
  -2  10   2       1661.32       1816.40        43.45 o                         
  -1  10   2         55.65         70.28         5.55 o                         
   0  10   2       1114.77       1084.41        24.23 o                         
   1  10   2         63.34         69.86         6.38 o                         
   2  10   2        521.39        570.06        23.94 o                         
   3  10   2        609.42        590.65        16.80 o                         
   4  10   2        191.83        203.55         9.48 o                         
   5  10   2          8.65         -2.40         4.50 o                         
   6  10   2          0.77          2.90         4.80 o                         
   7  10   2         44.32         42.76         5.93 o                         
   8  10   2        109.69        106.91         9.77 o                         
  -9  11   2         67.64         31.56         6.98 o                         
  -8  11   2          2.47          4.52         5.79 o                         
  -7  11   2        205.03        199.11        12.35 o                         
  -6  11   2        303.48        303.15        12.92 o                         
  -5  11   2          4.97          4.95         7.49 o                         
  -4  11   2         31.78         35.08         6.11 o                         
  -3  11   2        262.78        273.70        15.84 o                         
  -2  11   2          8.50          5.32         3.80 o                         
  -1  11   2          0.27         -0.77         6.18 o                         
   0  11   2        148.71        153.33         7.56 o                         
   1  11   2          0.10          9.98         9.10 o                         
   2  11   2         50.99         49.49         8.43 o                         
   3  11   2         76.22         72.93         7.43 o                         
   4  11   2        959.27        920.56        21.26 o                         
   5  11   2          0.25          0.87         4.55 o                         
   6  11   2          0.06          3.10         5.63 o                         
   7  11   2         47.76         40.78         6.81 o                         
   8  11   2         38.70         46.45         8.45 o                         
  -9  12   2         46.47         23.03        12.13 o                         
  -8  12   2        224.90        186.95        11.17 o                         
  -7  12   2          1.88          1.22         6.22 o                         
  -6  12   2       1137.89       1154.70        30.53 o                         
  -5  12   2        167.40        155.65        11.84 o                         
  -4  12   2          3.93          3.05         7.04 o                         
  -3  12   2        225.96        194.85        14.00 o                         
  -2  12   2          0.40         -3.02         4.06 o                         
  -1  12   2        532.53        543.77        20.91 o                         
   0  12   2        267.59        281.16        10.85 o                         
   1  12   2        176.49        227.85        11.92 o                         
   2  12   2          9.70          8.57         7.24 o                         
   3  12   2        111.37        101.84         9.74 o                         
   4  12   2         19.08         14.51         6.66 o                         
   5  12   2         14.41         26.63         7.99 o                         
   6  12   2        290.82        330.97        17.83 o                         
   7  12   2          0.90         -3.40        13.98 o                         
   8  12   2         10.91         -3.97         4.51 o                         
  -9  13   2         47.19         58.65         9.02 o                         
  -8  13   2        285.41        273.11        12.70 o                         
  -7  13   2       1069.08       1025.05        43.23 o                         
  -6  13   2        138.05        114.05        11.84 o                         
  -5  13   2         45.76         43.94         7.12 o                         
  -4  13   2         31.17         35.88         6.76 o                         
  -3  13   2         81.31         68.87         7.87 o                         
  -2  13   2        762.11        770.40        25.46 o                         
  -1  13   2         52.78         67.85         8.82 o                         
   0  13   2       1023.82       1080.65        27.92 o                         
   1  13   2        359.60        353.12        12.95 o                         
   2  13   2          4.09          5.67         7.15 o                         
   3  13   2        424.87        416.61        15.23 o                         
   4  13   2          0.54         11.14        13.33 o                         
   5  13   2        202.78        202.11        11.77 o                         
   6  13   2        249.08        287.57        26.62 o                         
   7  13   2        101.31        105.65        15.16 o                         
   8  13   2         65.41         41.69         8.72 o                         
  -9  14   2          0.06          3.40         4.40 o                         
  -8  14   2         90.71         87.98        10.74 o                         
  -7  14   2          1.15         -4.59         7.00 o                         
  -6  14   2         10.62         16.70         6.22 o                         
  -5  14   2        101.33        102.96        10.84 o                         
  -4  14   2        378.53        382.17        16.49 o                         
  -3  14   2         59.52         53.86         9.86 o                         
  -2  14   2        286.55        299.80        12.71 o                         
  -1  14   2        138.56        121.99         8.75 o                         
   0  14   2        277.51        270.33        10.80 o                         
   1  14   2        230.52        222.85        14.84 o                         
   2  14   2         15.01         37.05         7.58 o                         
   3  14   2         11.55         16.05         5.96 o                         
   4  14   2        187.89        185.32        11.53 o                         
   5  14   2         85.74         65.01         9.65 o                         
   6  14   2          6.64          6.15         6.38 o                         
   7  14   2          1.80         -4.88         4.88 o                         
  -8  15   2          5.15          7.90         4.89 o                         
  -7  15   2        145.30        173.98         9.81 o                         
  -6  15   2        489.61        513.67        29.31 o                         
  -5  15   2        368.16        326.67        14.76 o                         
  -4  15   2        184.27        205.44        12.79 o                         
  -3  15   2         63.57         64.28         9.40 o                         
  -2  15   2         30.58         41.34         6.13 o                         
  -1  15   2        198.08        205.76        10.19 o                         
   0  15   2         13.14         17.93         5.86 o                         
   1  15   2          6.51          8.42         5.82 o                         
   2  15   2        830.13        813.91        27.22 o                         
   3  15   2        392.90        396.69        13.84 o                         
   4  15   2        400.95        394.62        14.85 o                         
   5  15   2          0.01          8.80         5.79 o                         
   6  15   2         91.17         82.81        14.32 o                         
   7  15   2          0.01          1.16         5.48 o                         
  -8  16   2         12.87         16.39         4.42 o                         
  -7  16   2        202.14        197.40        10.34 o                         
  -6  16   2         54.48         35.01         5.91 o                         
  -5  16   2         16.25          6.99         5.75 o                         
  -4  16   2          1.86          4.75         9.56 o                         
  -3  16   2         24.06         21.61         5.90 o                         
  -2  16   2          4.26          1.72         8.12 o                         
  -1  16   2        132.97        144.03        12.45 o                         
   0  16   2         84.56         59.83         9.29 o                         
   1  16   2        474.06        500.47        22.68 o                         
   2  16   2        129.45        147.97        13.12 o                         
   3  16   2        166.81        174.38        11.09 o                         
   4  16   2        327.36        313.76        12.24 o                         
   5  16   2         52.02         83.25         8.95 o                         
   6  16   2          2.05          5.07         4.81 o                         
   7  16   2          0.46          0.54         8.59 o                         
  -8  17   2         19.17          6.88         4.57 o                         
  -7  17   2        104.64         98.43         7.85 o                         
  -6  17   2        178.74        195.30        10.08 o                         
  -5  17   2        278.97        242.30        12.11 o                         
  -4  17   2          0.83          5.81         5.92 o                         
  -3  17   2        837.42        804.83        23.28 o                         
  -2  17   2        300.80        357.46        14.02 o                         
  -1  17   2          4.10         10.89         6.46 o                         
   0  17   2        986.66       1065.05        28.57 o                         
   1  17   2        147.98        137.86        13.81 o                         
   2  17   2        461.86        491.78        33.67 o                         
   3  17   2         42.91         40.34         6.41 o                         
   4  17   2        324.43        338.66        21.15 o                         
   5  17   2        142.48        148.50        11.82 o                         
   6  17   2         63.86         67.86        18.19 o                         
  -7  18   2         85.82         77.61         8.24 o                         
  -6  18   2         91.75         89.06         8.32 o                         
  -5  18   2          5.68         10.49         6.57 o                         
  -4  18   2        100.89         93.53        15.06 o                         
  -3  18   2        238.71        259.25        20.38 o                         
  -2  18   2        173.82        200.66        17.75 o                         
  -1  18   2         80.14         81.63         9.37 o                         
   0  18   2        480.17        539.54        17.97 o                         
   1  18   2         15.79         14.37         8.58 o                         
   2  18   2        201.02        206.11        12.16 o                         
   3  18   2         55.31         45.56         7.88 o                         
   4  18   2          0.42         -5.38         5.38 o                         
   5  18   2         20.39         11.97         6.00 o                         
   6  18   2         19.25         50.54        16.17 o                         
  -7  19   2          5.90         13.81         6.71 o                         
  -6  19   2        201.67        194.63        11.40 o                         
  -5  19   2        326.51        289.44        13.54 o                         
  -4  19   2        227.92        230.42        15.72 o                         
  -3  19   2          7.00         -5.69         6.36 o                         
  -2  19   2          3.54         -1.40         6.71 o                         
  -1  19   2        916.73        923.88        31.27 o                         
   0  19   2        328.79        301.87        17.80 o                         
   1  19   2        163.16        168.44        13.05 o                         
   2  19   2        403.34        437.77        15.74 o                         
   3  19   2          0.05         -4.62         7.24 o                         
   4  19   2        112.07        100.16         9.08 o                         
   5  19   2         22.87         12.02         5.66 o                         
   6  19   2         24.91          7.08         6.06 o                         
  -6  20   2        137.01        137.83        11.29 o                         
  -5  20   2        150.51        140.42        13.09 o                         
  -4  20   2         98.47        100.68        10.23 o                         
  -3  20   2        190.40        179.04        13.21 o                         
  -2  20   2         30.74         29.56         7.00 o                         
  -1  20   2         23.04         27.41         7.30 o                         
   0  20   2        237.29        235.85        13.35 o                         
   1  20   2        113.25        124.54        12.97 o                         
   2  20   2         11.24          9.67         8.32 o                         
   3  20   2         57.23         70.75        11.67 o                         
   4  20   2         24.67         25.85         9.51 o                         
   5  20   2         50.25         62.98        16.34 o                         
  -6  21   2          9.65          2.01        10.61 o                         
  -5  21   2         43.68         65.76        11.67 o                         
  -4  21   2         59.39         30.76         6.59 o                         
  -3  21   2         18.29         12.98         6.32 o                         
  -2  21   2        272.02        270.94        17.57 o                         
  -1  21   2         69.85         81.21        14.17 o                         
   0  21   2        492.23        448.46        19.24 o                         
   1  21   2        185.07        175.04        16.58 o                         
   2  21   2        272.49        277.01        13.96 o                         
   3  21   2         25.59         69.61        13.81 o                         
   4  21   2         23.24         40.24         8.15 o                         
   5  21   2         15.87         11.51         6.07 o                         
  -5  22   2          6.32         -0.46         6.22 o                         
  -4  22   2          0.31         -5.18         5.18 o                         
  -3  22   2         36.59         39.49         7.48 o                         
  -2  22   2         19.06         37.36         8.25 o                         
  -1  22   2          3.47          5.01         7.04 o                         
   0  22   2         76.55         59.54        13.31 o                         
   1  22   2         13.55         15.28         6.53 o                         
   2  22   2          0.30         -3.83         6.09 o                         
   3  22   2          4.10          0.17        11.96 o                         
   4  22   2         18.91          7.41         9.77 o                         
  -4  23   2          5.34          8.11         4.85 o                         
  -3  23   2          1.80         -1.67         4.86 o                         
  -2  23   2         18.14         12.83         7.25 o                         
  -1  23   2        100.67        107.81        10.93 o                         
   0  23   2        120.98        139.98        13.57 o                         
   1  23   2        241.04        211.21        18.53 o                         
   2  23   2         64.98         62.67        12.47 o                         
   3  23   2         94.86         67.72        12.13 o                         
  -4  24   2         17.23         12.80         5.73 o                         
  -3  24   2         29.88         63.42        16.58 o                         
  -2  24   2         17.84          8.73         5.74 o                         
  -1  24   2         23.67         15.56         6.23 o                         
   0  24   2         16.28         16.51         7.75 o                         
   1  24   2         26.43         15.83         7.08 o                         
   2  24   2          0.99          2.36         6.40 o                         
  -2  25   2         10.19          0.56         6.07 o                         
  -1  25   2         35.22         67.39        18.19 o                         
   0  25   2          0.39          7.75        11.12 o                         
   1  25   2         25.60         29.31        10.44 o                         
 -10   1   3        119.55        105.67         5.92 o                         
  -9   1   3        219.51        196.58         8.39 o                         
  -8   1   3       1485.29       1453.41        27.97 o                         
  -7   1   3         18.06         22.12         4.09 o                         
  -6   1   3        327.05        324.53         9.68 o                         
  -5   1   3         36.88         45.49         8.33 o                         
  -4   1   3       2326.39       2471.35        77.10 o                         
   0   1   3      23160.12      21504.63       558.46 o                         
   1   1   3         10.41         14.35         2.59 o                         
   2   1   3       1908.12       1914.62        51.94 o                         
   3   1   3          7.45          7.27         3.76 o                         
   4   1   3       1098.68       1092.79        25.21 o                         
   5   1   3          1.48          4.15         6.21 o                         
   6   1   3         52.13         70.98         7.57 o                         
   7   1   3        114.81        126.42         8.59 o                         
   8   1   3          0.54         -2.82         2.82 o                         
   9   1   3         10.99          2.90         3.37 o                         
 -10   2   3          1.20          3.77         3.11 o                         
  -9   2   3          8.95          9.74         4.44 o                         
  -8   2   3         74.61         85.72         7.34 o                         
  -7   2   3        197.68        180.53         8.38 o                         
  -6   2   3         70.55         58.92         5.74 o                         
  -5   2   3        687.22        670.69        20.15 o                         
  -4   2   3       1156.05       1199.84        28.09 o                         
  -3   2   3         57.13         51.81         2.69 o                         
  -1   2   3        288.25        290.04         8.23 o                         
   0   2   3      17646.10      16798.81       377.64 o                         
   1   2   3         77.51         73.76         4.91 o                         
   2   2   3         25.89         36.74         5.23 o                         
   3   2   3        543.40        540.40        27.88 o                         
   4   2   3        411.25        393.70        13.95 o                         
   5   2   3         32.93         39.27         6.29 o                         
   6   2   3        446.61        458.81        13.68 o                         
   7   2   3        327.77        342.26        11.64 o                         
   8   2   3          5.03          2.77         2.96 o                         
   9   2   3          0.56          2.69         2.34 o                         
 -10   3   3         14.39         14.11         4.04 o                         
  -9   3   3          7.14          5.88         3.87 o                         
  -8   3   3          7.32         15.60         3.89 o                         
  -7   3   3         48.93         53.80         5.98 o                         
  -6   3   3        140.11        142.95         8.61 o                         
  -5   3   3        654.15        684.41        20.73 o                         
  -4   3   3        700.20        730.27        17.85 o                         
  -3   3   3        282.67        295.99         7.62 o                         
  -2   3   3       1292.80       1371.40        31.29 o                         
  -1   3   3          0.88          1.56         1.13 o                         
   0   3   3       5008.42       4904.17       110.74 o                         
   1   3   3        359.00        395.28        11.13 o                         
   2   3   3          0.50          0.11         2.28 o                         
   3   3   3       2012.79       2080.87       109.81 o                         
   4   3   3        491.34        508.36        14.66 o                         
   5   3   3         31.05         35.41         4.71 o                         
   6   3   3        169.98        204.08        12.46 o                         
   7   3   3        167.69        181.48         8.90 o                         
   8   3   3         18.55         12.81         3.11 o                         
   9   3   3          7.35          1.86         2.77 o                         
 -10   4   3         38.62         47.90         9.21 o                         
  -9   4   3          0.29         -2.97         4.20 o                         
  -8   4   3         43.92         33.90         4.49 o                         
  -7   4   3        140.77        131.01         8.50 o                         
  -6   4   3         24.05         40.05         6.82 o                         
  -5   4   3        350.67        340.64        13.03 o                         
  -4   4   3        820.42        851.37        21.07 o                         
  -3   4   3         55.16         58.26         5.01 o                         
  -2   4   3       7766.36       7007.78       157.74 o                         
  -1   4   3        216.16        186.39         5.47 o                         
   0   4   3         21.90         46.63         4.33 o                         
   1   4   3        696.21        738.07        18.36 o                         
   2   4   3         10.58          8.99         2.54 o                         
   3   4   3        209.27        229.74        14.06 o                         
   4   4   3        328.42        301.61        11.62 o                         
   5   4   3        119.05        107.14         8.05 o                         
   6   4   3        615.98        631.78        16.82 o                         
   7   4   3        206.29        219.72         9.43 o                         
   8   4   3         98.08         91.73         5.93 o                         
 -10   5   3          4.84          7.28         4.44 o                         
  -9   5   3          7.50         11.98         6.35 o                         
  -8   5   3          0.40          1.49         3.86 o                         
  -7   5   3        204.26        191.73         8.50 o                         
  -6   5   3        514.05        510.86        12.77 o                         
  -5   5   3        133.00        133.32        11.23 o                         
  -4   5   3          8.68          9.07         2.35 o                         
  -3   5   3         18.25         18.61         2.47 o                         
  -2   5   3       2439.21       2550.51        58.12 o                         
  -1   5   3       1741.56       1773.60        40.81 o                         
   0   5   3        134.18        154.54         6.13 o                         
   1   5   3        324.81        321.87         8.54 o                         
   2   5   3          6.42          8.52         2.46 o                         
   3   5   3        876.47        992.89        29.82 o                         
   4   5   3        201.80        211.05        10.31 o                         
   5   5   3          8.51         13.34         4.51 o                         
   6   5   3       1083.40       1106.92        26.03 o                         
   7   5   3          0.42          4.85         4.49 o                         
   8   5   3        242.13        213.12         7.82 o                         
 -10   6   3         25.55         43.68         8.87 o                         
  -9   6   3          6.62          4.66         4.00 o                         
  -8   6   3         16.11         13.81         4.70 o                         
  -7   6   3        465.16        455.74        13.00 o                         
  -6   6   3          0.03         -3.33         4.03 o                         
  -5   6   3        124.30        143.01         7.81 o                         
  -4   6   3        559.79        630.18        14.75 o                         
  -3   6   3          9.06         23.96         4.94 o                         
  -2   6   3        213.80        202.89         6.26 o                         
  -1   6   3       4687.30       4774.66       108.34 o                         
   0   6   3        490.08        465.82        14.12 o                         
   1   6   3       3156.45       3267.09        75.21 o                         
   2   6   3        102.51         98.33         7.12 o                         
   3   6   3          3.04         10.69         6.35 o                         
   4   6   3          0.50         -3.96         4.92 o                         
   5   6   3        102.22        122.83         9.90 o                         
   6   6   3         88.50         93.89         9.14 o                         
   7   6   3          1.00          0.09         4.25 o                         
   8   6   3         64.22         55.36         5.45 o                         
 -10   7   3          0.83          5.18         5.08 o                         
  -9   7   3         80.34         70.13         7.97 o                         
  -8   7   3        442.86        471.30        14.07 o                         
  -7   7   3        648.74        589.74        18.83 o                         
  -6   7   3          3.63         11.28         8.97 o                         
  -5   7   3         96.29         98.39         7.59 o                         
  -4   7   3        178.15        174.32         7.36 o                         
  -3   7   3        323.29        303.14         9.25 o                         
  -2   7   3        487.83        528.19        12.17 o                         
  -1   7   3       1245.93       1222.67        25.97 o                         
   0   7   3        315.04        341.36         8.96 o                         
   1   7   3       3700.06       3731.16        76.61 o                         
   2   7   3        360.22        392.04        13.87 o                         
   3   7   3         47.02         83.25        10.51 o                         
   4   7   3        443.21        454.68        14.33 o                         
   5   7   3        158.92        173.79         9.17 o                         
   6   7   3         24.79         21.18         4.58 o                         
   7   7   3         48.20         73.59         7.39 o                         
   8   7   3         13.17         10.67         3.32 o                         
 -10   8   3         39.71         36.12         7.85 o                         
  -9   8   3        191.02        170.08        11.17 o                         
  -8   8   3         86.76        103.96        12.45 o                         
  -7   8   3        108.44        104.45         9.29 o                         
  -6   8   3        733.53        712.97        16.05 o                         
  -5   8   3         82.46         99.67         7.67 o                         
  -4   8   3        357.74        341.34        17.24 o                         
  -3   8   3        589.37        559.27        15.13 o                         
  -2   8   3          0.00          5.48         1.84 o                         
  -1   8   3        968.96        914.62        18.40 o                         
   0   8   3        294.79        272.12         8.09 o                         
   1   8   3       4190.11       4265.13        88.94 o                         
   2   8   3        820.14        869.14        31.50 o                         
   3   8   3        471.67        443.18        23.34 o                         
   4   8   3         48.19         60.96         6.88 o                         
   5   8   3          5.56         12.39         4.59 o                         
   6   8   3        181.71        166.33         8.87 o                         
   7   8   3        191.05        182.90         8.40 o                         
   8   8   3          6.41          5.44         3.30 o                         
 -10   9   3          9.45         12.13         6.74 o                         
  -9   9   3         44.49         24.50         8.63 o                         
  -8   9   3          0.04          0.49         5.21 o                         
  -7   9   3        772.51        735.59        24.77 o                         
  -6   9   3        108.37         91.40         7.95 o                         
  -5   9   3        282.11        267.88        10.96 o                         
  -4   9   3        305.82        331.39        13.72 o                         
  -3   9   3         25.99         39.66         6.37 o                         
  -2   9   3          2.94         28.28        11.20 o                         
  -1   9   3       2335.53       2319.57        44.20 o                         
   0   9   3        402.71        409.64        13.38 o                         
   1   9   3        658.97        601.63        18.92 o                         
   2   9   3        883.39        839.84        23.14 o                         
   3   9   3         70.14         76.66         8.05 o                         
   4   9   3          8.59          5.41         5.79 o                         
   5   9   3          3.39          6.68         5.52 o                         
   6   9   3         64.85         63.23         7.69 o                         
   7   9   3         90.05         83.05         7.50 o                         
   8   9   3         81.35         85.41         9.39 o                         
 -10  10   3         13.00          5.43         4.84 o                         
  -9  10   3          6.38          7.46         5.11 o                         
  -8  10   3         24.76         24.18         9.07 o                         
  -7  10   3         14.69         23.81        16.73 o                         
  -6  10   3        245.11        239.63        11.62 o                         
  -5  10   3          9.11          4.20         5.53 o                         
  -4  10   3          0.39          0.26         4.54 o                         
  -3  10   3         12.02          3.12         6.77 o                         
  -2  10   3         98.56        133.14        10.02 o                         
  -1  10   3          2.70          3.02         3.00 o                         
   0  10   3       3199.01       3177.49        73.86 o                         
   1  10   3         45.72         50.85         7.31 o                         
   2  10   3        280.86        284.66        12.74 o                         
   3  10   3          2.79          3.96        11.04 o                         
   4  10   3          3.22          7.37         5.12 o                         
   5  10   3         53.59         60.40         8.02 o                         
   6  10   3         40.61         43.65         6.50 o                         
   7  10   3         12.36          9.94         4.47 o                         
   8  10   3         17.27         12.13         3.88 o                         
  -9  11   3          8.43          7.54         4.87 o                         
  -8  11   3         50.23         50.41         9.08 o                         
  -7  11   3         72.31         84.87        11.22 o                         
  -6  11   3         26.02         36.89         5.69 o                         
  -5  11   3          7.82         -3.23         5.99 o                         
  -4  11   3        231.16        248.35        11.35 o                         
  -3  11   3        365.16        394.80        15.79 o                         
  -2  11   3        381.31        391.50        13.18 o                         
  -1  11   3         43.58         44.07         6.61 o                         
   0  11   3       2056.18       2055.19        49.13 o                         
   1  11   3       1917.66       1841.42        39.95 o                         
   2  11   3         85.01        108.29        13.23 o                         
   3  11   3         25.53         32.52         5.54 o                         
   4  11   3         47.00         73.97         8.65 o                         
   5  11   3        322.98        337.16        13.77 o                         
   6  11   3          2.43          2.27         6.25 o                         
   7  11   3         91.54         82.01         8.00 o                         
   8  11   3         60.98         64.74        10.11 o                         
  -9  12   3          9.12         10.90         5.07 o                         
  -8  12   3         12.32         19.53        11.20 o                         
  -7  12   3        372.76        329.80        14.15 o                         
  -6  12   3        685.20        690.50        18.85 o                         
  -5  12   3          3.24         27.80        15.68 o                         
  -4  12   3        160.36        185.28        11.21 o                         
  -3  12   3        145.73        154.06         9.98 o                         
  -2  12   3        111.75        128.88         8.32 o                         
  -1  12   3        147.67        154.41         8.09 o                         
   0  12   3        933.28        973.42        35.94 o                         
   1  12   3         14.63          9.20         4.67 o                         
   2  12   3        852.30        867.22        29.09 o                         
   3  12   3        372.81        342.39        17.98 o                         
   4  12   3       2009.50       1972.93        43.45 o                         
   5  12   3         10.51          7.74         6.24 o                         
   6  12   3        459.80        418.76        34.86 o                         
   7  12   3          0.03          4.12        10.44 o                         
  -9  13   3          5.64         11.77        10.78 o                         
  -8  13   3         17.66         13.08         5.28 o                         
  -7  13   3          4.72          7.56         5.38 o                         
  -6  13   3        155.40        148.82         9.89 o                         
  -5  13   3        110.57        101.74         8.93 o                         
  -4  13   3        101.66        117.06        10.09 o                         
  -3  13   3          0.23         -5.03         5.03 o                         
  -2  13   3        121.62        119.98         8.63 o                         
  -1  13   3        192.66        218.70        10.06 o                         
   0  13   3       1055.61       1072.64        27.81 o                         
   1  13   3          6.69          3.82         5.45 o                         
   2  13   3         41.11         25.55         8.85 o                         
   3  13   3         63.55         70.22        10.08 o                         
   4  13   3         60.42         58.81         9.26 o                         
   5  13   3        258.84        293.01        15.23 o                         
   6  13   3        117.16        101.95        10.34 o                         
   7  13   3         15.46          7.94         5.73 o                         
  -9  14   3          2.19          5.72         4.53 o                         
  -8  14   3         66.75         71.60         9.33 o                         
  -7  14   3         82.55         79.93         9.72 o                         
  -6  14   3         51.22         30.86         6.64 o                         
  -5  14   3         22.85         42.46         6.33 o                         
  -4  14   3          3.10         14.35         5.58 o                         
  -3  14   3          0.02          2.87         5.46 o                         
  -2  14   3          0.42          2.07         5.79 o                         
  -1  14   3        489.47        518.89        15.17 o                         
   0  14   3         48.75         55.09         6.92 o                         
   1  14   3        205.43        220.67        10.92 o                         
   2  14   3         61.47        123.48        22.57 o                         
   3  14   3         49.62         55.77         8.91 o                         
   4  14   3        447.11        452.15        15.66 o                         
   5  14   3          1.46          0.20         6.61 o                         
   6  14   3        126.90        114.07        10.71 o                         
   7  14   3         32.19         23.10        10.95 o                         
  -8  15   3          8.08          9.16         4.83 o                         
  -7  15   3        118.39        102.04        10.79 o                         
  -6  15   3        268.20        284.87        15.72 o                         
  -5  15   3          7.11          4.77         5.23 o                         
  -4  15   3         76.95         85.34        15.27 o                         
  -3  15   3        138.44        168.11        10.68 o                         
  -2  15   3        135.47        155.42        11.20 o                         
  -1  15   3          8.51          7.34         5.35 o                         
   0  15   3          5.08          8.78         5.22 o                         
   1  15   3        760.23        759.68        21.94 o                         
   2  15   3        742.57        745.37        26.00 o                         
   3  15   3        499.98        491.72        17.18 o                         
   4  15   3         27.80         18.53         5.34 o                         
   5  15   3          0.30         -8.10         8.10 o                         
   6  15   3         24.34         48.85        14.15 o                         
   7  15   3          0.82          2.45         4.36 o                         
  -8  16   3         15.58          9.23         5.77 o                         
  -7  16   3         17.12         12.43         4.78 o                         
  -6  16   3         62.23         56.19        10.46 o                         
  -5  16   3        929.86        954.71        23.84 o                         
  -4  16   3        832.73        808.43        27.29 o                         
  -3  16   3        212.89        199.67        11.23 o                         
  -2  16   3        218.68        242.83        11.85 o                         
  -1  16   3         26.71         46.82         6.22 o                         
   0  16   3        712.91        697.87        21.03 o                         
   1  16   3         46.89         55.72         8.41 o                         
   2  16   3         81.38         92.25        11.61 o                         
   3  16   3        339.44        335.98        13.68 o                         
   4  16   3          2.55         -0.21         9.18 o                         
   5  16   3         35.73         16.83         5.78 o                         
   6  16   3         22.62         48.85        13.48 o                         
  -8  17   3         10.05         13.54         8.83 o                         
  -7  17   3        165.44        167.60         9.13 o                         
  -6  17   3         66.36         79.27         8.92 o                         
  -5  17   3        156.00        175.83        10.82 o                         
  -4  17   3          1.34         -1.49         5.68 o                         
  -3  17   3         36.83         33.36         7.01 o                         
  -2  17   3        312.14        298.94        13.13 o                         
  -1  17   3          5.70          3.15         6.18 o                         
   0  17   3         56.92         53.86         8.52 o                         
   1  17   3        302.94        310.24        13.93 o                         
   2  17   3         36.05         37.60        15.61 o                         
   3  17   3        472.23        485.74        19.88 o                         
   4  17   3         14.96         14.94         7.98 o                         
   5  17   3        212.26        178.90        16.91 o                         
   6  17   3          4.23          2.35         8.93 o                         
  -7  18   3         74.88         55.83        11.46 o                         
  -6  18   3         71.02         88.47        11.80 o                         
  -5  18   3          9.27         17.52         5.71 o                         
  -4  18   3         18.41          5.99         5.75 o                         
  -3  18   3         11.48          4.82         5.95 o                         
  -2  18   3        102.82        155.09        10.84 o                         
  -1  18   3        126.90        124.67        14.11 o                         
   0  18   3         43.29         36.90        17.30 o                         
   1  18   3        178.44        197.01        13.24 o                         
   2  18   3         23.76         24.21         6.20 o                         
   3  18   3        150.20        147.23        14.88 o                         
   4  18   3          0.07         -5.20         5.20 o                         
   5  18   3         31.55         40.18        10.35 o                         
   6  18   3         16.98         -0.76         4.67 o                         
  -7  19   3         41.73         51.90        15.67 o                         
  -6  19   3         50.19         58.90         9.36 o                         
  -5  19   3         33.52          7.40         7.54 o                         
  -4  19   3         59.28         63.89        10.91 o                         
  -3  19   3        658.62        705.48        36.51 o                         
  -2  19   3       1000.79       1037.26        41.61 o                         
  -1  19   3         86.37         80.41        14.24 o                         
   0  19   3         12.14          8.80         6.38 o                         
   1  19   3        455.14        481.18        19.34 o                         
   2  19   3        396.58        397.90        14.52 o                         
   3  19   3          6.32          7.95         5.82 o                         
   4  19   3          3.97          9.70         6.13 o                         
   5  19   3          0.36         -1.88         7.58 o                         
  -6  20   3         78.45         74.95         9.12 o                         
  -5  20   3          0.14         -1.05         4.91 o                         
  -4  20   3          6.02         12.90         6.00 o                         
  -3  20   3        144.18        179.73        12.13 o                         
  -2  20   3          1.13          7.87         8.79 o                         
  -1  20   3        219.49        250.53        14.67 o                         
   0  20   3        471.54        430.32        25.81 o                         
   1  20   3         59.75         60.00        10.85 o                         
   2  20   3          1.62          0.74         5.29 o                         
   3  20   3          6.80          7.19         5.16 o                         
   4  20   3         99.10         92.01         9.26 o                         
   5  20   3         87.90         79.02        13.81 o                         
  -6  21   3         18.52         13.09         4.99 o                         
  -5  21   3         77.71         80.49         8.99 o                         
  -4  21   3          1.85         -3.51         7.02 o                         
  -3  21   3          7.10          0.70         5.98 o                         
  -2  21   3         71.65         70.47        10.57 o                         
  -1  21   3         44.90         69.72        12.12 o                         
   0  21   3         83.48         99.73        21.23 o                         
   1  21   3         89.93         79.23        12.97 o                         
   2  21   3         13.30         12.16         6.98 o                         
   3  21   3          9.03          4.22         5.21 o                         
   4  21   3          0.25         -4.55         6.56 o                         
  -5  22   3         71.40         59.17         7.67 o                         
  -4  22   3         57.02         56.72         8.63 o                         
  -3  22   3         54.35         29.33        13.50 o                         
  -2  22   3         68.86         47.40        12.05 o                         
  -1  22   3        334.85        346.00        17.25 o                         
   0  22   3         14.76          0.45        16.34 o                         
   1  22   3          7.55          6.74         6.95 o                         
   2  22   3         19.31         10.48         6.11 o                         
   3  22   3        142.20        136.24        12.47 o                         
  -4  23   3         59.59         22.91         8.58 o                         
  -3  23   3        113.02        125.27        10.02 o                         
  -2  23   3          9.28         13.86         6.12 o                         
  -1  23   3         84.58        103.44        10.44 o                         
   0  23   3         30.17         12.27         6.61 o                         
   1  23   3          1.75          5.73        14.15 o                         
   2  23   3         20.56         14.64         6.37 o                         
   3  23   3          1.90         33.69        12.47 o                         
  -3  24   3         24.28         18.01         8.78 o                         
  -2  24   3          9.30          4.58         5.11 o                         
  -1  24   3          4.93          1.18         7.82 o                         
   0  24   3         75.73         80.37        23.25 o                         
   1  24   3        175.81        168.73        19.02 o                         
   2  24   3         36.20         75.13        11.45 o                         
  -2  25   3         15.22         12.13         8.09 o                         
  -1  25   3         48.86         59.30        11.79 o                         
   0  25   3         47.95         41.10        10.44 o                         
 -10   0   4          3.92         -1.90         8.93 o                         
  -9   0   4        382.36        412.10        17.33 o                         
  -8   0   4        351.61        358.97        14.02 o                         
  -7   0   4        400.84        402.78        15.06 o                         
  -6   0   4         14.53         14.92         6.26 o                         
  -1   0   4       8381.81       8583.90       386.06 o                         
   0   0   4       1569.74       1755.46        80.86 o                         
   1   0   4        532.83        536.72        38.39 o                         
   2   0   4        408.80        423.61        29.48 o                         
   3   0   4        700.83        760.07        52.89 o                         
   4   0   4        409.77        373.72        15.53 o                         
   5   0   4        272.66        276.85        16.08 o                         
   6   0   4          0.79         -4.64         7.23 o                         
   7   0   4         40.21         30.31         7.91 o                         
   8   0   4        127.84        146.11         9.10 o                         
 -10   1   4         16.92         59.83        11.96 o                         
  -9   1   4         60.57         66.17         6.55 o                         
  -8   1   4          5.96         12.74         3.91 o                         
  -7   1   4        116.68        115.99         7.95 o                         
  -6   1   4         80.49         71.99         7.06 o                         
  -1   1   4        137.11        165.26         5.38 o                         
   0   1   4       3364.71       3465.77        90.97 o                         
   1   1   4         86.47         80.83         4.57 o                         
   2   1   4        437.87        465.48        18.92 o                         
   3   1   4        120.59        114.05         8.14 o                         
   4   1   4        364.18        300.34        10.06 o                         
   5   1   4         25.27         33.15         6.42 o                         
   6   1   4        371.18        383.99        15.01 o                         
   7   1   4        898.53        867.04        24.62 o                         
   8   1   4         10.97          6.32         3.11 o                         
 -10   2   4          4.43          3.54         5.52 o                         
  -9   2   4        260.80        233.76         9.95 o                         
  -8   2   4        541.40        501.37        11.85 o                         
  -7   2   4        252.78        265.47        10.43 o                         
  -6   2   4        769.78        769.05        16.60 o                         
  -5   2   4       1555.73       1451.18        48.00 o                         
  -1   2   4      12434.58      11925.23       321.45 o                         
   0   2   4       4629.20       4553.11       103.33 o                         
   1   2   4        123.86        120.35         5.85 o                         
   2   2   4         75.99         47.91         6.99 o                         
   3   2   4        631.14        648.92        28.88 o                         
   4   2   4         49.74         53.76         6.04 o                         
   5   2   4          7.92         11.78         4.11 o                         
   6   2   4          1.84          5.33         5.15 o                         
   7   2   4         67.46         79.76         6.94 o                         
   8   2   4        129.37        130.47         6.52 o                         
 -10   3   4          4.64         11.96         4.29 o                         
  -9   3   4        230.99        228.29         9.22 o                         
  -8   3   4        304.54        288.49         9.40 o                         
  -7   3   4          0.01         -0.70         4.13 o                         
  -6   3   4         21.63         16.97         4.52 o                         
  -5   3   4       1417.95       1566.69        52.71 o                         
  -4   3   4        346.76        343.28        21.90 o                         
  -1   3   4         51.05         51.76         2.63 o                         
   0   3   4        924.06        924.22        22.15 o                         
   1   3   4        903.11        963.00        24.15 o                         
   2   3   4        118.88        116.95         9.70 o                         
   3   3   4         56.83         75.09         8.99 o                         
   4   3   4        186.96        213.53         9.97 o                         
   5   3   4        150.41        157.91         8.22 o                         
   6   3   4         16.97         20.25         5.33 o                         
   7   3   4        132.20        133.10         7.90 o                         
   8   3   4         34.35         28.21         5.31 o                         
 -10   4   4         20.23         10.78         4.37 o                         
  -9   4   4         13.33          3.65         5.28 o                         
  -8   4   4        367.08        365.98        10.77 o                         
  -7   4   4         80.02         82.43         8.78 o                         
  -6   4   4         80.03         74.01         6.46 o                         
  -5   4   4          3.39          4.72        10.44 o                         
  -4   4   4        124.44        115.84         4.28 o                         
  -3   4   4         10.95          9.77         7.08 o                         
  -2   4   4       1987.23       2070.10        47.41 o                         
  -1   4   4        900.06        830.98        22.69 o                         
   0   4   4        550.72        589.55        19.61 o                         
   1   4   4         57.14         61.81         4.65 o                         
   2   4   4          4.43         12.37         9.59 o                         
   3   4   4        518.82        479.34        16.03 o                         
   4   4   4        397.77        416.03        13.54 o                         
   5   4   4         34.14         28.00         4.77 o                         
   6   4   4        884.36        922.90        22.38 o                         
   7   4   4        552.08        530.68        14.36 o                         
   8   4   4         40.35         34.60         6.61 o                         
 -10   5   4         34.17         20.24         4.81 o                         
  -9   5   4         24.79         29.36         5.20 o                         
  -8   5   4         17.28         17.14         4.20 o                         
  -7   5   4         24.65         25.48         4.55 o                         
  -6   5   4         91.64         89.50         7.79 o                         
  -5   5   4       1232.16       1163.20        29.80 o                         
  -4   5   4        400.86        406.60         9.94 o                         
  -3   5   4        104.89         99.77         4.34 o                         
  -2   5   4        167.58        186.04         6.92 o                         
  -1   5   4        276.58        301.91         9.59 o                         
   0   5   4         12.60          6.01         1.75 o                         
   1   5   4        275.27        283.13         8.36 o                         
   2   5   4        340.86        377.56        15.58 o                         
   3   5   4        915.39        928.62        34.24 o                         
   4   5   4         64.02         71.31         7.93 o                         
   5   5   4        126.15        123.65         7.92 o                         
   6   5   4        401.65        432.39        13.13 o                         
   7   5   4         87.34         77.99         6.35 o                         
   8   5   4         20.67         20.66         3.76 o                         
 -10   6   4         59.25         66.79        10.17 o                         
  -9   6   4        189.98        159.19        13.21 o                         
  -8   6   4         35.24         26.00         4.68 o                         
  -7   6   4         91.36         95.11         7.61 o                         
  -6   6   4         76.21         62.21         6.36 o                         
  -5   6   4        432.64        442.14        11.47 o                         
  -4   6   4        458.15        444.91        11.06 o                         
  -3   6   4        786.55        748.32        23.29 o                         
  -2   6   4         70.10         62.11         6.41 o                         
  -1   6   4        595.57        658.89        16.51 o                         
   0   6   4       1531.95       1564.04        36.98 o                         
   1   6   4        729.50        721.79        17.88 o                         
   2   6   4       1059.05       1022.74        36.61 o                         
   3   6   4        514.43        505.92        18.84 o                         
   4   6   4         11.28         24.23         5.05 o                         
   5   6   4        119.06        110.78         8.59 o                         
   6   6   4        196.85        195.98         9.36 o                         
   7   6   4          4.69          6.78         3.30 o                         
   8   6   4          2.87         -0.58         3.03 o                         
 -10   7   4         40.69         33.49         9.43 o                         
  -9   7   4         23.05         33.71         6.75 o                         
  -8   7   4         10.42         17.34         5.18 o                         
  -7   7   4        138.94        142.00         8.50 o                         
  -6   7   4        497.93        501.15        12.47 o                         
  -5   7   4         16.98         10.66         4.58 o                         
  -4   7   4        725.03        670.09        20.09 o                         
  -3   7   4         34.93         20.75         5.19 o                         
  -2   7   4        359.45        390.73        11.45 o                         
  -1   7   4         28.12         15.33         3.31 o                         
   0   7   4          0.46          1.95         2.50 o                         
   1   7   4        198.66        214.83         9.53 o                         
   2   7   4        133.79        116.92        10.00 o                         
   3   7   4         38.59         29.11        13.42 o                         
   4   7   4         22.32         20.11         6.81 o                         
   5   7   4         84.62         91.53         9.28 o                         
   6   7   4          6.95          2.39         5.75 o                         
   7   7   4         37.67         32.88         3.95 o                         
   8   7   4          0.17         -0.71         4.49 o                         
 -10   8   4          5.88          8.40         4.51 o                         
  -9   8   4          1.45          5.61         4.93 o                         
  -8   8   4        120.95        127.08        10.51 o                         
  -7   8   4        115.44        125.09        10.10 o                         
  -6   8   4        477.49        500.94        13.63 o                         
  -5   8   4       1206.19       1150.88        24.44 o                         
  -4   8   4         26.60         13.08         4.62 o                         
  -3   8   4       1010.07        874.25        20.08 o                         
  -2   8   4       2809.08       2676.15        55.30 o                         
  -1   8   4        502.52        554.20        12.30 o                         
   0   8   4        422.73        333.64        14.07 o                         
   1   8   4        131.42        138.82        13.66 o                         
   2   8   4        915.63        876.31        21.18 o                         
   3   8   4         67.72         51.29         6.76 o                         
   4   8   4          7.49          3.05         5.97 o                         
   5   8   4        161.93        137.60         9.89 o                         
   6   8   4        369.69        402.30        12.55 o                         
   7   8   4        202.21        197.36         8.35 o                         
   8   8   4         45.00         36.07         9.77 o                         
 -10   9   4         33.89         22.09         9.10 o                         
  -9   9   4         63.02         71.25         8.73 o                         
  -8   9   4         88.38         84.59        10.34 o                         
  -7   9   4          6.74         12.60         5.64 o                         
  -6   9   4         11.93          8.46         5.35 o                         
  -5   9   4          0.01          2.96         4.68 o                         
  -4   9   4       1181.79       1112.04        38.10 o                         
  -3   9   4        181.60        202.10        12.54 o                         
  -2   9   4         98.04         91.95         6.38 o                         
  -1   9   4       2407.20       2439.29        46.60 o                         
   0   9   4        722.77        773.05        28.34 o                         
   1   9   4       1167.39       1174.34        32.67 o                         
   2   9   4        161.61        178.85        11.31 o                         
   3   9   4         16.05         21.56        12.70 o                         
   4   9   4        116.59        127.94        12.71 o                         
   5   9   4        163.05        145.55        10.51 o                         
   6   9   4         61.18         71.23         7.69 o                         
   7   9   4        122.89        129.31         7.37 o                         
 -10  10   4          6.93          6.74         4.20 o                         
  -9  10   4         41.96         57.43        10.17 o                         
  -8  10   4        315.41        312.23        16.35 o                         
  -7  10   4        256.22        229.22        10.90 o                         
  -6  10   4         66.41         56.09         7.15 o                         
  -5  10   4         46.13         53.15         9.55 o                         
  -4  10   4        316.01        272.94        10.65 o                         
  -3  10   4        443.06        402.79        12.68 o                         
  -2  10   4        753.78        734.74        28.59 o                         
  -1  10   4       2099.30       2065.40        49.06 o                         
   0  10   4       2324.23       2375.09        56.97 o                         
   1  10   4         56.36         53.63         6.83 o                         
   2  10   4        105.21         99.87        10.05 o                         
   3  10   4          2.00          4.16         6.21 o                         
   4  10   4         16.70         11.18         6.52 o                         
   5  10   4        193.35        234.27        11.48 o                         
   6  10   4         44.41         58.09         7.60 o                         
   7  10   4          5.44          9.69         5.62 o                         
  -9  11   4          1.59          2.21         4.52 o                         
  -8  11   4         65.53        107.34        15.76 o                         
  -7  11   4        228.08        226.93        10.76 o                         
  -6  11   4       1304.99       1268.05        29.38 o                         
  -5  11   4          1.49          2.24         4.70 o                         
  -4  11   4        139.13        126.46         8.49 o                         
  -3  11   4        346.64        374.66        16.57 o                         
  -2  11   4        546.38        621.49        15.99 o                         
  -1  11   4        499.98        486.89        12.70 o                         
   0  11   4        643.12        642.85        21.79 o                         
   1  11   4        215.15        206.90         9.01 o                         
   2  11   4        109.00        111.19         9.06 o                         
   3  11   4        163.24        160.97        15.18 o                         
   4  11   4        111.64        122.58        16.97 o                         
   5  11   4         71.07         97.10        10.11 o                         
   6  11   4        170.63        171.95         9.34 o                         
   7  11   4          0.15          4.06         4.78 o                         
  -9  12   4          5.33         14.41         5.20 o                         
  -8  12   4          2.00          5.87         5.11 o                         
  -7  12   4        129.31        138.51        11.53 o                         
  -6  12   4         27.91         38.21         7.13 o                         
  -5  12   4          0.01          3.24         5.45 o                         
  -4  12   4          4.96          2.82         4.74 o                         
  -3  12   4        634.61        677.79        18.20 o                         
  -2  12   4        258.49        249.36        10.97 o                         
  -1  12   4         69.89         69.88         7.94 o                         
   0  12   4          8.48         21.50         6.83 o                         
   1  12   4        148.16        140.94         8.48 o                         
   2  12   4        147.34        146.74        10.64 o                         
   3  12   4        193.60        190.53        13.56 o                         
   4  12   4          0.45          0.35         6.37 o                         
   5  12   4         68.02         87.05        10.82 o                         
   6  12   4         75.93         77.01        15.37 o                         
   7  12   4          0.80          0.33         4.01 o                         
  -9  13   4          0.04          4.70         4.72 o                         
  -8  13   4          1.16          3.97         4.41 o                         
  -7  13   4         74.72         81.45         9.11 o                         
  -6  13   4        137.37        155.71         9.85 o                         
  -5  13   4         80.41        107.72         8.33 o                         
  -4  13   4         29.86         38.21         7.84 o                         
  -3  13   4          0.03         -6.13         6.41 o                         
  -2  13   4         34.97         43.94         7.53 o                         
  -1  13   4        313.57        321.41        11.46 o                         
   0  13   4        348.17        327.47        12.43 o                         
   1  13   4         73.34         72.57         7.89 o                         
   2  13   4        338.14        348.12        14.13 o                         
   3  13   4        329.26        323.72        17.17 o                         
   4  13   4          2.91         13.90        17.89 o                         
   5  13   4        129.19         98.28        13.93 o                         
   6  13   4         42.52         30.56         5.22 o                         
   7  13   4         30.21         41.98         7.24 o                         
  -9  14   4          1.59          3.28         4.30 o                         
  -8  14   4         95.46         93.84         9.56 o                         
  -7  14   4        867.95        812.91        54.65 o                         
  -6  14   4          2.21          7.36         5.62 o                         
  -5  14   4       1368.54       1318.15        30.52 o                         
  -4  14   4          0.78         -0.62         5.49 o                         
  -3  14   4         80.55         96.70        10.07 o                         
  -2  14   4         48.65         51.74         6.98 o                         
  -1  14   4        396.71        413.37        13.56 o                         
   0  14   4        717.84        762.71        21.45 o                         
   1  14   4          0.25          0.81         6.10 o                         
   2  14   4         12.07         19.14         6.85 o                         
   3  14   4        387.26        398.66        19.69 o                         
   4  14   4       1065.53       1109.60        39.20 o                         
   5  14   4        310.70        287.71        24.21 o                         
   6  14   4          2.97          5.05         7.58 o                         
  -9  15   4          6.06          7.08         8.42 o                         
  -8  15   4          0.43         -3.75         5.15 o                         
  -7  15   4         31.25         23.94         5.02 o                         
  -6  15   4        416.62        443.13        14.23 o                         
  -5  15   4         75.69         80.45        12.83 o                         
  -4  15   4        177.97        162.47        15.95 o                         
  -3  15   4          2.69          6.52         5.64 o                         
  -2  15   4        277.05        333.52        16.10 o                         
  -1  15   4         96.59         95.05         8.61 o                         
   0  15   4          1.36         -2.19         5.13 o                         
   1  15   4          8.21          3.46         6.10 o                         
   2  15   4         13.33         22.34         7.10 o                         
   3  15   4         65.02         40.83        11.66 o                         
   4  15   4        101.31        120.33        12.37 o                         
   5  15   4         26.88         30.21        20.89 o                         
   6  15   4         99.05         90.26         8.93 o                         
  -8  16   4         13.08          8.25         4.99 o                         
  -7  16   4         56.86         57.68        11.18 o                         
  -6  16   4          2.18          8.78         5.53 o                         
  -5  16   4        152.36        145.62         9.96 o                         
  -4  16   4         36.88         35.47         6.99 o                         
  -3  16   4        189.94        217.65        11.91 o                         
  -2  16   4        177.84        186.04        12.49 o                         
  -1  16   4          2.61          5.86         5.54 o                         
   0  16   4         13.98         16.64         5.79 o                         
   1  16   4          2.37         -7.37         7.37 o                         
   2  16   4        173.99        209.31        19.25 o                         
   3  16   4         39.08         41.27        10.97 o                         
   4  16   4          7.58          8.63         6.83 o                         
   5  16   4         27.08         28.04        11.12 o                         
   6  16   4         61.53         58.22         8.54 o                         
  -8  17   4         54.07         48.88         8.43 o                         
  -7  17   4        210.81        195.23        10.16 o                         
  -6  17   4         47.84         62.86         8.59 o                         
  -5  17   4          5.46          9.66         5.28 o                         
  -4  17   4         78.73        104.52        10.38 o                         
  -3  17   4         24.14         28.71         7.71 o                         
  -2  17   4         20.77         23.99         7.71 o                         
  -1  17   4         80.50         95.38         9.77 o                         
   0  17   4        590.21        640.39        27.13 o                         
   1  17   4       1164.95       1214.75        49.15 o                         
   2  17   4          0.16         -4.16         6.68 o                         
   3  17   4         21.43         12.97         6.87 o                         
   4  17   4        101.16         97.23        10.96 o                         
   5  17   4         10.52         11.01         5.32 o                         
  -7  18   4          3.41          2.78         4.90 o                         
  -6  18   4          7.95          3.98         5.33 o                         
  -5  18   4         20.89          2.40         6.22 o                         
  -4  18   4        136.81        115.24         9.62 o                         
  -3  18   4         20.53         13.04         6.68 o                         
  -2  18   4         93.19         84.93         9.76 o                         
  -1  18   4       1174.71       1157.44        30.72 o                         
   0  18   4        306.95        332.35        16.20 o                         
   1  18   4         67.98         57.78        25.27 o                         
   2  18   4        308.34        400.49        22.22 o                         
   3  18   4         22.43         19.48         9.67 o                         
   4  18   4         19.67         13.78         5.73 o                         
   5  18   4          0.09         -1.03         4.45 o                         
  -7  19   4        132.14        120.58         9.69 o                         
  -6  19   4          0.27          0.54         4.79 o                         
  -5  19   4          1.91          4.98         6.14 o                         
  -4  19   4          3.09          6.92         6.23 o                         
  -3  19   4         39.00         34.07         6.06 o                         
  -2  19   4         11.44          8.53         7.22 o                         
  -1  19   4          0.35         -4.65         6.73 o                         
   0  19   4        175.27        169.23        13.55 o                         
   1  19   4        145.05        155.17        15.67 o                         
   2  19   4        141.47        140.32        11.45 o                         
   3  19   4          1.62         -2.09         6.55 o                         
   4  19   4          0.76          4.21         5.05 o                         
   5  19   4         82.91         78.63        14.66 o                         
  -6  20   4          4.78          3.63         6.65 o                         
  -5  20   4          7.72          5.42         8.82 o                         
  -4  20   4          1.02          6.02         6.61 o                         
  -3  20   4          0.68          8.27        12.97 o                         
  -2  20   4         73.75         80.52        13.18 o                         
  -1  20   4        200.86        215.73        16.15 o                         
   0  20   4        227.36        175.57        18.93 o                         
   1  20   4         72.21         78.61        13.98 o                         
   2  20   4        147.54        138.43        10.55 o                         
   3  20   4         28.90         27.80         6.31 o                         
   4  20   4         22.24         15.35         6.01 o                         
  -6  21   4         65.42         74.68        10.65 o                         
  -5  21   4         62.53         78.24         9.63 o                         
  -4  21   4        262.58        241.13        12.56 o                         
  -3  21   4         28.29         24.48         5.94 o                         
  -2  21   4        223.94        218.27        16.44 o                         
  -1  21   4         65.91         51.19        11.85 o                         
   0  21   4        110.41        125.67        19.88 o                         
   1  21   4          0.23          4.50         6.30 o                         
   2  21   4          1.51         -2.51         5.27 o                         
   3  21   4          2.30         -5.55         5.55 o                         
  -5  22   4          1.14          5.65         4.72 o                         
  -4  22   4          6.56         10.59         5.00 o                         
  -3  22   4         29.02         13.48         8.89 o                         
  -2  22   4        243.66        224.76        13.96 o                         
  -1  22   4         47.34         28.41        14.32 o                         
   0  22   4        133.09        126.57        26.78 o                         
   1  22   4          2.08          1.76         5.90 o                         
   2  22   4         49.36         52.56         9.53 o                         
   3  22   4         97.79         97.98         9.19 o                         
  -4  23   4        166.31        155.95        10.78 o                         
  -3  23   4          0.40          0.23         5.36 o                         
  -2  23   4         36.97         12.36        14.96 o                         
  -1  23   4          1.08          2.65         6.42 o                         
   0  23   4          0.62          9.24         6.04 o                         
   1  23   4         13.32          7.86         7.58 o                         
   2  23   4         39.37         29.15        10.61 o                         
  -3  24   4          0.22         -2.31         6.84 o                         
  -2  24   4          0.97          4.96         5.80 o                         
  -1  24   4         54.89         38.98        16.68 o                         
   0  24   4         20.78         19.15         8.59 o                         
   1  24   4         63.96         77.86        11.45 o                         
 -11   1   5          6.22          9.23         4.33 o                         
 -10   1   5          9.50          6.42         4.20 o                         
  -9   1   5          0.00          7.68         4.28 o                         
  -8   1   5         19.26         20.21         5.13 o                         
  -7   1   5         26.42         30.86         5.92 o                         
  -6   1   5          0.01         -0.11         4.52 o                         
  -4   1   5        329.01        286.34        19.88 o                         
  -3   1   5         40.65         41.10        11.12 o                         
  -2   1   5       1654.25       1655.83        55.27 o                         
  -1   1   5         16.97         13.32         2.82 o                         
   0   1   5        776.52        791.76        22.50 o                         
   1   1   5        132.04        117.42         6.72 o                         
   2   1   5        163.81        164.61        14.65 o                         
   3   1   5         38.78         38.82         4.83 o                         
   4   1   5        233.62        236.15        10.17 o                         
   5   1   5         21.27         10.53         4.82 o                         
   6   1   5          0.05          2.95         3.96 o                         
   7   1   5          3.78          5.64         3.06 o                         
   8   1   5          2.68          3.60         2.44 o                         
 -11   2   5         10.93          1.50         4.90 o                         
 -10   2   5          0.94         -4.01         4.01 o                         
  -9   2   5          0.05         -0.63         4.32 o                         
  -8   2   5        157.06        156.90        10.83 o                         
  -7   2   5        136.09        132.53         8.54 o                         
  -6   2   5        263.32        243.37         9.43 o                         
  -5   2   5        133.64         90.77        11.87 o                         
  -4   2   5       1711.27       1628.11        77.15 o                         
  -3   2   5         17.41         27.29         7.41 o                         
  -2   2   5        283.76        287.50        13.55 o                         
  -1   2   5       1608.99       1604.94        30.39 o                         
   0   2   5         11.18          9.35         3.47 o                         
   1   2   5          2.76          3.26         2.84 o                         
   2   2   5        666.04        676.31        17.90 o                         
   3   2   5         51.70         53.88         5.35 o                         
   4   2   5        363.20        320.28        11.24 o                         
   5   2   5         63.47         70.72         8.39 o                         
   6   2   5          2.91         13.78         8.12 o                         
   7   2   5         19.28         47.89        12.63 o                         
   8   2   5         50.42         54.22         4.52 o                         
 -10   3   5         14.57         18.76         7.37 o                         
  -9   3   5         30.26         21.51         5.19 o                         
  -8   3   5          6.87         20.08         4.42 o                         
  -7   3   5         95.71         84.43         7.10 o                         
  -6   3   5        190.18        203.54         8.94 o                         
  -5   3   5        640.30        633.62        16.32 o                         
  -4   3   5         51.30         30.32        11.45 o                         
  -3   3   5        284.46        284.65        17.86 o                         
  -2   3   5        201.18        198.96        10.92 o                         
  -1   3   5         54.39         54.25         3.00 o                         
   0   3   5          0.41          7.32         4.43 o                         
   1   3   5          7.24          5.55         2.71 o                         
   2   3   5        740.14        766.96        20.60 o                         
   3   3   5          4.42          3.35         3.96 o                         
   4   3   5          0.17          2.28         4.77 o                         
   5   3   5         48.67         70.89         7.41 o                         
   6   3   5        107.00        129.16         8.38 o                         
   7   3   5        128.17        110.11         6.43 o                         
   8   3   5         38.85         40.77        10.44 o                         
 -10   4   5        158.91        152.71         7.87 o                         
  -9   4   5        198.67        226.64        10.42 o                         
  -8   4   5        767.49        717.43        19.04 o                         
  -7   4   5        256.06        251.96         9.84 o                         
  -6   4   5        331.97        316.27        11.08 o                         
  -5   4   5         77.52         89.25         9.04 o                         
  -4   4   5        839.24        819.30        41.44 o                         
  -3   4   5         14.31         30.66         9.43 o                         
  -2   4   5          0.00          4.04         6.06 o                         
  -1   4   5        469.84        482.43        10.35 o                         
   0   4   5       2483.97       2632.03        54.48 o                         
   1   4   5       1445.20       1550.67        38.09 o                         
   2   4   5        184.46        172.60        10.25 o                         
   3   4   5        406.91        374.47        10.67 o                         
   4   4   5         39.59         59.87         6.08 o                         
   5   4   5        194.92        206.08         8.94 o                         
   6   4   5          0.11         -4.60         4.60 o                         
   7   4   5         89.51         98.22         7.35 o                         
 -10   5   5          4.66          5.45         4.45 o                         
  -9   5   5         34.25         30.60         5.73 o                         
  -8   5   5          0.00         -0.30         5.40 o                         
  -7   5   5         47.33         43.30         5.58 o                         
  -6   5   5       1211.91       1133.35        24.21 o                         
  -5   5   5        360.40        321.31        10.48 o                         
  -4   5   5        161.95        145.21        13.81 o                         
  -3   5   5         85.03         80.86        10.78 o                         
  -2   5   5        741.74        705.13        15.58 o                         
  -1   5   5       7705.23       7756.58       156.74 o                         
   0   5   5       5081.38       5067.10       103.40 o                         
   1   5   5        647.36        721.77        22.15 o                         
   2   5   5         63.62         43.61         6.30 o                         
   3   5   5         27.46         32.40         5.17 o                         
   4   5   5         79.77         73.07         7.48 o                         
   5   5   5          0.68          3.37         4.09 o                         
   6   5   5        561.26        618.18        21.76 o                         
   7   5   5         36.22         28.32         4.07 o                         
 -10   6   5          0.80          6.77         4.57 o                         
  -9   6   5         69.74         90.23        14.76 o                         
  -8   6   5        318.93        339.60        12.40 o                         
  -7   6   5         36.84         35.62         5.72 o                         
  -6   6   5        440.00        436.78        12.40 o                         
  -5   6   5        248.97        291.49         9.93 o                         
  -4   6   5          4.31          7.75         7.75 o                         
  -3   6   5         23.28         14.15         7.08 o                         
  -2   6   5        149.48        163.17         7.22 o                         
  -1   6   5        273.02        266.20         7.58 o                         
   0   6   5        239.43        271.81         8.34 o                         
   1   6   5        454.91        448.72        19.77 o                         
   2   6   5        130.75        115.20         9.69 o                         
   3   6   5        237.53        228.27        15.38 o                         
   4   6   5        545.02        526.85        14.18 o                         
   5   6   5        143.84        157.18         8.38 o                         
   6   6   5          7.20         11.18         4.80 o                         
   7   6   5          9.76          7.79         3.28 o                         
 -10   7   5         37.95         43.86        10.94 o                         
  -9   7   5         76.92         89.91         9.11 o                         
  -8   7   5        326.55        295.78        11.78 o                         
  -7   7   5        602.06        584.77        16.53 o                         
  -6   7   5         48.22         52.63         6.04 o                         
  -5   7   5          5.15         10.15         4.44 o                         
  -4   7   5        155.91        171.14        11.85 o                         
  -3   7   5         61.40         75.83         8.09 o                         
  -2   7   5         24.46         27.29         7.08 o                         
  -1   7   5        351.79        313.23        10.81 o                         
   0   7   5         71.26         64.66         6.34 o                         
   1   7   5       1369.70       1396.74        31.34 o                         
   2   7   5        648.86        660.70        19.29 o                         
   3   7   5        461.08        420.60        17.62 o                         
   4   7   5         10.19         20.38         6.13 o                         
   5   7   5         58.89         48.34         5.72 o                         
   6   7   5        285.78        261.19         9.56 o                         
   7   7   5        280.80        264.14         9.61 o                         
 -10   8   5         64.47         62.51         6.81 o                         
  -9   8   5         21.78         21.47         5.14 o                         
  -8   8   5          3.49         14.90         5.77 o                         
  -7   8   5          0.06          8.09         5.68 o                         
  -6   8   5         96.48         75.18         7.88 o                         
  -5   8   5         61.78         58.12         6.08 o                         
  -4   8   5         22.50         17.36         5.42 o                         
  -3   8   5        760.17        769.58        71.59 o                         
  -2   8   5       1376.51       1399.49        48.28 o                         
  -1   8   5        634.06        570.25        27.03 o                         
   0   8   5        102.14         96.43         7.81 o                         
   1   8   5        743.88        689.58        29.65 o                         
   2   8   5        258.48        284.64        12.02 o                         
   4   8   5         25.56         27.15         7.39 o                         
   5   8   5        120.31        123.54         8.18 o                         
   6   8   5        393.96        375.71        11.46 o                         
   7   8   5         12.69          8.51         3.74 o                         
 -10   9   5          0.06          1.31         3.99 o                         
  -9   9   5        321.03        324.56        13.54 o                         
  -8   9   5          1.33          6.62         6.22 o                         
  -7   9   5        329.22        330.41        12.55 o                         
  -6   9   5        915.73        895.34        22.07 o                         
  -5   9   5       1389.43       1366.01        28.39 o                         
  -4   9   5        361.75        372.56        11.46 o                         
  -3   9   5         77.18         94.25         9.77 o                         
  -2   9   5       1397.43       1452.23        42.17 o                         
  -1   9   5       1789.80       1893.66        61.91 o                         
   0   9   5         17.75         25.50         5.99 o                         
   1   9   5        575.05        580.29        18.25 o                         
   2   9   5       1325.31       1309.87        33.29 o                         
   3   9   5         20.13         51.28         8.51 o                         
   4   9   5        283.29        291.13        15.49 o                         
   5   9   5         92.74         87.95        11.09 o                         
   6   9   5          4.77          2.18         3.88 o                         
   7   9   5          1.13          2.09         4.07 o                         
 -10  10   5          1.37          2.46         5.90 o                         
  -9  10   5          2.57          8.47         5.44 o                         
  -8  10   5        795.81        785.30        22.45 o                         
  -7  10   5        210.58        246.87        10.43 o                         
  -6  10   5        195.98        199.22         9.20 o                         
  -5  10   5          0.01          2.22         4.50 o                         
  -4  10   5         89.02         92.98         9.12 o                         
  -3  10   5        403.82        362.16        12.50 o                         
  -2  10   5        657.67        687.13        19.95 o                         
  -1  10   5        666.64        672.22        19.19 o                         
   0  10   5        263.10        270.21        12.40 o                         
   1  10   5       1263.77       1186.88        30.79 o                         
   2  10   5         10.31         17.32         8.84 o                         
   3  10   5         65.81         74.03        11.40 o                         
   4  10   5         71.55         83.65        13.24 o                         
   5  10   5        135.21        146.85         9.85 o                         
   6  10   5         11.92          9.60         6.27 o                         
   7  10   5         13.23          7.53         6.94 o                         
 -10  11   5         97.62        101.41        12.47 o                         
  -9  11   5          8.02         17.45         5.23 o                         
  -8  11   5        215.15        137.46        25.94 o                         
  -7  11   5        989.28        973.41        22.62 o                         
  -6  11   5        112.57        116.71         8.47 o                         
  -5  11   5          1.69         10.15         8.97 o                         
  -4  11   5         21.61         28.96        11.66 o                         
  -3  11   5         12.78          8.12         4.87 o                         
  -2  11   5         93.26         98.12         8.29 o                         
  -1  11   5        372.01        319.37        13.28 o                         
   0  11   5        561.24        579.07        18.18 o                         
   1  11   5         23.39         39.12         5.79 o                         
   2  11   5         37.20         51.26        10.81 o                         
   3  11   5         13.19         18.10         6.43 o                         
   4  11   5         14.82         24.21        17.46 o                         
   5  11   5        320.41        361.53        15.52 o                         
   6  11   5         29.66         49.79        14.07 o                         
   7  11   5        119.58        125.91        22.24 o                         
  -9  12   5         14.57         11.41         4.72 o                         
  -8  12   5        152.03        147.12         8.66 o                         
  -7  12   5         86.96         93.12         8.25 o                         
  -6  12   5         66.14         80.68         9.17 o                         
  -5  12   5         54.75         52.73         8.39 o                         
  -4  12   5        335.13        345.65        12.18 o                         
  -3  12   5         82.70         90.34         8.97 o                         
  -2  12   5         11.96         14.56         4.89 o                         
  -1  12   5          0.66         -0.21         6.48 o                         
   0  12   5        217.65        234.20        11.54 o                         
   1  12   5        648.66        636.05        24.90 o                         
   2  12   5         26.53         44.08         9.07 o                         
   3  12   5        384.66        412.63        17.72 o                         
   4  12   5         48.54         54.27        11.36 o                         
   5  12   5         72.25         88.93         8.55 o                         
   6  12   5          1.19         -0.17         4.60 o                         
  -9  13   5          0.01         -0.40         4.44 o                         
  -8  13   5         40.89         51.22         8.87 o                         
  -7  13   5         78.06         54.56        10.21 o                         
  -6  13   5        111.41        133.00        10.84 o                         
  -5  13   5         17.59         20.69         6.18 o                         
  -4  13   5         56.27         40.49         6.47 o                         
  -3  13   5          0.03         13.83         8.59 o                         
  -2  13   5         31.53         38.85         7.03 o                         
  -1  13   5        109.66         97.48         9.67 o                         
   0  13   5        330.47        326.15        13.35 o                         
   1  13   5          6.79          9.88         6.00 o                         
   2  13   5         22.49         20.06         7.59 o                         
   3  13   5          5.35          0.93        10.14 o                         
   4  13   5         34.17         21.43         7.65 o                         
   5  13   5          3.83          1.48         4.64 o                         
   6  13   5          0.17          3.03         4.76 o                         
  -9  14   5         72.79         74.27         9.87 o                         
  -8  14   5          0.23         11.17         5.17 o                         
  -7  14   5        278.39        283.90        11.34 o                         
  -6  14   5        281.23        294.12        14.73 o                         
  -5  14   5         77.78         75.50         8.31 o                         
  -4  14   5        198.99        236.05        10.65 o                         
  -3  14   5         10.57          6.42         5.43 o                         
  -2  14   5        388.73        407.29        15.16 o                         
  -1  14   5         12.12          9.54         6.08 o                         
   0  14   5        355.99        397.91        14.30 o                         
   1  14   5        384.02        404.13        15.04 o                         
   2  14   5         37.83         13.33         9.96 o                         
   3  14   5          3.51          5.68         6.06 o                         
   4  14   5          6.00         -0.46         8.09 o                         
   5  14   5          1.01          0.51         4.34 o                         
   6  14   5         60.34         78.40        13.64 o                         
  -9  15   5         90.81         74.46        12.13 o                         
  -8  15   5         62.30         54.26         8.60 o                         
  -7  15   5        404.82        385.00        12.58 o                         
  -6  15   5         60.00         49.93         7.57 o                         
  -5  15   5        107.63        102.46        11.87 o                         
  -4  15   5          0.50          6.12        15.50 o                         
  -3  15   5       1122.14       1133.94        27.26 o                         
  -2  15   5          6.60          4.25         5.67 o                         
  -1  15   5          0.30         26.05        13.40 o                         
   0  15   5         36.48         33.34         5.97 o                         
   1  15   5        275.68        317.93        14.37 o                         
   2  15   5        172.45        162.20        13.11 o                         
   3  15   5         65.49         75.08        10.11 o                         
   4  15   5         12.15         14.99         5.92 o                         
   5  15   5         71.16         62.68         7.74 o                         
  -8  16   5          9.76         15.08         5.87 o                         
  -7  16   5         53.43         44.75         6.04 o                         
  -6  16   5          8.76          7.36         5.90 o                         
  -5  16   5        167.37        171.97        10.47 o                         
  -4  16   5         10.61         11.67         5.28 o                         
  -3  16   5        230.36        235.00        13.03 o                         
  -2  16   5          0.24          3.82         6.04 o                         
  -1  16   5       1354.48       1495.10        37.93 o                         
   0  16   5        731.88        765.80        25.50 o                         
   1  16   5        135.59        146.88        12.83 o                         
   2  16   5          1.65          7.23         7.06 o                         
   3  16   5         54.36         50.39        10.53 o                         
   4  16   5          0.06         10.42         7.75 o                         
   5  16   5          3.27          2.62         4.64 o                         
  -8  17   5          0.25         -0.53         4.61 o                         
  -7  17   5          1.65          1.43         4.60 o                         
  -6  17   5          4.48         -4.69         4.69 o                         
  -5  17   5         12.90         35.91        10.11 o                         
  -4  17   5         43.21         40.26         6.79 o                         
  -3  17   5        137.45        159.78        12.00 o                         
  -2  17   5        252.27        279.85        15.80 o                         
  -1  17   5        187.37        166.01        10.62 o                         
   0  17   5        430.38        455.85        19.03 o                         
   1  17   5        278.46        314.39        19.02 o                         
   2  17   5        227.24        231.75        19.06 o                         
   3  17   5         43.23         28.59         5.63 o                         
   4  17   5         95.78        106.50        10.31 o                         
   5  17   5         53.07         67.92         9.43 o                         
  -7  18   5         27.62         20.84        10.79 o                         
  -6  18   5         86.27         81.90         8.17 o                         
  -5  18   5         34.49         49.25         9.39 o                         
  -4  18   5         88.25         72.85        10.37 o                         
  -3  18   5        273.95        294.74        14.05 o                         
  -2  18   5         18.07         17.16         5.37 o                         
  -1  18   5        260.07        275.23        13.79 o                         
   0  18   5         61.85         85.42        11.34 o                         
   1  18   5        138.66        150.92        23.57 o                         
   2  18   5          6.35          5.62         9.24 o                         
   3  18   5        180.35        211.27        13.33 o                         
   4  18   5         33.50         22.27         8.66 o                         
  -7  19   5          0.03         -1.17         4.60 o                         
  -6  19   5          2.88          1.61         5.15 o                         
  -5  19   5        202.80        223.76        10.24 o                         
  -4  19   5         23.47         11.15         5.21 o                         
  -3  19   5         10.28          3.89         5.82 o                         
  -2  19   5         77.25         87.03        14.13 o                         
  -1  19   5          8.30          0.60         6.87 o                         
   0  19   5          0.00          0.75         8.02 o                         
   1  19   5        207.45        236.39        16.25 o                         
   2  19   5         50.92         46.90         7.60 o                         
   3  19   5          3.12         -1.72         5.63 o                         
   4  19   5        186.10        204.60        17.86 o                         
  -6  20   5        111.80         82.14         8.80 o                         
  -5  20   5        670.58        658.75        22.59 o                         
  -4  20   5         33.28         19.87         9.92 o                         
  -3  20   5          6.50          8.26         5.87 o                         
  -2  20   5          1.36         -4.61         6.79 o                         
  -1  20   5         50.16         40.03        21.82 o                         
   0  20   5        498.13        542.79        23.55 o                         
   1  20   5          2.42          2.91         5.57 o                         
   2  20   5          9.20          9.06         5.15 o                         
   3  20   5         88.76         67.16         8.60 o                         
  -6  21   5          8.67          5.50         4.84 o                         
  -5  21   5         32.12         54.28        11.03 o                         
  -4  21   5         15.74         10.60         5.74 o                         
  -3  21   5          3.18         -4.94         5.74 o                         
  -2  21   5          0.56          1.93         7.91 o                         
  -1  21   5          7.58          4.26         8.26 o                         
   0  21   5          5.61         54.58        21.23 o                         
   1  21   5         20.80          8.41         4.98 o                         
   2  21   5         94.70        103.30         7.84 o                         
   3  21   5         92.84         84.56        12.80 o                         
  -5  22   5        333.88        358.44        21.23 o                         
  -4  22   5         13.12          5.44         5.16 o                         
  -3  22   5          3.18         10.35         8.01 o                         
  -2  22   5          4.43         -0.25        12.63 o                         
  -1  22   5         46.26         47.17        14.49 o                         
   0  22   5         21.15         26.54        11.79 o                         
   1  22   5          8.91         17.82         5.13 o                         
   2  22   5          0.86          6.91         5.96 o                         
  -4  23   5          0.27          6.74         8.42 o                         
  -3  23   5         64.34         63.04        16.68 o                         
  -2  23   5         16.49         18.53         8.42 o                         
  -1  23   5         46.50         58.04        16.68 o                         
   0  23   5        104.30        101.42        11.62 o                         
   1  23   5          5.76          0.24         8.25 o                         
  -2  24   5         20.49          5.04        10.95 o                         
  -1  24   5         33.12         36.05        10.78 o                         
 -11   0   6         18.26          8.60         8.76 o                         
 -10   0   6          0.14          5.52         4.94 o                         
  -9   0   6        454.99        451.96        17.70 o                         
  -8   0   6         79.70        100.02        13.55 o                         
  -7   0   6         94.61        103.94        13.10 o                         
  -6   0   6          2.64          3.84         9.97 o                         
  -5   0   6        631.32        616.88        22.30 o                         
  -4   0   6       2455.96       2542.05       118.26 o                         
  -3   0   6        228.22        216.94        16.51 o                         
  -2   0   6       1470.02       1466.77        70.41 o                         
  -1   0   6       3947.88       4223.90       110.92 o                         
   0   0   6        743.82        778.29        29.28 o                         
   2   0   6         25.26         41.36        11.97 o                         
   3   0   6         47.25         76.32        10.47 o                         
   4   0   6       1546.40       1677.11        47.91 o                         
   5   0   6        206.76        206.18        14.51 o                         
   6   0   6        407.17        405.61        17.99 o                         
   7   0   6        180.95        176.57         9.76 o                         
 -11   1   6          0.23         12.01        14.34 o                         
 -10   1   6         29.12         25.21         4.70 o                         
  -9   1   6          1.65          9.99        12.08 o                         
  -8   1   6        188.04        180.51         9.26 o                         
  -7   1   6         68.93         62.52         7.40 o                         
  -6   1   6        376.34        394.65        11.98 o                         
  -5   1   6        934.54        929.53        25.30 o                         
  -4   1   6       1112.94       1046.75        36.57 o                         
  -3   1   6        169.46        185.80        16.49 o                         
  -2   1   6       2712.45       2787.31        91.36 o                         
  -1   1   6        450.04        417.67        10.27 o                         
   0   1   6        272.67        268.58         8.65 o                         
   1   1   6          1.14          4.44         4.64 o                         
   2   1   6        632.25        606.35        16.66 o                         
   3   1   6        363.81        382.16        11.90 o                         
   4   1   6          1.09         18.33         5.27 o                         
   5   1   6        153.10        169.11         9.40 o                         
   6   1   6         59.03         59.78         6.39 o                         
   7   1   6         43.08         64.43         5.95 o                         
 -11   2   6          0.00         -1.46         9.10 o                         
 -10   2   6          0.71          8.24         3.76 o                         
  -9   2   6        233.93        222.79         9.29 o                         
  -8   2   6        413.70        401.19        12.14 o                         
  -7   2   6         60.25         63.23         7.41 o                         
  -6   2   6          0.51          5.33         6.26 o                         
  -5   2   6        387.48        352.58        10.89 o                         
  -4   2   6        575.30        551.83        21.88 o                         
  -3   2   6        812.84        871.47        30.97 o                         
  -2   2   6        537.20        512.51        20.25 o                         
  -1   2   6       3020.46       3102.10        63.64 o                         
   0   2   6        678.15        687.29        16.23 o                         
   1   2   6        389.06        347.91        15.44 o                         
   2   2   6        159.66        136.36         8.20 o                         
   3   2   6         23.57         21.09         4.41 o                         
   4   2   6         68.99         81.02         7.87 o                         
   5   2   6         99.13        116.98         8.66 o                         
   6   2   6         39.71         36.71         4.80 o                         
   7   2   6         24.69         24.62         4.13 o                         
 -10   3   6          5.32          2.06         4.09 o                         
  -9   3   6          2.43         -2.18         4.54 o                         
  -8   3   6        206.97        201.68        13.10 o                         
  -7   3   6       1268.75       1274.66        27.07 o                         
  -6   3   6        178.57        200.16         9.39 o                         
  -5   3   6        155.39        146.30         8.18 o                         
  -4   3   6        129.01        142.18        13.81 o                         
  -3   3   6       1298.29       1343.36        45.86 o                         
  -2   3   6        158.64        149.25        10.02 o                         
  -1   3   6       2045.30       2044.50        42.54 o                         
   0   3   6        964.77        890.70        18.61 o                         
   1   3   6        439.53        424.54        16.82 o                         
   2   3   6        486.62        454.98        13.31 o                         
   3   3   6         21.66         19.72         5.00 o                         
   4   3   6        196.10        194.64         9.72 o                         
   5   3   6        265.48        314.35        11.54 o                         
   6   3   6        100.98        117.77         7.57 o                         
   7   3   6          0.00          1.65         3.60 o                         
 -10   4   6          1.01         -4.19         4.19 o                         
  -9   4   6         72.11         80.01         8.50 o                         
  -8   4   6        257.80        239.55        10.13 o                         
  -7   4   6         63.23         59.34         6.89 o                         
  -6   4   6         85.00         84.07         7.99 o                         
  -5   4   6          2.63          1.48         4.39 o                         
  -4   4   6          5.42          5.29         5.16 o                         
  -3   4   6        309.53        328.65        15.20 o                         
  -2   4   6         76.02         80.51         8.26 o                         
  -1   4   6        695.64        681.43        14.29 o                         
   0   4   6       2902.03       2906.27        55.29 o                         
   1   4   6         51.12         30.11         6.26 o                         
   2   4   6        149.89        146.73         9.21 o                         
   3   4   6        512.04        535.77        14.08 o                         
   4   4   6          1.11         -1.74         4.25 o                         
   5   4   6        302.54        317.80        10.52 o                         
   6   4   6         54.54         63.73         6.52 o                         
   7   4   6        221.06        219.21         8.25 o                         
 -10   5   6         22.94         44.21         8.58 o                         
  -9   5   6         11.54         22.07         7.36 o                         
  -8   5   6         28.58         24.78         6.33 o                         
  -7   5   6         13.12         15.35         5.51 o                         
  -6   5   6        289.51        289.78        11.72 o                         
  -5   5   6        403.81        451.28        12.50 o                         
  -4   5   6          7.56         13.30         4.85 o                         
  -3   5   6        892.99        920.07        32.87 o                         
  -2   5   6        315.60        363.48        15.83 o                         
  -1   5   6       2383.97       2412.94        50.23 o                         
   0   5   6        219.21        195.37        10.43 o                         
   1   5   6         15.92         22.44         6.54 o                         
   2   5   6          0.03          8.59         8.89 o                         
   3   5   6         22.84         24.75         5.17 o                         
   4   5   6         62.98         66.84         7.64 o                         
   5   5   6         48.58         65.69         6.63 o                         
   6   5   6        151.17        154.08         7.89 o                         
   7   5   6        293.55        309.56        14.93 o                         
 -10   6   6         23.93         19.97         5.33 o                         
  -9   6   6          4.64         -1.70         4.31 o                         
  -8   6   6         95.35        107.81         8.74 o                         
  -7   6   6          0.25          3.80         4.53 o                         
  -6   6   6        843.08        831.24        18.97 o                         
  -5   6   6          0.29          3.55         4.45 o                         
  -4   6   6         45.83         67.44         7.68 o                         
  -3   6   6        353.44        401.39        16.56 o                         
  -2   6   6        996.67        966.17        34.90 o                         
  -1   6   6        225.73        201.71        10.03 o                         
   0   6   6        227.25        246.94        17.75 o                         
   1   6   6          9.53         -1.70         9.76 o                         
   2   6   6         36.79         45.74         7.80 o                         
   3   6   6         33.83         28.60         5.14 o                         
   4   6   6        240.96        250.00        11.75 o                         
   5   6   6          0.23          6.55         4.80 o                         
   6   6   6         33.54         27.90         7.75 o                         
   7   6   6        133.12        123.11         9.60 o                         
 -10   7   6         16.66         14.16         6.10 o                         
  -9   7   6         10.35          3.72         4.38 o                         
  -8   7   6         13.70          6.48         5.36 o                         
  -7   7   6        159.43        140.55         9.27 o                         
  -6   7   6         76.44         73.03         7.63 o                         
  -5   7   6         22.95         24.44         8.41 o                         
  -4   7   6         25.62         38.62         5.40 o                         
  -3   7   6         67.13         75.16         8.12 o                         
  -2   7   6         35.35         49.39         6.21 o                         
  -1   7   6         88.87         98.71         7.23 o                         
   0   7   6         94.03         91.83        12.30 o                         
   1   7   6        456.98        455.04        17.68 o                         
   2   7   6          6.51          5.51         5.50 o                         
   3   7   6         20.72         18.80         7.63 o                         
   4   7   6         78.95         85.19         8.75 o                         
   5   7   6        503.62        491.24        13.71 o                         
   6   7   6        287.77        285.44        12.62 o                         
   7   7   6         45.50         50.90         6.91 o                         
 -10   8   6         18.30         11.82         3.98 o                         
  -9   8   6          8.28         20.65         5.01 o                         
  -8   8   6        181.47        182.15         9.63 o                         
  -7   8   6       2023.23       2007.14        44.09 o                         
  -6   8   6        144.85        156.59         8.48 o                         
  -5   8   6        258.44        281.69         9.57 o                         
  -4   8   6         35.24         29.41         5.06 o                         
  -3   8   6          3.71         10.76         4.63 o                         
  -2   8   6        108.04        115.82         8.22 o                         
  -1   8   6        638.95        609.46        16.80 o                         
   0   8   6         48.15         40.50         6.79 o                         
   1   8   6         19.28         21.80         6.22 o                         
   2   8   6        503.63        483.19        19.13 o                         
   3   8   6         99.28        102.94         9.90 o                         
   4   8   6         10.73         28.10        11.09 o                         
   5   8   6          0.02          2.60         9.10 o                         
   6   8   6          1.28          5.18         3.99 o                         
 -10   9   6          0.14         -4.37         4.37 o                         
  -9   9   6          3.32          2.02         3.88 o                         
  -8   9   6         18.15         19.74         7.22 o                         
  -7   9   6        135.88        137.36         8.79 o                         
  -6   9   6        226.27        227.98         9.54 o                         
  -5   9   6        508.46        474.08        12.31 o                         
  -4   9   6        570.11        529.35        14.93 o                         
  -3   9   6          2.41          0.20         4.47 o                         
  -2   9   6          4.23         10.13         4.41 o                         
  -1   9   6        641.20        601.96        16.58 o                         
   0   9   6         41.15         32.69         8.90 o                         
   1   9   6         22.29         21.58         7.25 o                         
   2   9   6         60.04         69.28        10.02 o                         
   3   9   6          0.54          6.46         5.59 o                         
   4   9   6         39.77         68.39         9.04 o                         
   5   9   6          5.09          7.02         4.30 o                         
   6   9   6         14.81          8.73        13.89 o                         
 -10  10   6          3.44          6.53         4.33 o                         
  -9  10   6         82.91         78.50         7.82 o                         
  -8  10   6         72.72         89.92         8.66 o                         
  -7  10   6        257.28        267.89        10.53 o                         
  -6  10   6          1.80          1.15         4.41 o                         
  -5  10   6         50.40         52.96         6.42 o                         
  -4  10   6       1289.50       1284.85        29.49 o                         
  -3  10   6        697.04        701.73        20.28 o                         
  -2  10   6         15.67         29.07         8.63 o                         
  -1  10   6        260.72        258.72        13.08 o                         
   0  10   6         66.37         72.41        11.18 o                         
   1  10   6         28.02         18.04         5.52 o                         
   2  10   6         35.48         27.18         8.82 o                         
   3  10   6          6.51          4.09         6.09 o                         
   4  10   6        274.79        281.30        12.07 o                         
   5  10   6          6.12         12.00         4.22 o                         
   6  10   6         45.64         49.18         7.50 o                         
  -9  11   6          6.01         38.00        10.11 o                         
  -8  11   6          2.34          1.31         4.33 o                         
  -7  11   6          2.75          3.03         4.80 o                         
  -6  11   6        592.64        576.08        14.79 o                         
  -5  11   6         48.38         75.47         9.98 o                         
  -4  11   6        484.73        457.81        15.53 o                         
  -3  11   6        385.42        403.39        13.32 o                         
  -2  11   6         27.56         39.46         5.66 o                         
  -1  11   6         34.21         47.59         7.06 o                         
   0  11   6          0.29         -1.35         5.46 o                         
   1  11   6        955.64       1010.49        27.01 o                         
   2  11   6        104.93         87.44        10.47 o                         
   3  11   6        146.74        151.70        12.37 o                         
   4  11   6        143.90        154.32        10.14 o                         
   5  11   6          0.73          0.11         4.04 o                         
   6  11   6         58.83         63.86         6.93 o                         
  -9  12   6          6.28          7.21         4.50 o                         
  -8  12   6         32.11         28.84         5.42 o                         
  -7  12   6        321.30        318.32        12.28 o                         
  -6  12   6        122.83        111.90         8.31 o                         
  -5  12   6        580.77        547.13        15.66 o                         
  -4  12   6          9.12         14.66         5.14 o                         
  -3  12   6        109.03        134.91        10.12 o                         
  -2  12   6        246.31        279.50        10.28 o                         
  -1  12   6        783.06        784.21        22.73 o                         
   0  12   6       1315.84       1335.41        34.95 o                         
   1  12   6         66.70         68.96         7.87 o                         
   2  12   6         14.97         25.12         7.35 o                         
   3  12   6         10.42          0.86         6.19 o                         
   4  12   6         35.34         26.65         6.72 o                         
   5  12   6          0.03         -3.07         4.00 o                         
   6  12   6         97.83         94.97        13.49 o                         
  -9  13   6         12.56          8.38         4.60 o                         
  -8  13   6          1.03          8.16         9.92 o                         
  -7  13   6          8.27          3.17         5.25 o                         
  -6  13   6        150.91        160.60        14.46 o                         
  -5  13   6         42.75         59.05         7.46 o                         
  -4  13   6        312.31        313.94        11.91 o                         
  -3  13   6        321.98        335.89        11.32 o                         
  -2  13   6         47.30         35.33         5.72 o                         
  -1  13   6       1043.76       1099.55        29.25 o                         
   0  13   6        512.10        539.16        17.52 o                         
   1  13   6       1907.55       1950.55        47.94 o                         
   2  13   6         12.33         12.88         7.10 o                         
   3  13   6        140.65        162.11        12.19 o                         
   4  13   6        102.61         99.15         8.30 o                         
   5  13   6          8.13          6.93         3.94 o                         
  -9  14   6          2.31          4.00         5.20 o                         
  -8  14   6          0.01          2.43         4.53 o                         
  -7  14   6         15.52         13.88         5.03 o                         
  -6  14   6          8.30          4.87         5.20 o                         
  -5  14   6         51.66         52.10         6.92 o                         
  -4  14   6        104.78        108.04         9.77 o                         
  -3  14   6        221.15        193.79        10.56 o                         
  -2  14   6        455.79        476.31        14.80 o                         
  -1  14   6         38.67         31.18         6.50 o                         
   0  14   6       2888.05       2969.07        62.80 o                         
   1  14   6        869.06        916.68        34.00 o                         
   2  14   6         64.19         55.38         8.23 o                         
   3  14   6        262.87        250.18        13.61 o                         
   4  14   6          2.11          1.61         4.63 o                         
   5  14   6          6.98          6.55         3.77 o                         
  -8  15   6          7.59          2.26         4.81 o                         
  -7  15   6         14.61         10.48         5.10 o                         
  -6  15   6          1.97         -0.17         5.93 o                         
  -5  15   6        232.55        230.90        11.27 o                         
  -4  15   6         72.10         77.99         8.64 o                         
  -3  15   6        215.60        241.76        11.85 o                         
  -2  15   6        279.26        272.92        12.27 o                         
  -1  15   6         31.61         28.40         7.16 o                         
   0  15   6        195.40        214.18        21.10 o                         
   1  15   6          1.78         12.24         6.74 o                         
   2  15   6          2.68         43.96        18.86 o                         
   3  15   6         13.90          8.17         5.45 o                         
   4  15   6         17.90         19.57         5.87 o                         
   5  15   6         21.96         60.31        10.78 o                         
  -8  16   6         20.51         34.06         9.71 o                         
  -7  16   6         15.89         30.42         7.48 o                         
  -6  16   6         36.40         46.51         7.98 o                         
  -5  16   6         77.13         73.23         8.22 o                         
  -4  16   6        152.29        117.96        13.99 o                         
  -3  16   6          2.34         10.63         5.55 o                         
  -2  16   6          9.59         19.87         6.08 o                         
  -1  16   6         39.60         46.14         9.40 o                         
   0  16   6        175.98        200.91        11.33 o                         
   1  16   6         96.67         71.50        12.97 o                         
   2  16   6         64.42         65.27        10.29 o                         
   3  16   6        159.41        189.35        10.69 o                         
   4  16   6          1.53          4.18         4.34 o                         
  -8  17   6          5.11         -4.61         4.61 o                         
  -7  17   6         15.77         16.82         5.00 o                         
  -6  17   6        291.45        300.33        10.63 o                         
  -5  17   6        225.19        239.15        12.39 o                         
  -4  17   6         70.26         96.98        12.11 o                         
  -3  17   6        232.56        226.21        15.03 o                         
  -2  17   6        185.70        192.59        17.99 o                         
  -1  17   6         58.97         57.79         9.72 o                         
   0  17   6         25.38         27.29        10.08 o                         
   1  17   6         13.49         42.79        18.87 o                         
   2  17   6         28.50         27.39         7.11 o                         
   3  17   6        150.73        156.90        16.57 o                         
   4  17   6          8.93          9.21        10.35 o                         
  -7  18   6         51.02         42.39         8.06 o                         
  -6  18   6          0.76          5.12         4.52 o                         
  -5  18   6        324.40        333.87        16.52 o                         
  -4  18   6        366.98        376.66        18.58 o                         
  -3  18   6         24.64         18.47         9.04 o                         
  -2  18   6        213.98        243.17        12.44 o                         
  -1  18   6        126.84        147.18        10.09 o                         
   0  18   6          0.44          1.76        11.55 o                         
   1  18   6         88.24         99.66        10.65 o                         
   2  18   6        111.88        113.78        10.07 o                         
   3  18   6          3.95          5.04         4.64 o                         
   4  18   6         87.13         89.63        11.62 o                         
  -7  19   6         29.51         39.75         8.50 o                         
  -6  19   6          1.28          4.97         4.33 o                         
  -5  19   6        190.01        194.34         9.69 o                         
  -4  19   6         61.04         62.63         7.88 o                         
  -3  19   6          4.56          4.77         4.74 o                         
  -2  19   6          4.70         11.77         7.05 o                         
  -1  19   6         98.93         81.54        10.80 o                         
   0  19   6        262.63        249.07        13.02 o                         
   1  19   6          0.00          6.56         6.45 o                         
   2  19   6        140.67        131.64         8.28 o                         
   3  19   6         57.61         40.74         8.58 o                         
  -6  20   6         15.90         11.13         5.22 o                         
  -5  20   6         20.76          6.03         8.03 o                         
  -4  20   6         33.78         65.81        12.12 o                         
  -3  20   6         10.61         18.92         6.35 o                         
  -2  20   6         42.92         70.79        14.86 o                         
  -1  20   6          4.52          3.99        17.06 o                         
   0  20   6          0.04          4.24         6.78 o                         
   1  20   6          3.37         -0.39         4.91 o                         
   2  20   6          9.27         11.47         4.44 o                         
  -5  21   6          4.03         14.51         5.48 o                         
  -4  21   6         50.55         49.84         8.26 o                         
  -3  21   6          6.27          6.75        11.79 o                         
  -2  21   6          4.99          5.16        20.72 o                         
  -1  21   6         78.24         60.03        10.20 o                         
   0  21   6         34.59         21.00        10.99 o                         
   1  21   6        134.45        141.46        13.59 o                         
   2  21   6          0.28          9.88         5.36 o                         
  -4  22   6          0.00          8.86        14.15 o                         
  -3  22   6          6.91         13.33        12.47 o                         
  -2  22   6         68.45         75.88        14.49 o                         
  -1  22   6        112.18        129.04        23.58 o                         
   0  22   6         65.98         87.76        13.22 o                         
   1  22   6         31.15         28.78         8.62 o                         
  -3  23   6          7.83         -0.34         6.74 o                         
  -2  23   6         37.91         74.12        16.85 o                         
  -1  23   6          4.89          3.67         5.12 o                         
 -10   1   7          0.54         -0.38         3.53 o                         
  -9   1   7        218.93        214.93        11.36 o                         
  -8   1   7        294.96        297.57        10.52 o                         
  -7   1   7        109.63        112.01         7.93 o                         
  -6   1   7        191.68        210.13        10.45 o                         
  -5   1   7         51.03         54.81         6.44 o                         
  -4   1   7        375.80        369.04        12.71 o                         
  -3   1   7          3.38          9.43         5.24 o                         
  -2   1   7        499.90        490.34        21.62 o                         
  -1   1   7       2910.50       2910.04        96.01 o                         
   0   1   7         40.01         29.76         5.08 o                         
   1   1   7        404.32        392.83        13.91 o                         
   2   1   7        189.07        179.57         9.47 o                         
   3   1   7         93.01         86.64         7.04 o                         
   4   1   7          8.72         18.43         6.13 o                         
   5   1   7          0.05          6.75         3.99 o                         
   6   1   7        225.86        216.30         8.42 o                         
 -10   2   7          0.43          1.23         3.58 o                         
  -9   2   7         45.66         78.47        10.65 o                         
  -8   2   7        394.31        447.46        12.80 o                         
  -7   2   7         48.94         66.77         8.19 o                         
  -6   2   7         11.14          9.84         4.44 o                         
  -5   2   7        212.48        185.03         8.53 o                         
  -4   2   7       1231.79       1206.55        27.39 o                         
  -3   2   7        638.81        721.24        26.80 o                         
  -2   2   7         74.18         76.82        11.12 o                         
  -1   2   7       3422.21       3576.37        96.20 o                         
   0   2   7         41.47         46.21         7.18 o                         
   1   2   7         26.67         17.66         4.66 o                         
   2   2   7          0.60         -2.46         4.71 o                         
   3   2   7        179.27        177.83         8.98 o                         
   4   2   7         81.25         86.74         8.37 o                         
   5   2   7          2.53         -2.56         3.91 o                         
   6   2   7        209.68        214.26         8.66 o                         
 -10   3   7         52.00         39.33         6.07 o                         
  -9   3   7        679.52        683.49        23.58 o                         
  -8   3   7         34.69         48.42         6.96 o                         
  -7   3   7         26.99         23.38         6.03 o                         
  -6   3   7        168.33        151.77         8.68 o                         
  -5   3   7        181.75        174.38         8.52 o                         
  -4   3   7        128.37        125.43         7.64 o                         
  -3   3   7        109.36        112.72         9.26 o                         
  -2   3   7          5.36          1.78         4.83 o                         
  -1   3   7        559.65        577.13        22.46 o                         
   0   3   7       1010.96       1027.09        30.63 o                         
   1   3   7         67.20         64.59         9.05 o                         
   2   3   7         28.80         34.63         6.97 o                         
   3   3   7        413.69        436.43        15.27 o                         
   4   3   7         19.25         21.28         5.01 o                         
   5   3   7         37.98         54.20         7.44 o                         
   6   3   7         43.94         37.32         6.02 o                         
 -10   4   7         19.63         16.68         3.95 o                         
  -9   4   7         16.81         17.73         5.16 o                         
  -8   4   7        230.54        250.11        10.50 o                         
  -7   4   7        129.44        154.48         9.38 o                         
  -6   4   7         60.32         82.31        16.62 o                         
  -5   4   7        304.85        324.84        10.59 o                         
  -4   4   7          1.05         10.83         4.50 o                         
  -3   4   7        169.64        171.77        11.42 o                         
  -2   4   7         27.54         26.76         5.07 o                         
  -1   4   7        898.55        854.03        44.87 o                         
   0   4   7        528.18        564.38        18.28 o                         
   1   4   7        195.53        212.77        10.18 o                         
   2   4   7         90.11         71.90         6.71 o                         
   3   4   7         76.29         87.15         7.75 o                         
   4   4   7         53.71         57.88         6.47 o                         
   5   4   7        187.80        212.08        11.71 o                         
   6   4   7        202.53        188.18         9.55 o                         
 -10   5   7          1.31         -2.33         4.19 o                         
  -9   5   7          6.61          6.54         5.36 o                         
  -8   5   7        261.85        291.01        11.06 o                         
  -7   5   7        269.20        275.52        10.96 o                         
  -6   5   7         40.74         33.58         5.53 o                         
  -5   5   7        561.48        533.08        13.86 o                         
  -4   5   7          0.63          3.58         4.89 o                         
  -3   5   7         35.59         36.48         8.25 o                         
  -2   5   7        168.72        162.07         9.19 o                         
  -1   5   7         54.94         56.76         8.77 o                         
   0   5   7         45.85         38.83         6.44 o                         
   1   5   7        355.46        352.90        13.22 o                         
   2   5   7        273.30        265.14        10.23 o                         
   3   5   7        166.20        182.75         9.35 o                         
   4   5   7         34.50         54.55         7.68 o                         
   5   5   7          1.34          7.68         4.92 o                         
   6   5   7        350.25        333.34        12.34 o                         
 -10   6   7        111.34        110.71         6.74 o                         
  -9   6   7          8.57          7.07         4.05 o                         
  -8   6   7         96.49         89.34         7.96 o                         
  -7   6   7        686.59        692.71        16.98 o                         
  -6   6   7        156.01        164.35         8.24 o                         
  -5   6   7       1167.19       1152.68        26.94 o                         
  -4   6   7        125.45        114.25        12.21 o                         
  -3   6   7        310.77        313.56        18.32 o                         
  -2   6   7         32.34         38.32        10.41 o                         
  -1   6   7          4.35          8.82        12.61 o                         
   0   6   7          8.00          6.23         4.94 o                         
   1   6   7        344.01        338.55        13.31 o                         
   2   6   7          4.26          2.71         5.19 o                         
   3   6   7          5.16         12.34         5.29 o                         
   4   6   7        226.01        250.55        10.70 o                         
   5   6   7         72.58         80.49         8.17 o                         
   6   6   7         15.17         27.96         8.76 o                         
 -10   7   7         42.31         40.76         7.89 o                         
  -9   7   7          7.13          8.88         3.83 o                         
  -8   7   7         22.35         27.49         6.05 o                         
  -7   7   7          8.86         10.62         4.74 o                         
  -6   7   7          6.90         12.88         4.40 o                         
  -5   7   7         26.20         21.23         5.01 o                         
  -4   7   7         27.83         30.39         5.92 o                         
  -3   7   7         36.49         43.35         6.03 o                         
  -2   7   7        102.02        115.96         8.25 o                         
  -1   7   7        107.14        110.09        11.24 o                         
   0   7   7         52.58         64.26         7.46 o                         
   1   7   7        376.43        385.96        15.27 o                         
   2   7   7          0.02          2.74         4.83 o                         
   3   7   7          0.17         -0.28         5.37 o                         
   4   7   7         25.82         33.53         6.43 o                         
   5   7   7        178.11        185.45        10.48 o                         
   6   7   7          4.76          3.52         4.12 o                         
 -10   8   7         77.90         64.35        12.39 o                         
  -9   8   7          0.17         -1.09         3.81 o                         
  -8   8   7        974.74       1039.62        22.53 o                         
  -7   8   7        127.25        105.98         8.71 o                         
  -6   8   7        520.13        528.42        12.92 o                         
  -5   8   7        546.46        511.41        15.31 o                         
  -4   8   7        195.84        208.50        11.09 o                         
  -3   8   7        184.05        213.08        10.75 o                         
  -2   8   7        104.67        126.22         7.78 o                         
  -1   8   7        146.19        151.27         9.39 o                         
   0   8   7         44.13         58.28        12.98 o                         
   1   8   7          5.96         11.86         7.00 o                         
   2   8   7         72.98         92.12         8.57 o                         
   3   8   7         33.11         63.61         9.66 o                         
   4   8   7         76.33         91.79        10.84 o                         
   5   8   7         26.74         20.70         5.16 o                         
   6   8   7        298.27        300.52        14.33 o                         
 -10   9   7          3.23          9.77         6.74 o                         
  -9   9   7         24.41         20.79         5.99 o                         
  -8   9   7         45.55         37.01         8.32 o                         
  -7   9   7         71.40         90.63         7.98 o                         
  -6   9   7         42.69         63.51        12.42 o                         
  -5   9   7        106.58        122.76         8.33 o                         
  -4   9   7        149.46        168.66         9.63 o                         
  -3   9   7        142.87        134.22         8.28 o                         
  -2   9   7         89.96         72.96         7.86 o                         
  -1   9   7         47.63         41.08         7.14 o                         
   0   9   7        282.38        279.77        11.34 o                         
   1   9   7        353.81        322.07        12.17 o                         
   2   9   7        205.84        221.21        10.89 o                         
   3   9   7          1.38          4.03         5.29 o                         
   4   9   7          0.37          5.71         5.53 o                         
   5   9   7         16.83         47.31        11.29 o                         
   6   9   7         31.82         32.58         6.67 o                         
 -10  10   7         36.84         60.88        15.16 o                         
  -9  10   7         30.47         26.40         6.18 o                         
  -8  10   7         53.30         56.96         6.98 o                         
  -7  10   7        631.33        661.11        16.09 o                         
  -6  10   7        637.13        650.94        20.26 o                         
  -5  10   7         14.36          6.43         4.87 o                         
  -4  10   7        135.87        127.95         9.63 o                         
  -3  10   7         14.56         24.33         5.66 o                         
  -2  10   7        551.63        566.42        14.42 o                         
  -1  10   7         80.97         69.75         8.46 o                         
   0  10   7          0.58          9.01         5.24 o                         
   1  10   7         48.81         66.78        10.11 o                         
   2  10   7        666.11        690.31        18.31 o                         
   3  10   7        291.49        313.09        12.71 o                         
   4  10   7        199.13        219.26        10.44 o                         
   5  10   7         26.91         17.40         9.00 o                         
  -9  11   7          3.73          0.49         4.31 o                         
  -8  11   7         45.65         38.92         8.51 o                         
  -7  11   7         15.16          7.22         5.03 o                         
  -6  11   7        251.63        262.28        12.43 o                         
  -5  11   7        125.67        127.09         8.98 o                         
  -4  11   7        529.91        534.42        15.31 o                         
  -3  11   7        446.34        433.40        12.84 o                         
  -2  11   7         38.34         38.05         5.95 o                         
  -1  11   7        258.49        270.13        12.29 o                         
   0  11   7         86.48         97.54         8.61 o                         
   1  11   7         48.30         47.08         8.46 o                         
   2  11   7         66.21         81.21        10.31 o                         
   3  11   7        307.85        326.58        12.88 o                         
   4  11   7         50.31         65.19         8.77 o                         
   5  11   7         86.85         77.32         8.66 o                         
  -9  12   7        126.01        123.97        14.69 o                         
  -8  12   7         31.73         30.95         5.70 o                         
  -7  12   7         32.92         54.03         9.00 o                         
  -6  12   7         86.63         82.32         9.71 o                         
  -5  12   7        842.32        834.34        20.94 o                         
  -4  12   7        100.32         95.32         8.57 o                         
  -3  12   7          0.95          5.12         9.13 o                         
  -2  12   7        142.73        142.01        11.64 o                         
  -1  12   7        215.23        205.22        10.17 o                         
   0  12   7        159.27        160.04         9.63 o                         
   1  12   7        190.41        207.48        10.01 o                         
   2  12   7        128.12        135.71        11.60 o                         
   3  12   7         20.08         20.19         5.94 o                         
   4  12   7         67.49         63.22         7.83 o                         
   5  12   7         28.21         48.82         7.83 o                         
  -9  13   7         36.86         47.13         8.58 o                         
  -8  13   7          3.43          4.36         4.67 o                         
  -7  13   7         90.07        101.44         8.15 o                         
  -6  13   7         36.03         45.09         6.01 o                         
  -5  13   7        174.15        176.03         9.95 o                         
  -4  13   7        122.51        124.27         8.41 o                         
  -3  13   7        284.98        319.11        11.16 o                         
  -2  13   7        114.10        128.60        13.64 o                         
  -1  13   7          7.38          4.10         5.39 o                         
   0  13   7          0.06          0.75         5.10 o                         
   1  13   7         58.66         45.03         6.65 o                         
   2  13   7        123.74        162.52        10.93 o                         
   3  13   7        167.43        184.36         9.76 o                         
   4  13   7         89.41         85.74         7.39 o                         
   5  13   7         70.60         66.07        10.01 o                         
  -9  14   7          1.03         -4.19         4.85 o                         
  -8  14   7         55.29         42.46         6.50 o                         
  -7  14   7        135.57        145.02         8.62 o                         
  -6  14   7          0.00          1.22         7.09 o                         
  -5  14   7         20.61         20.71         8.46 o                         
  -4  14   7         42.78         66.47         7.78 o                         
  -3  14   7         75.12         86.72         9.02 o                         
  -2  14   7        669.73        690.61        18.65 o                         
  -1  14   7        624.73        604.22        16.91 o                         
   0  14   7        132.64        128.22         8.79 o                         
   1  14   7        277.61        266.59        11.01 o                         
   2  14   7          5.91          9.14         6.24 o                         
   3  14   7        151.78        177.89        10.34 o                         
   4  14   7         34.69         54.82         7.71 o                         
  -8  15   7         39.86         56.01         7.67 o                         
  -7  15   7         50.36         56.53         7.51 o                         
  -6  15   7         54.21         53.75         7.18 o                         
  -5  15   7         60.90         75.25         8.27 o                         
  -4  15   7          0.75         -0.82         5.07 o                         
  -3  15   7        130.60        132.81         9.97 o                         
  -2  15   7          0.02         -3.17         5.41 o                         
  -1  15   7        517.31        522.65        15.23 o                         
   0  15   7         86.93        107.76         8.72 o                         
   1  15   7         45.91         51.82         9.36 o                         
   2  15   7         68.83         68.00         8.58 o                         
   3  15   7         63.29         36.41         6.43 o                         
   4  15   7        113.02        117.14         7.49 o                         
  -8  16   7         95.75        117.44        12.16 o                         
  -7  16   7          4.25          4.75         4.48 o                         
  -6  16   7         22.34         24.05         4.72 o                         
  -5  16   7         73.75         62.97         8.43 o                         
  -4  16   7        118.62        137.94         9.44 o                         
  -3  16   7          3.27          5.91         5.21 o                         
  -2  16   7          0.94         10.05         5.70 o                         
  -1  16   7        277.32        285.87        10.60 o                         
   0  16   7        215.16        200.54        10.27 o                         
   1  16   7         27.92         36.03        24.43 o                         
   2  16   7         34.90         35.18         7.82 o                         
   3  16   7          0.83         -0.69         5.28 o                         
   4  16   7         47.73         21.33        10.61 o                         
  -7  17   7         19.04         27.77         7.49 o                         
  -6  17   7          0.03          0.67         4.14 o                         
  -5  17   7         49.79         43.07         7.73 o                         
  -4  17   7         35.32         34.54         7.09 o                         
  -3  17   7         18.34         18.04         5.72 o                         
  -2  17   7          2.32          0.72         4.87 o                         
  -1  17   7         97.87         99.56        11.34 o                         
   0  17   7        165.54        156.30        11.44 o                         
   1  17   7         87.71         78.47         7.94 o                         
   2  17   7          0.02         -5.45         5.45 o                         
   3  17   7         23.65         21.50        16.27 o                         
  -7  18   7         18.12         20.73         6.04 o                         
  -6  18   7          3.74         13.34         6.18 o                         
  -5  18   7        208.10        200.79         9.23 o                         
  -4  18   7        125.01        145.47         9.28 o                         
  -3  18   7         29.45         24.83         7.93 o                         
  -2  18   7          6.30          2.68         6.76 o                         
  -1  18   7        110.29        117.57        10.94 o                         
   0  18   7          2.01         -5.65         5.65 o                         
   1  18   7        117.32         93.55         8.28 o                         
   2  18   7         63.25         66.46        13.52 o                         
   3  18   7          2.26          1.23         5.94 o                         
  -6  19   7          1.66          2.10         4.13 o                         
  -5  19   7         28.28         21.06         4.98 o                         
  -4  19   7         57.25         39.55         5.95 o                         
  -3  19   7         18.19          9.95         4.88 o                         
  -2  19   7         59.34         50.08         9.53 o                         
  -1  19   7         26.68         20.00         6.10 o                         
   0  19   7         74.09         21.77         7.54 o                         
   1  19   7         87.27         86.70         8.21 o                         
   2  19   7          9.72         25.23         7.69 o                         
  -6  20   7         55.39         47.55         8.39 o                         
  -5  20   7         38.12         52.43        12.44 o                         
  -4  20   7         61.21         58.76         9.55 o                         
  -3  20   7         43.04         48.89         9.58 o                         
  -2  20   7          5.82         -0.96         5.87 o                         
  -1  20   7          0.08         -1.94         5.66 o                         
   0  20   7         72.34         72.38         9.92 o                         
   1  20   7          1.58          1.29         4.43 o                         
  -5  21   7         23.07          8.76         7.08 o                         
  -4  21   7         96.26         89.72        10.58 o                         
  -3  21   7         16.85          6.73         6.58 o                         
  -2  21   7         50.19         37.50         7.89 o                         
  -1  21   7         16.84         31.16         8.01 o                         
   0  21   7        155.47        157.18        10.27 o                         
  -3  22   7         41.06         26.95        11.79 o                         
  -2  22   7         21.63         22.91        11.45 o                         
  -1  22   7         11.56          5.60         6.06 o                         
 -10   0   8          2.22         14.32         5.72 o                         
  -9   0   8          6.68          0.34         5.35 o                         
  -8   0   8        488.32        508.74        19.30 o                         
  -7   0   8         64.82         77.79        11.64 o                         
  -6   0   8       2137.98       2312.02        79.09 o                         
  -5   0   8        196.49        201.84        12.87 o                         
  -4   0   8         52.82         43.54         9.63 o                         
  -3   0   8        362.34        382.01        15.25 o                         
  -2   0   8        581.15        523.98        25.76 o                         
  -1   0   8        492.60        476.78        21.53 o                         
   0   0   8          1.55         38.07        14.15 o                         
   1   0   8         16.75         12.85        16.68 o                         
   2   0   8        803.24        837.80        32.51 o                         
   3   0   8          2.87          8.93         6.67 o                         
   4   0   8        314.85        372.12        25.28 o                         
   5   0   8        475.40        453.90        19.76 o                         
   6   0   8         37.06         21.23         5.73 o                         
 -10   1   8         81.28         92.81         7.55 o                         
  -9   1   8          0.51          0.80         3.91 o                         
  -8   1   8        212.02        228.13         9.40 o                         
  -7   1   8       1258.50       1339.82        28.26 o                         
  -6   1   8        241.12        227.53        11.34 o                         
  -5   1   8          1.55          2.35         4.64 o                         
  -4   1   8          8.45          4.92         7.44 o                         
  -3   1   8          4.64          9.84         8.66 o                         
  -2   1   8        837.73        774.44        36.93 o                         
  -1   1   8         14.93         10.37         4.80 o                         
   0   1   8        352.59        330.73        12.90 o                         
   1   1   8          0.17         -5.26         5.91 o                         
   2   1   8          3.75          2.25         8.56 o                         
   3   1   8         13.60         20.17         5.07 o                         
   4   1   8         80.61        116.11        10.66 o                         
   5   1   8          1.53         12.52        11.13 o                         
   6   1   8          5.29          3.25         6.91 o                         
 -10   2   8         45.93         48.36         6.12 o                         
  -9   2   8         92.21        107.06        10.20 o                         
  -8   2   8        116.75        135.86         8.26 o                         
  -7   2   8         14.83         19.57         7.39 o                         
  -6   2   8         79.16         86.59         9.02 o                         
  -5   2   8        137.05        140.83         8.98 o                         
  -4   2   8         38.16         52.09         6.10 o                         
  -3   2   8        132.13        147.33         7.94 o                         
  -2   2   8          7.83         10.45         5.12 o                         
  -1   2   8         34.77         23.16         5.43 o                         
   0   2   8       1298.62       1235.55        31.69 o                         
   1   2   8          9.50         -3.19         5.05 o                         
   2   2   8        293.85        298.43        12.17 o                         
   3   2   8          5.41         -3.00         5.33 o                         
   4   2   8         78.69         83.97         9.12 o                         
   5   2   8        161.88        167.11         8.99 o                         
   6   2   8         34.36         35.87         5.48 o                         
 -10   3   8          0.08         -2.50         4.30 o                         
  -9   3   8        184.69        202.21         8.74 o                         
  -8   3   8        122.30        132.05        13.67 o                         
  -7   3   8        439.55        424.82        13.46 o                         
  -6   3   8       1094.30       1055.27        30.37 o                         
  -5   3   8         25.25         24.70         5.52 o                         
  -4   3   8         32.98         39.94         4.94 o                         
  -3   3   8        477.27        494.95        14.56 o                         
  -2   3   8        103.81         96.05         9.19 o                         
  -1   3   8        595.14        579.24        17.58 o                         
   0   3   8        242.74        228.95        15.36 o                         
   1   3   8       1474.77       1411.57        29.67 o                         
   2   3   8         89.81         83.78         8.32 o                         
   3   3   8         77.31         71.64         6.99 o                         
   4   3   8        253.27        218.49        12.75 o                         
   5   3   8        253.77        236.09        15.39 o                         
 -10   4   8         43.41         46.38         5.86 o                         
  -9   4   8         94.74         84.46         7.19 o                         
  -8   4   8        135.07        130.10         9.50 o                         
  -7   4   8        492.33        473.31        14.39 o                         
  -6   4   8         42.02         62.33         7.35 o                         
  -5   4   8         93.86         86.32        10.74 o                         
  -4   4   8          6.82         14.12         4.91 o                         
  -3   4   8         69.33         78.87        10.44 o                         
  -2   4   8        137.40        134.67         9.80 o                         
  -1   4   8         22.61         17.41         4.87 o                         
   0   4   8         49.41         49.77        14.59 o                         
   1   4   8        127.99        132.86         8.50 o                         
   2   4   8        163.52        153.68         9.16 o                         
   3   4   8          8.03         11.97         5.91 o                         
   4   4   8          1.62          8.32         9.94 o                         
   5   4   8         37.25         23.58         7.38 o                         
 -10   5   8          0.04         -1.32         4.62 o                         
  -9   5   8         17.98         19.83         5.01 o                         
  -8   5   8         91.61        104.27         8.27 o                         
  -7   5   8         21.87         19.63         5.00 o                         
  -6   5   8        539.63        549.06        15.68 o                         
  -5   5   8         23.34         25.71         5.40 o                         
  -4   5   8          3.17         -0.09         4.67 o                         
  -3   5   8        358.79        393.56        14.01 o                         
  -2   5   8         67.01         58.80         6.90 o                         
  -1   5   8        205.82        191.98        12.71 o                         
   0   5   8         98.52         97.81        11.67 o                         
   1   5   8         71.25         78.82        11.33 o                         
   2   5   8          0.01         -0.49         7.88 o                         
   3   5   8         52.56         53.63         6.34 o                         
   4   5   8         54.01         58.56         7.78 o                         
   5   5   8         83.07        107.00         9.76 o                         
 -10   6   8        149.55        168.83         8.36 o                         
  -9   6   8        121.53        138.31         9.34 o                         
  -8   6   8          6.99          9.92         5.17 o                         
  -7   6   8         79.50        105.47        10.00 o                         
  -6   6   8        174.77        147.06         9.23 o                         
  -5   6   8          7.92         15.36         5.03 o                         
  -4   6   8         56.90         55.97         6.69 o                         
  -3   6   8        430.28        418.90        12.93 o                         
  -2   6   8       1026.51       1032.08        50.90 o                         
  -1   6   8        348.87        323.29        19.06 o                         
   0   6   8        124.89        122.67         9.25 o                         
   1   6   8        243.37        255.67        10.87 o                         
   2   6   8         17.84         42.87         6.06 o                         
   3   6   8          9.03          3.87         5.28 o                         
   4   6   8          3.98         17.08        19.19 o                         
   5   6   8        233.75        253.37        13.55 o                         
 -10   7   8         35.96         62.64         7.65 o                         
  -9   7   8        429.00        408.72        13.42 o                         
  -8   7   8          0.30          2.23         5.29 o                         
  -7   7   8        561.17        588.70        16.63 o                         
  -6   7   8         34.28         35.63         6.63 o                         
  -5   7   8        247.45        253.77        12.62 o                         
  -4   7   8        317.23        307.57        12.67 o                         
  -3   7   8        103.57        119.81         9.84 o                         
  -2   7   8       1180.79       1144.89        34.62 o                         
  -1   7   8          3.42          5.86         8.07 o                         
   0   7   8       1513.91       1547.28        44.87 o                         
   1   7   8        856.52        892.16        22.05 o                         
   2   7   8        540.94        569.52        16.00 o                         
   3   7   8         13.73         12.07         8.66 o                         
   4   7   8          3.04          5.22         4.26 o                         
   5   7   8        495.60        496.05        19.41 o                         
 -10   8   8         10.40          7.26         6.55 o                         
  -9   8   8         38.82         43.13         6.21 o                         
  -8   8   8         31.30         31.66        14.69 o                         
  -7   8   8        706.17        729.42        17.37 o                         
  -6   8   8        790.22        801.24        18.78 o                         
  -5   8   8        300.96        284.89        11.08 o                         
  -4   8   8         48.64         52.28         7.16 o                         
  -3   8   8          9.99         15.36         4.89 o                         
  -2   8   8        101.67         95.86         7.89 o                         
  -1   8   8          9.27          7.27         5.04 o                         
   0   8   8        684.69        693.02        20.53 o                         
   1   8   8        169.40        177.15         9.67 o                         
   2   8   8          3.49          0.89         5.44 o                         
   3   8   8         39.86         45.71         7.45 o                         
   4   8   8        148.39        141.35        12.16 o                         
   5   8   8          2.89         -1.06         4.04 o                         
 -10   9   8         23.71         55.93        14.15 o                         
  -9   9   8         15.15         44.34        10.69 o                         
  -8   9   8        209.17        199.62         9.44 o                         
  -7   9   8          2.25         16.64         7.26 o                         
  -6   9   8        137.75        150.22         8.85 o                         
  -5   9   8         16.69         16.84         5.27 o                         
  -4   9   8         30.86         49.27         7.40 o                         
  -3   9   8         70.03         76.60         8.69 o                         
  -2   9   8          1.21          1.44         5.18 o                         
  -1   9   8         46.98         46.65         7.08 o                         
   0   9   8          0.38          1.04         5.84 o                         
   1   9   8        169.74        182.26         9.66 o                         
   2   9   8        286.27        318.53        11.92 o                         
   3   9   8         18.45          8.21         5.83 o                         
   4   9   8         17.74         21.87         6.65 o                         
   5   9   8         22.15          8.77         4.12 o                         
  -9  10   8          2.29         11.91         6.56 o                         
  -8  10   8          2.86         -3.75         6.00 o                         
  -7  10   8        667.26        719.90        19.24 o                         
  -6  10   8        497.92        537.48        17.22 o                         
  -5  10   8          5.00          8.29         6.29 o                         
  -4  10   8          4.16          8.07         4.77 o                         
  -3  10   8        734.34        731.50        17.45 o                         
  -2  10   8         38.51         39.02         7.62 o                         
  -1  10   8        335.94        319.48        11.93 o                         
   0  10   8        320.24        316.61        13.46 o                         
   1  10   8         14.01          5.91         5.54 o                         
   2  10   8         38.50         39.44         6.97 o                         
   3  10   8         77.23         90.56         8.41 o                         
   4  10   8          3.28         -1.83         3.77 o                         
   5  10   8          1.69          3.73         4.03 o                         
  -9  11   8         52.49         61.39        11.45 o                         
  -8  11   8        146.83        168.18         9.77 o                         
  -7  11   8         87.00        100.17        11.23 o                         
  -6  11   8          5.79         14.25        10.22 o                         
  -5  11   8        318.38        313.05        12.33 o                         
  -4  11   8        524.16        511.35        14.39 o                         
  -3  11   8         64.64         78.06         8.16 o                         
  -2  11   8         87.01         95.25         7.99 o                         
  -1  11   8         22.64         30.48         7.19 o                         
   0  11   8          6.55         19.80        10.54 o                         
   1  11   8         67.13         76.78         9.08 o                         
   2  11   8        169.98        181.09        12.22 o                         
   3  11   8        252.17        268.46        10.81 o                         
   4  11   8        101.82         96.85         8.61 o                         
  -9  12   8          7.15          1.82         5.59 o                         
  -8  12   8         95.70        105.72         8.42 o                         
  -7  12   8         55.50         68.17         7.87 o                         
  -6  12   8         32.65         25.17         8.43 o                         
  -5  12   8        326.71        313.22        20.78 o                         
  -4  12   8        490.78        485.09        13.47 o                         
  -3  12   8        329.26        324.09        12.07 o                         
  -2  12   8          1.63          0.88         6.54 o                         
  -1  12   8        358.72        388.36        12.88 o                         
   0  12   8          1.54         -4.80         4.80 o                         
   1  12   8          8.90          8.00         4.81 o                         
   2  12   8         40.92         28.58         6.58 o                         
   3  12   8         43.23         30.74         7.44 o                         
   4  12   8         39.49         38.61         8.27 o                         
  -9  13   8         23.11         15.50         4.53 o                         
  -8  13   8         35.54         35.74         5.51 o                         
  -7  13   8        141.55        127.55         8.47 o                         
  -6  13   8         24.32         24.45         5.59 o                         
  -5  13   8         12.64         14.88         4.64 o                         
  -4  13   8         30.24         27.09         5.14 o                         
  -3  13   8         43.18         43.35         9.18 o                         
  -2  13   8         12.93         11.39         5.14 o                         
  -1  13   8         95.73         95.41         8.42 o                         
   0  13   8          0.08          4.79         4.86 o                         
   1  13   8         99.11        102.26        11.41 o                         
   2  13   8        157.79        159.46        11.47 o                         
   3  13   8          5.78          6.90         3.98 o                         
   4  13   8          0.47         -2.92         4.02 o                         
  -8  14   8          7.85          9.93         5.42 o                         
  -7  14   8         54.06         50.72         5.38 o                         
  -6  14   8          2.50          4.18         4.25 o                         
  -5  14   8         11.98          6.43         4.94 o                         
  -4  14   8        634.74        636.66        17.21 o                         
  -3  14   8        113.57        101.42        10.99 o                         
  -2  14   8         77.79         80.37         7.57 o                         
  -1  14   8          0.02         -3.22         5.08 o                         
   0  14   8         12.17         14.55         4.86 o                         
   1  14   8        151.90        143.19        10.58 o                         
   2  14   8         48.89         65.59         8.54 o                         
   3  14   8         18.91         24.86         6.22 o                         
  -8  15   8          0.82         -1.87         4.05 o                         
  -7  15   8        171.25        176.31         7.87 o                         
  -6  15   8         61.07         63.75         7.14 o                         
  -5  15   8          7.38         -2.26         5.82 o                         
  -4  15   8        101.49        123.88         9.97 o                         
  -3  15   8        150.12        162.29        12.93 o                         
  -2  15   8         54.67         35.78         6.38 o                         
  -1  15   8        264.81        285.21        16.29 o                         
   0  15   8        101.39         86.99         7.30 o                         
   1  15   8         11.26          7.87         5.45 o                         
   2  15   8         14.54         10.75         6.42 o                         
   3  15   8         15.71         12.41         3.92 o                         
  -8  16   8          1.82          2.36         5.30 o                         
  -7  16   8         24.80         28.89         9.14 o                         
  -6  16   8         68.24         77.49         7.60 o                         
  -5  16   8         80.44         80.91         7.81 o                         
  -4  16   8          3.41          7.15         4.90 o                         
  -3  16   8          8.45          0.93         5.11 o                         
  -2  16   8        147.89        149.45         9.66 o                         
  -1  16   8        144.33        146.51         9.99 o                         
   0  16   8         99.66        101.73         7.90 o                         
   1  16   8        108.93        124.76        10.50 o                         
   2  16   8          2.50          4.45         4.26 o                         
   3  16   8          3.11         10.13         4.60 o                         
  -7  17   8          2.50         -8.39         8.39 o                         
  -6  17   8          0.39          3.68         4.20 o                         
  -5  17   8         13.51         21.32         4.38 o                         
  -4  17   8         22.77         25.08         6.97 o                         
  -3  17   8          0.05          2.38         5.01 o                         
  -2  17   8          2.77          3.67         4.85 o                         
  -1  17   8        255.33        218.61        13.78 o                         
   0  17   8         22.21         14.97         5.33 o                         
   1  17   8        334.18        338.63        14.81 o                         
   2  17   8          1.71          5.33         4.30 o                         
  -6  18   8         55.16         67.47         7.28 o                         
  -5  18   8          0.54          2.05         3.99 o                         
  -4  18   8          2.95         -3.13         4.40 o                         
  -3  18   8          1.10         -3.70         4.85 o                         
  -2  18   8          1.26         -3.21         5.27 o                         
  -1  18   8        306.30        305.83        13.19 o                         
   0  18   8        400.02        393.07        13.19 o                         
   1  18   8          1.74         -3.78         4.96 o                         
   2  18   8         35.59         37.07         7.85 o                         
  -6  19   8          5.47         17.27         8.59 o                         
  -5  19   8          2.30         -2.93         4.70 o                         
  -4  19   8          3.16         10.51         4.28 o                         
  -3  19   8        164.69        153.38        10.38 o                         
  -2  19   8          2.30          4.28         6.92 o                         
  -1  19   8        134.28        165.93        14.48 o                         
   0  19   8         74.73         54.48        13.14 o                         
   1  19   8         14.61         12.47         7.75 o                         
  -5  20   8         37.52         44.14        11.79 o                         
  -4  20   8         23.34         11.76         6.36 o                         
  -3  20   8         74.09         74.12        12.03 o                         
  -2  20   8         88.62        108.80        11.65 o                         
  -1  20   8         83.11         86.77        10.76 o                         
   0  20   8          3.75          6.18         6.01 o                         
  -3  21   8          0.40          2.02         6.40 o                         
  -2  21   8          0.45          1.27         6.40 o                         
  -1  21   8          0.64         -5.05         8.76 o                         
 -10   1   9         47.11         59.21         7.39 o                         
  -9   1   9        146.33        153.93         8.66 o                         
  -8   1   9         34.65         35.96         5.51 o                         
  -7   1   9         77.08         98.16         9.35 o                         
  -6   1   9         90.61         91.62         9.60 o                         
  -5   1   9         16.09         17.79         4.80 o                         
  -4   1   9          0.95          4.71         4.49 o                         
  -3   1   9          1.15          7.54         5.02 o                         
  -2   1   9         40.49         44.14         8.46 o                         
  -1   1   9        348.35        341.19        14.02 o                         
   0   1   9        707.41        713.14        20.64 o                         
   1   1   9        298.15        310.58        18.82 o                         
   2   1   9          2.09          1.05         6.27 o                         
   3   1   9        811.40        805.15        28.74 o                         
   4   1   9          1.04         -3.72         5.90 o                         
   5   1   9         31.06         25.85        10.11 o                         
 -10   2   9          4.58         12.25         3.82 o                         
  -9   2   9         38.64         31.76         5.13 o                         
  -8   2   9        146.23        156.37        12.74 o                         
  -7   2   9        245.23        259.30        12.23 o                         
  -6   2   9        502.49        544.71        17.53 o                         
  -5   2   9        649.77        653.32        16.08 o                         
  -4   2   9         27.37         27.13         5.14 o                         
  -3   2   9         46.64         36.75         5.16 o                         
  -2   2   9          3.09          3.26         4.59 o                         
  -1   2   9        766.41        769.39        22.20 o                         
   0   2   9        134.11        130.08         9.59 o                         
   1   2   9         38.54         39.88         7.49 o                         
   2   2   9        314.35        337.02        23.15 o                         
   3   2   9          0.08          9.52         5.72 o                         
   4   2   9         36.27         30.88         6.46 o                         
   5   2   9          6.86          9.79         4.59 o                         
 -10   3   9         14.60         14.02         5.17 o                         
  -9   3   9        122.72        129.35         8.08 o                         
  -8   3   9          0.10         -0.24         9.63 o                         
  -7   3   9         36.81         45.10         8.07 o                         
  -6   3   9         92.25         93.47         9.41 o                         
  -5   3   9        189.90        201.99        10.15 o                         
  -4   3   9        380.80        390.46        11.35 o                         
  -3   3   9        203.02        170.98         9.94 o                         
  -2   3   9         93.58        106.16        17.21 o                         
  -1   3   9       1405.14       1454.18        51.93 o                         
   0   3   9         79.04         82.16        10.49 o                         
   1   3   9        850.16        814.47        22.95 o                         
   2   3   9        114.75        117.22        11.83 o                         
   3   3   9          4.07          0.24         5.16 o                         
   4   3   9         43.09         48.64        12.50 o                         
   5   3   9          5.47          2.70         5.05 o                         
 -10   4   9         60.75         72.27         6.86 o                         
  -9   4   9         52.07         58.63         7.11 o                         
  -8   4   9        108.89        123.34         9.72 o                         
  -7   4   9         11.21          1.50         5.91 o                         
  -6   4   9        412.52        467.66        16.76 o                         
  -5   4   9         36.50         42.61         5.89 o                         
  -4   4   9          3.93          9.70         8.06 o                         
  -3   4   9        844.09        892.19        31.99 o                         
  -2   4   9       1371.09       1478.26        42.53 o                         
  -1   4   9        419.05        438.72        17.03 o                         
   0   4   9         22.43         14.40        13.00 o                         
   1   4   9         41.87         44.26        13.66 o                         
   2   4   9          1.25          0.44         4.60 o                         
   3   4   9         33.47         30.43         4.96 o                         
   4   4   9         19.00         22.05         5.59 o                         
   5   4   9         21.29         14.15         5.05 o                         
 -10   5   9        103.49         98.50         7.63 o                         
  -9   5   9          0.20          8.57         4.42 o                         
  -8   5   9         63.46         72.76        10.44 o                         
  -7   5   9         71.52         72.79         9.02 o                         
  -6   5   9          0.04         -0.77         4.89 o                         
  -5   5   9          0.36         -0.37         5.25 o                         
  -4   5   9        103.68        106.13         8.48 o                         
  -3   5   9         65.81         65.92         6.90 o                         
  -2   5   9        747.50        788.36        22.04 o                         
  -1   5   9       2078.58       2166.98        60.49 o                         
   0   5   9          0.02         -0.83         5.49 o                         
   1   5   9          4.25          2.15         5.00 o                         
   2   5   9        407.09        404.23        13.02 o                         
   3   5   9        100.10         86.06         9.43 o                         
   4   5   9         73.20         65.96        15.70 o                         
 -10   6   9          0.56         -1.05         3.83 o                         
  -9   6   9         20.14         27.26         4.77 o                         
  -8   6   9         29.31         29.44         6.28 o                         
  -7   6   9        441.92        472.03        16.23 o                         
  -6   6   9        126.19        119.10         9.28 o                         
  -5   6   9        494.40        484.08        14.96 o                         
  -4   6   9        270.09        277.78        10.34 o                         
  -3   6   9         82.20         87.47         7.84 o                         
  -2   6   9         61.15         52.78         7.68 o                         
  -1   6   9       1210.77       1244.05        36.94 o                         
   0   6   9        216.87        241.24        16.11 o                         
   1   6   9          4.20          1.30         6.83 o                         
   2   6   9        141.94        146.61         9.63 o                         
   3   6   9         20.52         15.12         5.11 o                         
   4   6   9         23.60         35.12         9.15 o                         
 -10   7   9         11.20          2.13         3.87 o                         
  -9   7   9         14.45         14.29         8.37 o                         
  -8   7   9         22.16         17.42         4.86 o                         
  -7   7   9        102.55        123.35        12.90 o                         
  -6   7   9        362.35        373.05        16.90 o                         
  -5   7   9         16.86         34.35         8.76 o                         
  -4   7   9        185.18        188.78         9.27 o                         
  -3   7   9        121.11        109.00         8.22 o                         
  -2   7   9          2.19         -2.70         5.39 o                         
  -1   7   9         95.58         98.38        11.62 o                         
   0   7   9        176.35        173.82        16.82 o                         
   1   7   9        124.68        112.69         8.90 o                         
   2   7   9        372.20        378.18        16.58 o                         
   3   7   9          9.70          9.39         4.56 o                         
   4   7   9         21.26         21.09         6.37 o                         
  -9   8   9          8.73          9.75         4.55 o                         
  -8   8   9         37.98         36.03         6.66 o                         
  -7   8   9          4.44         12.37         6.49 o                         
  -6   8   9         20.67         12.78         5.34 o                         
  -5   8   9        182.78        170.81        10.54 o                         
  -4   8   9        307.35        324.15        11.94 o                         
  -3   8   9        121.19        110.53         8.00 o                         
  -2   8   9         45.79         63.93        11.28 o                         
  -1   8   9        200.53        196.88        12.31 o                         
   0   8   9         94.02         99.20         8.24 o                         
   1   8   9        134.36        151.99         8.56 o                         
   2   8   9        127.97        134.14         9.71 o                         
   3   8   9         12.30          9.14         4.42 o                         
   4   8   9         58.80         30.66         9.77 o                         
  -9   9   9        127.80        134.97         7.85 o                         
  -8   9   9        225.29        213.41        11.91 o                         
  -7   9   9         43.14         37.02         7.20 o                         
  -6   9   9        296.64        300.53        12.40 o                         
  -5   9   9         62.16         77.67         7.55 o                         
  -4   9   9         10.54          9.31         4.95 o                         
  -3   9   9        620.67        637.96        19.51 o                         
  -2   9   9         95.64         80.23        12.50 o                         
  -1   9   9          5.32          3.77         5.38 o                         
   0   9   9          0.24         -4.62         4.62 o                         
   1   9   9         40.28         40.19         6.35 o                         
   2   9   9          2.09          1.01         4.57 o                         
   3   9   9        112.99        110.36         7.93 o                         
   4   9   9         78.99         85.09        14.49 o                         
  -9  10   9          7.50          8.52        10.61 o                         
  -8  10   9        103.35        107.80         8.38 o                         
  -7  10   9          0.17          1.41         4.88 o                         
  -6  10   9         41.99         43.52         6.45 o                         
  -5  10   9        164.53        140.99         8.41 o                         
  -4  10   9         51.37         62.68         6.89 o                         
  -3  10   9          2.08          8.45        10.48 o                         
  -2  10   9        123.46        121.70         9.61 o                         
  -1  10   9          8.24          4.27         5.72 o                         
   0  10   9         12.50          6.80         4.73 o                         
   1  10   9          6.38         -0.76         4.68 o                         
   2  10   9          1.37          3.87         4.50 o                         
   3  10   9        129.40        151.07         8.45 o                         
   4  10   9        201.47        196.38        14.82 o                         
  -9  11   9          8.20          9.05         4.01 o                         
  -8  11   9        225.83        242.09        11.25 o                         
  -7  11   9         88.72         94.04         8.10 o                         
  -6  11   9          0.74         -4.77         4.77 o                         
  -5  11   9         21.34         17.99         4.81 o                         
  -4  11   9         31.88         32.52         6.14 o                         
  -3  11   9          2.30          8.54         5.43 o                         
  -2  11   9          0.94         -0.19         5.08 o                         
  -1  11   9        121.23        115.90        11.96 o                         
   0  11   9          2.32          6.44         4.72 o                         
   1  11   9          0.77          5.58         6.41 o                         
   2  11   9          0.16         -2.36         4.54 o                         
   3  11   9         39.46         33.80         9.97 o                         
  -9  12   9         15.97          8.54         5.19 o                         
  -8  12   9        145.90        151.77         8.31 o                         
  -7  12   9         39.17         20.39         5.80 o                         
  -6  12   9          5.55         11.48         7.65 o                         
  -5  12   9         57.98         73.88         8.25 o                         
  -4  12   9          8.74          3.54         4.80 o                         
  -3  12   9          0.48         -3.77         5.43 o                         
  -2  12   9          0.39          0.29         5.04 o                         
  -1  12   9          0.01         -5.36         5.36 o                         
   0  12   9        468.41        479.39        13.84 o                         
   1  12   9        131.01        134.25        13.29 o                         
   2  12   9          6.20         11.13         4.84 o                         
   3  12   9         87.65         86.90         7.24 o                         
  -8  13   9          0.93          6.10         4.13 o                         
  -7  13   9         14.48         15.26         4.84 o                         
  -6  13   9         80.98         87.57         7.18 o                         
  -5  13   9        141.68        163.45         9.38 o                         
  -4  13   9        169.88        186.10        10.41 o                         
  -3  13   9         99.19         96.93         9.77 o                         
  -2  13   9         22.40         22.23         5.47 o                         
  -1  13   9          0.05          1.53         4.57 o                         
   0  13   9          0.93          1.40         4.81 o                         
   1  13   9        391.20        414.06        13.47 o                         
   2  13   9         79.75         75.80         7.31 o                         
   3  13   9         16.96         14.17         8.46 o                         
  -8  14   9          0.66          4.46         5.69 o                         
  -7  14   9         37.23         27.73         8.64 o                         
  -6  14   9          8.95          6.80         4.39 o                         
  -5  14   9        101.31         87.21         7.74 o                         
  -4  14   9          0.07         -1.91         5.85 o                         
  -3  14   9         90.51         67.19         9.53 o                         
  -2  14   9         46.85         63.21         9.69 o                         
  -1  14   9         39.84         20.53         5.61 o                         
   0  14   9        110.47        114.47         7.80 o                         
   1  14   9          5.93          6.57         4.30 o                         
   2  14   9         34.91         37.88         5.95 o                         
  -7  15   9         20.30         25.67         9.34 o                         
  -6  15   9         17.79         20.08         5.30 o                         
  -5  15   9         33.25         44.26         6.98 o                         
  -4  15   9          0.37          0.66         4.66 o                         
  -3  15   9        112.31        103.58         8.68 o                         
  -2  15   9         14.45         16.56         4.46 o                         
  -1  15   9          0.19          0.34         4.41 o                         
   0  15   9         35.38         32.04         6.51 o                         
   1  15   9         90.37         67.91         7.02 o                         
   2  15   9          9.42          6.53         6.42 o                         
  -7  16   9         26.27         40.55         6.56 o                         
  -6  16   9         89.44         87.67         7.94 o                         
  -5  16   9          0.05          0.75         4.67 o                         
  -4  16   9        245.56        214.92         9.66 o                         
  -3  16   9         12.02         11.44         4.62 o                         
  -2  16   9         42.65         39.82         9.58 o                         
  -1  16   9          6.82          5.90         4.95 o                         
   0  16   9          3.44          5.13         4.43 o                         
   1  16   9          7.17         14.18         7.25 o                         
   2  16   9         11.58          7.26         5.73 o                         
  -6  17   9         12.99         11.05         5.03 o                         
  -5  17   9          4.50          3.61         4.39 o                         
  -4  17   9          3.52          7.27         4.75 o                         
  -3  17   9          7.83          3.21         4.05 o                         
  -2  17   9         16.86          9.80         4.55 o                         
  -1  17   9         32.92          9.33         4.76 o                         
   0  17   9         36.86         31.58         8.93 o                         
   1  17   9          7.02          9.95         5.30 o                         
  -6  18   9        146.16        138.81        14.49 o                         
  -5  18   9         12.23         17.60         4.15 o                         
  -4  18   9          5.22          9.89         6.02 o                         
  -3  18   9          0.12         -3.37         5.06 o                         
  -2  18   9         79.84         87.91         8.37 o                         
  -1  18   9          1.97          3.80         5.04 o                         
   0  18   9         10.15          9.29         4.99 o                         
  -5  19   9         52.10         29.98         8.09 o                         
  -4  19   9         38.91         69.20        13.48 o                         
  -3  19   9         12.02         -0.06         5.85 o                         
  -2  19   9         11.77         30.65         7.40 o                         
  -1  19   9         42.51         32.15        15.44 o                         
 -10   0  10         76.21        100.04         8.69 o                         
  -9   0  10        319.44        336.95        16.29 o                         
  -8   0  10         67.01         86.47        12.06 o                         
  -7   0  10        223.14        248.56        15.88 o                         
  -6   0  10         66.14         54.98         7.86 o                         
  -5   0  10       1073.86       1109.53        34.62 o                         
  -4   0  10          4.07          1.24         7.25 o                         
  -3   0  10        370.07        379.38        17.29 o                         
  -2   0  10        311.37        293.05        20.72 o                         
  -1   0  10          2.46          0.65         9.52 o                         
   0   0  10         25.05         25.09         6.92 o                         
   1   0  10         28.14         28.51         7.12 o                         
   2   0  10        132.79        125.29        11.65 o                         
   3   0  10        182.08        195.04        13.35 o                         
   4   0  10         33.70         24.59         7.41 o                         
 -10   1  10          0.03         -1.76         3.30 o                         
  -9   1  10         46.03         60.93         8.09 o                         
  -8   1  10         48.12         40.90         6.43 o                         
  -7   1  10        189.20        211.68        12.55 o                         
  -6   1  10        294.10        302.84        11.99 o                         
  -5   1  10         35.15         32.09         6.03 o                         
  -4   1  10          4.80          4.55         4.87 o                         
  -3   1  10         38.88         38.55         7.94 o                         
  -2   1  10         50.99         52.67         9.73 o                         
  -1   1  10         74.02         72.73         9.71 o                         
   0   1  10        855.45        853.27        23.47 o                         
   1   1  10         56.19         66.80         9.97 o                         
   2   1  10        158.33        146.86         8.58 o                         
   3   1  10         26.94         71.34        11.29 o                         
   4   1  10          4.26         38.07        13.81 o                         
 -10   2  10        210.17        209.32         8.38 o                         
  -9   2  10        174.39        173.49         8.30 o                         
  -8   2  10         18.43         10.47         4.60 o                         
  -7   2  10        532.21        562.84        17.89 o                         
  -6   2  10         94.71         93.05         8.73 o                         
  -5   2  10        167.23        136.89         8.33 o                         
  -4   2  10         31.48         22.85         4.87 o                         
  -3   2  10         34.40         36.65         6.42 o                         
  -2   2  10          7.84          6.68         5.59 o                         
  -1   2  10          0.22          1.87         5.20 o                         
   0   2  10          0.40          4.41         4.72 o                         
   1   2  10        155.28        146.75         9.91 o                         
   2   2  10         64.46         51.54         8.57 o                         
   3   2  10         14.40          4.08         4.61 o                         
   4   2  10          0.02          7.41         6.06 o                         
 -10   3  10          8.20          5.54         3.80 o                         
  -9   3  10         41.47         50.69         7.18 o                         
  -8   3  10          2.59          7.36         4.53 o                         
  -7   3  10        199.32        200.55        10.48 o                         
  -6   3  10        294.48        312.56        13.99 o                         
  -5   3  10         71.92         65.80         7.30 o                         
  -4   3  10          1.49          3.68         5.65 o                         
  -3   3  10         57.10         67.33        11.43 o                         
  -2   3  10        759.76        765.07        24.75 o                         
  -1   3  10        550.38        533.38        18.94 o                         
   0   3  10          5.89         -0.47         4.47 o                         
   1   3  10        367.58        371.36        14.30 o                         
   2   3  10        126.80        134.08         8.78 o                         
   3   3  10         38.60         54.51        18.19 o                         
   4   3  10          5.81          3.37         5.73 o                         
 -10   4  10          0.09         -3.13         3.13 o                         
  -9   4  10         19.37         18.75         6.76 o                         
  -8   4  10         27.23         23.01         5.54 o                         
  -7   4  10         23.24         22.37         5.24 o                         
  -6   4  10         28.56         26.26         5.80 o                         
  -5   4  10         38.38         41.09         7.55 o                         
  -4   4  10        322.15        348.78        13.86 o                         
  -3   4  10         63.30         54.40         6.62 o                         
  -2   4  10        211.55        239.85        25.27 o                         
  -1   4  10        502.57        493.66        21.07 o                         
   0   4  10        623.18        617.45        18.44 o                         
   1   4  10          0.83          9.84         5.32 o                         
   2   4  10         82.26         80.99        11.09 o                         
   3   4  10         44.80         37.21         7.89 o                         
   4   4  10          8.43          2.02         5.39 o                         
 -10   5  10          0.43         -0.53         4.80 o                         
  -9   5  10        138.90        121.07         7.49 o                         
  -8   5  10        450.32        472.51        14.79 o                         
  -7   5  10        298.64        315.98        14.49 o                         
  -6   5  10          0.33          3.16         5.16 o                         
  -5   5  10        578.12        565.21        15.14 o                         
  -4   5  10        279.16        264.20        10.49 o                         
  -3   5  10        225.75        183.46        10.08 o                         
  -2   5  10         23.90         38.14        13.81 o                         
  -1   5  10        459.17        419.27        19.42 o                         
   0   5  10        406.08        389.96        16.19 o                         
   1   5  10        148.32        177.71        14.38 o                         
   2   5  10          0.65         12.75         6.34 o                         
   3   5  10          0.82         -2.07         5.90 o                         
   4   5  10          1.87          3.03         5.05 o                         
  -9   6  10          6.86          8.72         3.88 o                         
  -8   6  10        127.81        118.46         8.25 o                         
  -7   6  10          2.70          3.08         8.36 o                         
  -6   6  10        322.85        337.29        28.25 o                         
  -5   6  10         65.36         57.41         8.11 o                         
  -4   6  10          7.70         18.74         4.98 o                         
  -3   6  10         21.83         19.07         5.06 o                         
  -2   6  10        189.80        184.63        15.82 o                         
  -1   6  10        341.70        336.99        24.64 o                         
   0   6  10        136.01        153.55        10.35 o                         
   1   6  10         63.15         80.48        13.96 o                         
   2   6  10         47.96         52.90         8.10 o                         
   3   6  10          1.89         43.12        15.50 o                         
  -9   7  10         92.84        102.64         7.62 o                         
  -8   7  10        115.77        101.57         9.81 o                         
  -7   7  10         45.20         47.16        26.11 o                         
  -6   7  10         10.20         11.37         5.68 o                         
  -5   7  10         51.93         49.21         7.92 o                         
  -4   7  10          5.44         11.53         5.00 o                         
  -3   7  10        167.59        163.85        10.86 o                         
  -2   7  10         50.96         52.69         7.61 o                         
  -1   7  10        118.39         99.46         8.78 o                         
   0   7  10         15.48          4.32         4.61 o                         
   1   7  10        146.58        141.57         9.67 o                         
   2   7  10         37.53         41.17         7.22 o                         
   3   7  10          0.77          1.61         7.26 o                         
  -9   8  10          6.26          6.99         3.95 o                         
  -8   8  10         76.31         76.62         8.55 o                         
  -7   8  10          1.21          1.72         4.91 o                         
  -6   8  10         47.11         54.58         6.94 o                         
  -5   8  10        295.86        292.53        14.10 o                         
  -4   8  10        464.49        483.78        19.05 o                         
  -3   8  10        146.10        159.13         9.00 o                         
  -2   8  10        164.83        141.80        13.24 o                         
  -1   8  10         53.35         73.62        14.66 o                         
   0   8  10         69.17         60.25         9.63 o                         
   1   8  10         46.53         39.94         6.79 o                         
   2   8  10         35.17         38.81         8.82 o                         
   3   8  10          6.57         55.59        15.50 o                         
  -9   9  10         25.44         18.00         5.20 o                         
  -8   9  10          2.02         27.87         8.12 o                         
  -7   9  10        345.58        342.46        13.43 o                         
  -6   9  10        152.91        187.09        11.96 o                         
  -5   9  10        152.83        185.35         9.42 o                         
  -4   9  10         50.28         38.66         6.54 o                         
  -3   9  10        183.42        182.23        10.33 o                         
  -2   9  10         92.62         95.61         8.95 o                         
  -1   9  10         40.71         23.05         9.02 o                         
   0   9  10        170.38        153.49         9.79 o                         
   1   9  10         36.27         40.43         5.94 o                         
   2   9  10          1.07         -4.56         4.56 o                         
   3   9  10          4.11         13.81         5.73 o                         
  -9  10  10          4.86         -1.96         3.48 o                         
  -8  10  10        248.73        265.12        10.39 o                         
  -7  10  10         10.39          9.32         4.73 o                         
  -6  10  10          1.48         -1.15         4.67 o                         
  -5  10  10        282.83        307.01        11.93 o                         
  -4  10  10        228.52        207.40        16.68 o                         
  -3  10  10         54.99         38.50         6.34 o                         
  -2  10  10          0.04         -5.51         5.65 o                         
  -1  10  10         19.58         29.98         5.53 o                         
   0  10  10         64.87         67.19         6.56 o                         
   1  10  10          1.66          4.50         4.12 o                         
   2  10  10          1.76         -4.06         4.06 o                         
   3  10  10         10.22          6.06         5.05 o                         
  -8  11  10          9.08          5.68         3.81 o                         
  -7  11  10        245.97        230.09         8.92 o                         
  -6  11  10        128.82        126.04         7.63 o                         
  -5  11  10         75.98         72.76         9.91 o                         
  -4  11  10         22.82         29.00        10.79 o                         
  -3  11  10          5.72          7.94         5.31 o                         
  -2  11  10         45.56         58.60        10.38 o                         
  -1  11  10        184.65        181.21        12.88 o                         
   0  11  10         19.64         19.67         4.36 o                         
   1  11  10         15.02         11.92         4.36 o                         
   2  11  10         58.80         55.60        10.01 o                         
  -8  12  10         95.75        101.48         7.97 o                         
  -7  12  10         75.73         75.22        10.26 o                         
  -6  12  10         20.13         19.92         4.68 o                         
  -5  12  10          1.48          8.24         5.69 o                         
  -4  12  10         22.96         25.09         6.00 o                         
  -3  12  10          1.96         -1.12         5.82 o                         
  -2  12  10         52.62         68.77        11.09 o                         
  -1  12  10        144.70        163.33         8.08 o                         
   0  12  10         46.37         44.22         5.84 o                         
   1  12  10         49.43         58.53         6.93 o                         
   2  12  10         22.96         13.64         3.91 o                         
  -8  13  10         59.85         68.07         6.70 o                         
  -7  13  10        105.10        119.83         8.33 o                         
  -6  13  10          0.26          1.13         4.54 o                         
  -5  13  10         15.39         14.12         4.91 o                         
  -4  13  10          6.30         -0.49         5.34 o                         
  -3  13  10        124.05        122.46         9.92 o                         
  -2  13  10         55.61         45.18         6.38 o                         
  -1  13  10         43.27         32.15         7.19 o                         
   0  13  10         21.64         23.54         4.70 o                         
   1  13  10        104.54        102.51         7.10 o                         
   2  13  10         30.53         69.33        10.48 o                         
  -7  14  10         28.04         42.75         9.84 o                         
  -6  14  10         14.47         17.63         4.95 o                         
  -5  14  10          3.16          7.87         4.71 o                         
  -4  14  10          3.07          1.51         4.74 o                         
  -3  14  10        127.41        120.83         8.43 o                         
  -2  14  10          0.04         -1.39         4.49 o                         
  -1  14  10        149.01        137.54         8.32 o                         
   0  14  10          4.40          9.25         8.91 o                         
   1  14  10         33.93         45.57         7.27 o                         
  -7  15  10          2.57          7.00         4.87 o                         
  -6  15  10          0.98          4.34         4.49 o                         
  -5  15  10          2.87          4.85         6.04 o                         
  -4  15  10         23.90         23.54         4.73 o                         
  -3  15  10        168.15        163.57         8.69 o                         
  -2  15  10         46.93         54.25         8.40 o                         
  -1  15  10        102.29        115.95         9.17 o                         
   0  15  10         27.91         14.85         4.08 o                         
   1  15  10          6.81          5.72         4.00 o                         
  -6  16  10          3.80         84.56        20.55 o                         
  -5  16  10         70.72         93.14         9.77 o                         
  -4  16  10          3.43          4.61         4.53 o                         
  -3  16  10          0.00         -0.57         4.24 o                         
  -2  16  10         45.77         33.23         5.88 o                         
  -1  16  10        144.29        148.81         9.02 o                         
   0  16  10         58.60         78.40         8.36 o                         
  -5  17  10          4.40         11.66         4.02 o                         
  -4  17  10         49.55         47.79         6.38 o                         
  -3  17  10         22.96         20.57         6.62 o                         
  -2  17  10         11.73          5.37         4.81 o                         
  -1  17  10         22.04         46.34         9.87 o                         
  -4  18  10          3.00          6.57         9.43 o                         
  -3  18  10         16.21          9.03         8.93 o                         
  -2  18  10          1.66          5.34         4.99 o                         
  -9   1  11        102.91        111.62         7.28 o                         
  -8   1  11        122.40        115.22         9.50 o                         
  -7   1  11        105.34        120.45         8.04 o                         
  -6   1  11        175.54        181.66         9.63 o                         
  -5   1  11          0.22         -1.03         4.96 o                         
  -4   1  11        168.60        147.69         8.96 o                         
  -3   1  11         87.34         78.56         7.73 o                         
  -2   1  11         21.96         17.38        10.08 o                         
  -1   1  11         13.37          8.14         4.75 o                         
   0   1  11          8.54          3.13         5.38 o                         
   1   1  11          2.81          4.14         4.61 o                         
   2   1  11          1.51         -3.54         5.27 o                         
   3   1  11          5.39          9.77         7.41 o                         
  -9   2  11         21.38         27.60        10.60 o                         
  -8   2  11         15.11         18.69         4.43 o                         
  -7   2  11         16.56         22.53         8.26 o                         
  -6   2  11         67.69         88.18         8.63 o                         
  -5   2  11          4.40          5.45         7.44 o                         
  -4   2  11         21.20         16.60         5.10 o                         
  -3   2  11        104.06        103.65        10.35 o                         
  -2   2  11         38.28         26.95         6.74 o                         
  -1   2  11         23.67         24.68         5.62 o                         
   0   2  11        536.13        544.53        19.42 o                         
   1   2  11         24.77         37.23         7.98 o                         
   2   2  11          5.15          4.44         5.21 o                         
   3   2  11         21.06          4.72         6.40 o                         
  -9   3  11         32.56         45.16         5.99 o                         
  -8   3  11        120.56        129.99        10.41 o                         
  -7   3  11        157.43        156.72         8.65 o                         
  -6   3  11        117.41        119.16        10.23 o                         
  -5   3  11         91.19         92.09         7.92 o                         
  -4   3  11         10.97         -1.35         5.54 o                         
  -3   3  11          0.62          0.83         5.23 o                         
  -2   3  11        147.95        129.64         9.99 o                         
  -1   3  11         76.29         74.21         9.26 o                         
   0   3  11         92.54         94.91         9.32 o                         
   1   3  11          9.24         18.85         9.92 o                         
   2   3  11         21.40         18.57         5.90 o                         
   3   3  11         11.34         -4.04         5.73 o                         
  -9   4  11          2.97          7.05         3.50 o                         
  -8   4  11          4.27          5.98         4.30 o                         
  -7   4  11        119.88        114.50         7.91 o                         
  -6   4  11          5.20          7.63         5.03 o                         
  -5   4  11        285.02        309.62        14.19 o                         
  -4   4  11         19.21         15.85         4.95 o                         
  -3   4  11        130.69        116.81         8.97 o                         
  -2   4  11        741.79        771.23        24.56 o                         
  -1   4  11        128.59        107.40        13.80 o                         
   0   4  11        106.84         92.70         8.45 o                         
   1   4  11        183.13        212.51        10.37 o                         
   2   4  11         60.90         75.41        12.93 o                         
   3   4  11          7.57         -2.70         6.06 o                         
  -9   5  11         58.54         53.25         6.13 o                         
  -8   5  11          5.56          3.81         3.73 o                         
  -7   5  11         22.98         23.47         4.71 o                         
  -6   5  11         19.84         29.61         7.10 o                         
  -5   5  11         64.93         73.04         7.00 o                         
  -4   5  11        339.79        299.48        12.19 o                         
  -3   5  11        106.14         94.61         8.87 o                         
  -2   5  11         47.84         47.96         7.90 o                         
  -1   5  11         81.86         86.61         9.39 o                         
   0   5  11         12.69         13.60         4.72 o                         
   1   5  11         26.96         11.64         5.16 o                         
   2   5  11         30.03         29.46         8.59 o                         
  -9   6  11          2.15          1.93         3.31 o                         
  -8   6  11          0.01          5.98         3.71 o                         
  -7   6  11         81.88         77.99         7.73 o                         
  -6   6  11        120.79        119.10         9.92 o                         
  -5   6  11        670.39        703.22        23.47 o                         
  -4   6  11         31.45         39.30         8.97 o                         
  -3   6  11        155.29        148.79        17.03 o                         
  -2   6  11         68.18         49.83         7.25 o                         
  -1   6  11         34.68         37.02        10.50 o                         
   0   6  11        165.42        157.19         8.78 o                         
   1   6  11         81.72         65.88         8.60 o                         
   2   6  11          0.17          6.58         5.73 o                         
  -9   7  11         16.52         20.38         6.15 o                         
  -8   7  11         99.57         99.26         7.96 o                         
  -7   7  11         46.41         53.95         6.35 o                         
  -6   7  11         28.64         20.38         7.88 o                         
  -5   7  11         60.10         42.40         7.05 o                         
  -4   7  11         14.84         19.19         4.95 o                         
  -3   7  11          6.63          0.34         8.09 o                         
  -2   7  11         22.96         21.74         5.40 o                         
  -1   7  11         82.73         78.62         8.84 o                         
   0   7  11         48.69         51.42         6.63 o                         
   1   7  11         20.50         43.60         8.23 o                         
   2   7  11         53.36         94.67        20.21 o                         
  -9   8  11         13.58         33.02        10.78 o                         
  -8   8  11         32.83         32.83         8.06 o                         
  -7   8  11        147.66        134.46         7.93 o                         
  -6   8  11        370.98        355.28        11.25 o                         
  -5   8  11         92.51         92.20        11.56 o                         
  -4   8  11         71.21         57.79        13.18 o                         
  -3   8  11        158.04        146.11        10.21 o                         
  -2   8  11         41.07         51.47         8.05 o                         
  -1   8  11        187.92        162.20         8.70 o                         
   0   8  11         11.74         11.09         5.58 o                         
   1   8  11          1.05          3.77         4.91 o                         
   2   8  11         25.88         50.55         8.97 o                         
  -8   9  11         12.23          6.16         3.82 o                         
  -7   9  11          0.33          1.89         4.03 o                         
  -6   9  11         88.18         95.14         7.59 o                         
  -5   9  11         30.39         40.35         6.07 o                         
  -4   9  11        144.63        139.87        13.33 o                         
  -3   9  11         12.41         11.52         6.00 o                         
  -2   9  11         12.60         -0.26         5.23 o                         
  -1   9  11         21.00         23.33         5.32 o                         
   0   9  11         87.71         90.02         7.94 o                         
   1   9  11         29.62         30.23         6.88 o                         
   2   9  11         98.07         97.70        13.48 o                         
  -8  10  11         96.99        126.17         7.78 o                         
  -7  10  11         44.17         51.42         7.02 o                         
  -6  10  11        592.72        589.08        17.10 o                         
  -5  10  11        163.58        176.35        12.62 o                         
  -4  10  11         14.63          2.40         5.43 o                         
  -3  10  11          0.69         15.95         9.90 o                         
  -2  10  11         10.49         10.44         7.08 o                         
  -1  10  11        194.42        165.69         8.49 o                         
   0  10  11         16.72         14.25         4.84 o                         
   1  10  11        195.14        193.28        16.37 o                         
  -8  11  11          4.56          1.50         5.36 o                         
  -7  11  11         70.37         71.66         8.09 o                         
  -6  11  11        107.86         93.34        10.98 o                         
  -5  11  11         33.83         39.39         9.76 o                         
  -4  11  11          5.94         15.05        10.27 o                         
  -3  11  11         26.59          6.40        13.48 o                         
  -2  11  11         88.29         73.48         8.86 o                         
  -1  11  11         59.32         62.15        10.44 o                         
   0  11  11          0.21          1.20         4.07 o                         
   1  11  11          3.00         37.35         8.58 o                         
  -7  12  11         82.16         82.59         8.80 o                         
  -6  12  11         73.45         89.00         8.36 o                         
  -5  12  11          0.01         -0.69         5.01 o                         
  -4  12  11         68.25         54.70         9.41 o                         
  -3  12  11          7.76         -1.96         5.07 o                         
  -2  12  11          4.97          5.11         4.42 o                         
  -1  12  11         12.26          7.71         4.27 o                         
   0  12  11         16.40          8.54        10.38 o                         
   1  12  11         60.96         60.64        12.80 o                         
  -7  13  11         22.64         13.97        10.61 o                         
  -6  13  11          2.46          2.13         5.24 o                         
  -5  13  11         10.69         14.81         6.75 o                         
  -4  13  11        124.04        107.34         8.60 o                         
  -3  13  11         90.37         76.10         8.12 o                         
  -2  13  11          9.25         11.52         4.60 o                         
  -1  13  11         30.03         31.51         5.84 o                         
   0  13  11          3.13          0.47         5.05 o                         
  -6  14  11        162.13        172.05        13.63 o                         
  -5  14  11          0.18          7.12         5.30 o                         
  -4  14  11          0.35          3.81         4.71 o                         
  -3  14  11        127.94        149.45         9.40 o                         
  -2  14  11        139.70        158.34         8.68 o                         
  -1  14  11         45.48         58.11         8.69 o                         
   0  14  11          7.54          3.96         4.64 o                         
  -5  15  11          0.36         -3.78         5.36 o                         
  -4  15  11         19.43          7.82         4.27 o                         
  -3  15  11         26.55         20.64         5.19 o                         
  -2  15  11          7.40          4.01         5.26 o                         
  -1  15  11         12.94          6.87         7.41 o                         
  -4  16  11          2.79          8.09         4.69 o                         
  -3  16  11          1.90          2.87         5.56 o                         
  -2  16  11         25.02         17.37         5.18 o                         
  -9   0  12         15.93          9.04         5.18 o                         
  -8   0  12          4.57          8.33         5.75 o                         
  -7   0  12        217.83        190.83        13.76 o                         
  -6   0  12         87.87         59.09         9.93 o                         
  -5   0  12          0.14         -1.51         8.93 o                         
  -4   0  12        447.76        375.57        18.94 o                         
  -3   0  12         36.61         48.03        10.68 o                         
  -2   0  12         60.00         26.95        12.47 o                         
  -1   0  12         36.47         19.68         7.14 o                         
   0   0  12        215.80        223.55        13.81 o                         
   1   0  12         31.98         41.76         9.60 o                         
  -9   1  12         53.79         47.97         5.77 o                         
  -8   1  12         66.95         76.60         7.24 o                         
  -7   1  12         61.42         82.84         9.97 o                         
  -6   1  12          0.00         -4.00         5.13 o                         
  -5   1  12        232.39        204.23         9.59 o                         
  -4   1  12         25.43         12.13         6.67 o                         
  -3   1  12         27.93         45.84         7.19 o                         
  -2   1  12          9.84         -1.16         5.03 o                         
  -1   1  12          1.91          1.66         4.89 o                         
   0   1  12        216.69        222.53        10.53 o                         
   1   1  12        351.26        359.07        17.32 o                         
  -9   2  12         65.73         68.13         5.84 o                         
  -8   2  12         95.40         93.33         6.84 o                         
  -7   2  12        110.32        104.35         7.61 o                         
  -6   2  12         15.07         14.40         6.06 o                         
  -5   2  12        171.71        148.29         9.30 o                         
  -4   2  12         68.21         84.21         8.87 o                         
  -3   2  12          5.95         15.23        11.77 o                         
  -2   2  12         38.00         31.53         8.05 o                         
  -1   2  12          0.45         -0.38         9.60 o                         
   0   2  12        142.65        147.25         8.70 o                         
   1   2  12         94.70        119.43         9.89 o                         
  -9   3  12         21.32         12.80         6.57 o                         
  -8   3  12         48.76         49.58         6.32 o                         
  -7   3  12         20.06         13.26         6.73 o                         
  -6   3  12         32.85         14.03         5.77 o                         
  -5   3  12         18.94         24.35         9.17 o                         
  -4   3  12        187.49        181.84        10.77 o                         
  -3   3  12          0.29          8.17         5.23 o                         
  -2   3  12         31.01         32.77         6.40 o                         
  -1   3  12          1.71          9.16         4.96 o                         
   0   3  12         49.12         56.61         9.21 o                         
   1   3  12         74.28         81.12        10.28 o                         
  -8   4  12         17.11         14.89         4.34 o                         
  -7   4  12         14.86         20.48         7.40 o                         
  -6   4  12          0.23          7.38         4.87 o                         
  -5   4  12        228.76        191.51        10.13 o                         
  -4   4  12        111.44        122.65         9.63 o                         
  -3   4  12        161.05        144.80         9.47 o                         
  -2   4  12        449.12        459.98        16.11 o                         
  -1   4  12        124.53        119.76         8.50 o                         
   0   4  12         14.94         21.49         7.29 o                         
   1   4  12         33.97         44.43        22.91 o                         
  -8   5  12        154.02        162.96         7.89 o                         
  -7   5  12         65.34         70.01         7.39 o                         
  -6   5  12         23.28         17.23         4.70 o                         
  -5   5  12          6.03          5.89         5.09 o                         
  -4   5  12         33.17         41.24        12.26 o                         
  -3   5  12          3.72          2.21         6.00 o                         
  -2   5  12          0.27         -1.38         4.96 o                         
  -1   5  12        310.77        275.10        11.34 o                         
   0   5  12        278.22        268.50        11.33 o                         
   1   5  12         17.66          9.49         5.17 o                         
  -8   6  12          3.08          9.07         3.88 o                         
  -7   6  12        269.85        259.56        10.15 o                         
  -6   6  12         16.20          9.45         4.84 o                         
  -5   6  12          5.28          7.49         8.73 o                         
  -4   6  12          8.01         10.13         8.34 o                         
  -3   6  12          1.84          1.68         5.05 o                         
  -2   6  12        410.03        373.59        15.46 o                         
  -1   6  12         96.95         80.29         7.86 o                         
   0   6  12          4.11         -1.14         4.73 o                         
   1   6  12          9.48          4.77         8.76 o                         
  -8   7  12          3.32          0.42         5.88 o                         
  -7   7  12         47.29         53.57         7.68 o                         
  -6   7  12         33.54         26.19         5.29 o                         
  -5   7  12        154.01        149.07        18.70 o                         
  -4   7  12          9.21         16.85         6.74 o                         
  -3   7  12         15.11         15.45         5.14 o                         
  -2   7  12         66.32         74.17         7.54 o                         
  -1   7  12         93.16         93.77         9.06 o                         
   0   7  12          9.60          5.38         5.48 o                         
   1   7  12         49.19         63.68        10.44 o                         
  -8   8  12         49.76         58.86         6.10 o                         
  -7   8  12         77.80         81.61         7.06 o                         
  -6   8  12        120.79        121.14         8.24 o                         
  -5   8  12          2.58          1.22         5.30 o                         
  -4   8  12          0.08          5.06         6.18 o                         
  -3   8  12         30.19         26.58         8.17 o                         
  -2   8  12          6.35         10.04         4.60 o                         
  -1   8  12        162.24        150.21         7.83 o                         
   0   8  12          4.45         11.74         5.55 o                         
  -7   9  12        178.03        174.56        10.60 o                         
  -6   9  12          0.43         -3.83         5.03 o                         
  -5   9  12         69.56         75.10         8.27 o                         
  -4   9  12          2.90          8.48         5.67 o                         
  -3   9  12         63.97         51.79        10.66 o                         
  -2   9  12          0.13         -3.26         4.15 o                         
  -1   9  12         27.70         17.46         4.34 o                         
   0   9  12          1.96          2.11         4.88 o                         
  -7  10  12         47.29         61.41         8.78 o                         
  -6  10  12        149.92        159.80         9.86 o                         
  -5  10  12          2.46         -3.07         5.83 o                         
  -4  10  12         60.55         41.45         9.87 o                         
  -3  10  12          7.82          9.05         7.08 o                         
  -2  10  12         11.96         13.10         6.91 o                         
  -1  10  12          0.73          4.53         4.93 o                         
   0  10  12         36.16         50.24        11.53 o                         
  -7  11  12         91.20        118.59        12.80 o                         
  -6  11  12         50.49         75.08         9.90 o                         
  -5  11  12         75.63         75.43         8.38 o                         
  -4  11  12          1.51         -5.68         7.37 o                         
  -3  11  12         39.57         42.63         7.21 o                         
  -2  11  12         37.60         48.80         8.82 o                         
  -1  11  12        188.35        207.37        11.13 o                         
  -6  12  12          8.24          6.27         6.04 o                         
  -5  12  12          0.00          8.57         7.92 o                         
  -4  12  12         75.21         89.42         8.74 o                         
  -3  12  12        105.38         98.40         7.32 o                         
  -2  12  12         11.19         17.35         7.98 o                         
  -1  12  12          0.13          0.49         4.36 o                         
  -5  13  12          3.01          8.04         5.75 o                         
  -4  13  12         97.69        116.36         7.46 o                         
  -3  13  12         13.87          5.40         4.03 o                         
  -2  13  12          4.61          1.50         6.74 o                         
  -8   1  13          5.20         13.90         5.11 o                         
  -7   1  13          0.04          2.25         5.93 o                         
  -5   1  13          7.70          0.38        18.19 o                         
  -4   1  13          5.41         -6.32         6.32 o                         
  -3   1  13          0.02          6.99         9.94 o                         
  -2   1  13         13.08          8.90         5.66 o                         
  -1   1  13          2.14         -5.59         5.59 o                         
  -8   2  13         57.97         54.24         9.78 o                         
  -7   2  13          1.13         -5.63         8.77 o                         
  -6   2  13         10.83         10.44        14.15 o                         
  -5   2  13          0.12         -0.64        11.29 o                         
  -4   2  13         51.57         43.88         9.26 o                         
  -3   2  13        111.07        105.77         8.51 o                         
  -2   2  13         91.97         76.01         7.78 o                         
  -1   2  13         19.63          9.14         5.28 o                         
  -7   3  13          4.40         -5.99         5.99 o                         
  -6   3  13          0.00         -3.03        10.11 o                         
  -5   3  13          5.46         -4.23         7.37 o                         
  -4   3  13         55.45         66.63        10.58 o                         
  -3   3  13         23.67         12.52         5.50 o                         
  -2   3  13         11.08         13.45         5.11 o                         
  -1   3  13         89.52         90.45         7.93 o                         
   0   3  13         33.25         14.15         8.76 o                         
  -7   4  13         96.61         88.85        12.89 o                         
  -6   4  13        308.63        298.15        16.27 o                         
  -5   4  13         79.10        100.74        14.82 o                         
  -4   4  13         17.55         14.96         6.00 o                         
  -3   4  13          2.48         19.40         6.64 o                         
  -2   4  13        166.87        165.55         9.01 o                         
  -1   4  13         12.11         11.08         5.75 o                         
  -7   5  13         69.69         89.66        14.49 o                         
  -6   5  13          1.29          6.76         6.84 o                         
  -5   5  13          8.48          5.89         6.61 o                         
  -4   5  13         81.07         86.88         9.76 o                         
  -3   5  13          0.69          6.74         4.85 o                         
  -2   5  13        143.72        139.28         8.72 o                         
  -1   5  13        145.88        128.25         9.28 o                         
  -7   6  13        104.12         97.21         9.93 o                         
  -6   6  13         62.39         28.97        12.47 o                         
  -5   6  13         35.21         26.64        10.44 o                         
  -4   6  13        146.73        105.22        19.37 o                         
  -3   6  13         10.85         15.12         7.23 o                         
  -2   6  13         42.48         48.60         7.52 o                         
  -1   6  13         50.35         15.16         6.74 o                         
  -7   7  13         13.57         20.82         5.66 o                         
  -6   7  13          2.64          4.54         9.10 o                         
  -5   7  13        109.50         69.30         9.46 o                         
  -4   7  13          0.95          6.88         5.66 o                         
  -3   7  13          3.34         -4.63         4.63 o                         
  -2   7  13         44.37         43.95         8.30 o                         
  -1   7  13        342.57        379.33        21.23 o                         
  -6   8  13          9.08         13.44        10.11 o                         
  -5   8  13         13.81          4.67        14.15 o                         
  -4   8  13         11.54         22.04         7.24 o                         
  -3   8  13          5.13         10.00         4.50 o                         
  -2   8  13          5.60         -4.83         4.83 o                         
  -6   9  13          9.89         12.47         6.40 o                         
  -5   9  13         12.89          3.37         6.06 o                         
  -4   9  13          1.86          6.59         6.78 o                         
  -3   9  13         13.95         48.62        16.85 o                         
  -2   9  13          0.27          8.65        11.12 o                         
  -5  10  13          0.63          0.67         5.39 o                         
  -4  10  13          4.04         -2.36         5.02 o                         
  -3  10  13        154.21        151.23         9.11 o                         
  -4   4  14         52.91          3.03        13.14 o                         
  -4   5  14          4.21         10.44         9.10 o                         
                                                                                
